# Supplementary material for: Discovering the Protective Effects of Resveratrol on Aflatoxin B1-Induced Toxicity: A Whole Transcriptomic Study in a Bovine Hepatocyte Cell Line
Source: Antioxidants (Basel). 2021 Jul 29;10(8):1225. doi: 10.3390/antiox10081225 (PMC8388899; doi:10.3390/antiox10081225)
Supplement: Supplementary file 1 [file antioxidants-10-01225-s001.zip]

Archive with 12 entries (11 files):
- antioxidants-1308402-supplementary/Supplementary_rev/
- antioxidants-1308402-supplementary/Supplementary_rev/Captions_rev.pdf
- antioxidants-1308402-supplementary/Supplementary_rev/FigureS1_rev.jpg
- antioxidants-1308402-supplementary/Supplementary_rev/FigureS2_rev.jpg
- antioxidants-1308402-supplementary/Supplementary_rev/FigureS3_rev.jpg
- antioxidants-1308402-supplementary/Supplementary_rev/FigureS4_rev.jpg
- antioxidants-1308402-supplementary/Supplementary_rev/FigureS5_rev.jpg
- antioxidants-1308402-supplementary/Supplementary_rev/FileS1.pdf
- antioxidants-1308402-supplementary/Supplementary_rev/TableS1.pdf
- antioxidants-1308402-supplementary/Supplementary_rev/TableS2.xlsx
- antioxidants-1308402-supplementary/Supplementary_rev/TableS3.xlsx
- antioxidants-1308402-supplementary/Supplementary_rev/TableS4.xlsx
