# Supplementary material for: Discovering the Protective Effects of Resveratrol on Aflatoxin B1-Induced Toxicity: A Whole Transcriptomic Study in a Bovine Hepatocyte Cell Line
Source: Antioxidants (Basel). 2021 Jul 29;10(8):1225. doi: 10.3390/antiox10081225 (PMC8388899; doi:10.3390/antiox10081225)
Supplement: Supplementary file 1 [file antioxidants-10-01225-s001.zip › antioxidants-1308402-supplementary/Supplementary_rev/TableS2.xlsx]

## Sheet: R vs CTRL
Gene ID	Gene description	Gene name	logFC	logCPM	F	PValue	FDR
ENSBTAG00000022294	fatty acid desaturase 1 [Source:VGNC Symbol;Acc:VGNC:28701]	FADS1	0.797074	7.41714	65.219	1.48091e-06	0.0195065
ENSBTAG00000007732	cAMP regulated phosphoprotein 21 [Source:VGNC Symbol;Acc:VGNC:58588]	ARPP21	1.29508	5.40188	51.0105	5.84448e-06	0.0303738
ENSBTAG00000011275	signal peptide, CUB domain and EGF like domain containing 1 [Source:VGNC Symbol;Acc:VGNC:34371]	SCUBE1	-3.17722	0.930575	49.4555	6.91781e-06	0.0303738
ENSBTAG00000034529	high mobility group AT-hook 1 [Source:VGNC Symbol;Acc:VGNC:29874]	HMGA1	1.01117	7.56478	45.8776	1.03681e-05	0.0341421
ENSBTAG00000005260	secreted phosphoprotein 1 [Source:VGNC Symbol;Acc:VGNC:35232]	SPP1	2.03085	6.26138	42.8796	1.89367e-05	0.0498868
ENSBTAG00000010986	potassium voltage-gated channel subfamily Q member 1 [Source:NCBI gene (formerly Entrezgene);Acc:784876]	KCNQ1	-1.28126	2.67367	37.4642	2.98985e-05	0.0637812
ENSBTAG00000018650	hepatic and glial cell adhesion molecule [Source:VGNC Symbol;Acc:VGNC:29810]	HEPACAM	-1.38397	2.44462	35.5024	3.92736e-05	0.0637812
ENSBTAG00000023026	serpin family B member 2-like [Source:NCBI gene (formerly Entrezgene);Acc:281376]	0	1.27416	5.58297	35.2575	4.0666e-05	0.0637812
ENSBTAG00000000102	G protein-coupled receptor 75 [Source:VGNC Symbol;Acc:VGNC:29598]	GPR75	1.12159	4.01519	34.7747	4.35796e-05	0.0637812
ENSBTAG00000006241	mannosidase alpha class 2B member 1 [Source:NCBI gene (formerly Entrezgene);Acc:282272]	MAN2B1	-0.517461	7.7104	30.8706	7.84038e-05	0.0832122
ENSBTAG00000009983	kinesin family member 23 [Source:VGNC Symbol;Acc:VGNC:55119]	KIF23	0.799445	7.45669	30.7756	7.95838e-05	0.0832122
ENSBTAG00000005129	centrosomal protein 55 [Source:VGNC Symbol;Acc:VGNC:27206]	CEP55	0.9884	6.5497	29.6588	9.51117e-05	0.0832122
ENSBTAG00000011150	profilin 2 [Source:VGNC Symbol;Acc:VGNC:32776]	PFN2	0.880978	5.02094	29.0185	0.000105575	0.0832122
ENSBTAG00000012861	kinesin family member 4A [Source:NCBI gene (formerly Entrezgene);Acc:537127]	KIF4A	0.897622	6.68148	28.9768	0.000106301	0.0832122
ENSBTAG00000007235	netrin G2 [Source:VGNC Symbol;Acc:VGNC:32308]	NTNG2	-1.15526	4.68315	28.9041	0.00010758	0.0832122
ENSBTAG00000000585	lymphocyte antigen 6 family member G6C [Source:VGNC Symbol;Acc:VGNC:31090]	LY6G6C	1.93271	4.41271	29.5276	0.000111097	0.0832122
ENSBTAG00000009012	pentraxin 3 [Source:VGNC Symbol;Acc:VGNC:33566]	PTX3	-1.56874	4.39026	28.8639	0.000116782	0.0832122
ENSBTAG00000002006	thrombospondin 1 [Source:VGNC Symbol;Acc:VGNC:35828]	THBS1	0.664032	10.4933	28.3472	0.000117988	0.0832122
ENSBTAG00000007415	solute carrier family 7 member 8 [Source:VGNC Symbol;Acc:VGNC:34933]	SLC7A8	-0.925204	4.1635	27.7336	0.000130822	0.0832122
ENSBTAG00000017284	rhomboid like 1 [Source:VGNC Symbol;Acc:VGNC:33935]	RHBDL1	-1.12313	5.51009	27.4026	0.000138715	0.0832122
ENSBTAG00000013779	heat shock protein family A (Hsp70) member 12A [Source:VGNC Symbol;Acc:VGNC:55956]	HSPA12A	0.552956	6.21063	26.8592	0.000151982	0.0832122
ENSBTAG00000008963	citron rho-interacting serine/threonine kinase [Source:VGNC Symbol;Acc:VGNC:27375]	CIT	0.626044	7.24461	26.7806	0.00015407	0.0832122
ENSBTAG00000010994	cathepsin F [Source:VGNC Symbol;Acc:VGNC:27815]	CTSF	-0.854546	5.55892	26.534	0.000160837	0.0832122
ENSBTAG00000038195	CD302 molecule [Source:VGNC Symbol;Acc:VGNC:55333]	CD302	-0.548033	4.62025	26.3678	0.000165589	0.0832122
ENSBTAG00000003692	uncoupling protein 2 [Source:VGNC Symbol;Acc:VGNC:36641]	UCP2	0.64481	6.47762	26.3076	0.000167352	0.0832122
ENSBTAG00000013525	megakaryocyte and platelet inhibitory receptor G6b [Source:VGNC Symbol;Acc:VGNC:31577]	MPIG6B	1.24764	4.48776	25.9159	0.000179352	0.0832122
ENSBTAG00000012518	protocadherin 1 [Source:VGNC Symbol;Acc:VGNC:32615]	PCDH1	0.825591	6.89189	25.9025	0.000179777	0.0832122
ENSBTAG00000016819	fatty acid binding protein 3 [Source:VGNC Symbol;Acc:VGNC:28697]	FABP3	1.21467	5.32391	25.8708	0.00018331	0.0832122
ENSBTAG00000010677	LIM and calponin homology domains 1 [Source:VGNC Symbol;Acc:VGNC:30887]	LIMCH1	0.674902	5.76467	25.508	0.000192911	0.0832122
ENSBTAG00000002298	cytoskeleton associated protein 2 like [Source:VGNC Symbol;Acc:VGNC:27381]	CKAP2L	0.745615	6.64367	25.1166	0.000207039	0.0832122
ENSBTAG00000002138	peptidyl arginine deiminase 1 [Source:VGNC Symbol;Acc:VGNC:32545]	PADI1	-1.65591	1.85079	24.9919	0.000211787	0.0832122
ENSBTAG00000012925	non-SMC condensin I complex subunit H [Source:VGNC Symbol;Acc:VGNC:31905]	NCAPH	0.561204	6.67448	24.9048	0.000215178	0.0832122
ENSBTAG00000002464	phospholipase C eta 2 [Source:VGNC Symbol;Acc:VGNC:32991]	PLCH2	-1.11531	5.44441	24.9631	0.000215759	0.0832122
ENSBTAG00000020164	bromodomain adjacent to zinc finger domain 1A [Source:VGNC Symbol;Acc:VGNC:53933]	BAZ1A	0.590313	6.81397	24.6349	0.000226089	0.0832122
ENSBTAG00000037649	vasoactive intestinal peptide receptor 2 [Source:VGNC Symbol;Acc:VGNC:36800]	VIPR2	-1.95717	3.65197	25.4481	0.000227231	0.0832122
ENSBTAG00000002756	cell division cycle associated 2 [Source:VGNC Symbol;Acc:VGNC:59194]	CDCA2	0.850032	6.60721	24.6029	0.000227425	0.0832122
ENSBTAG00000017566	tuftelin 1 [Source:VGNC Symbol;Acc:VGNC:36518]	TUFT1	0.605165	7.37204	24.3185	0.000239699	0.0853327
ENSBTAG00000002418	TOPBP1 interacting checkpoint and replication regulator [Source:VGNC Symbol;Acc:VGNC:35860]	TICRR	0.556191	5.9754	23.6798	0.000270145	0.091462
ENSBTAG00000021162	cytoskeleton associated protein 2 [Source:VGNC Symbol;Acc:VGNC:27380]	CKAP2	0.716164	8.33122	23.6669	0.000270803	0.091462
ENSBTAG00000005104	alpha-1,6-mannosylglycoprotein 6-beta-N-acetylglucosaminyltransferase B [Source:VGNC Symbol;Acc:VGNC:55847]	MGAT5B	-1.19249	3.41261	23.509	0.000279022	0.0918818
ENSBTAG00000039129	tumor necrosis factor receptor superfamily member 26 [Source:NCBI gene (formerly Entrezgene);Acc:510798]	0	0.753112	6.67533	23.1067	0.000301296	0.095856
ENSBTAG00000033441	SHC binding and spindle associated 1 [Source:VGNC Symbol;Acc:VGNC:34592]	SHCBP1	0.731007	6.17221	22.9345	0.000311449	0.095856
ENSBTAG00000004943	cyclin A2 [Source:VGNC Symbol;Acc:VGNC:26957]	CCNA2	0.67244	6.18266	22.91	0.000312922	0.095856
ENSBTAG00000005501	cordon-bleu WH2 repeat protein like 1 [Source:NCBI gene (formerly Entrezgene);Acc:532067]	COBLL1	0.634503	7.29487	22.453	0.000341994	0.102381
ENSBTAG00000020647	RAS like family 11 member B [Source:VGNC Symbol;Acc:VGNC:33755]	RASL11B	-0.887235	3.58103	22.1166	0.000365373	0.10317
ENSBTAG00000018189	cystatin B (stefin B) [Source:NCBI gene (formerly Entrezgene);Acc:514170]	CSTB	0.894546	5.78382	22.0819	0.000367891	0.10317
ENSBTAG00000007799	mitochondrial fission regulator 2 [Source:VGNC Symbol;Acc:VGNC:31728]	MTFR2	1.03794	6.27887	22.2651	0.000368127	0.10317
ENSBTAG00000020617	TSC complex subunit 2 [Source:VGNC Symbol;Acc:VGNC:36408]	TSC2	-0.604604	7.10583	21.7378	0.00039394	0.105162
ENSBTAG00000007237	BUB1 mitotic checkpoint serine/threonine kinase B [Source:VGNC Symbol;Acc:VGNC:26605]	BUB1B	0.87132	7.06967	21.7016	0.000396805	0.105162
ENSBTAG00000015875	forkhead box M1 [Source:VGNC Symbol;Acc:VGNC:29094]	FOXM1	0.500294	6.1958	21.6669	0.000399569	0.105162
ENSBTAG00000010030	EPH receptor A4 [Source:VGNC Symbol;Acc:VGNC:56106]	EPHA4	0.753736	5.64342	21.4235	0.000419602	0.105162
ENSBTAG00000055295	0	0	0.890895	3.05155	21.4081	0.000420907	0.105162
ENSBTAG00000013100	sperm associated antigen 5 [Source:VGNC Symbol;Acc:VGNC:55873]	SPAG5	0.525646	6.94865	21.3819	0.000423139	0.105162
ENSBTAG00000018951	TBC1 domain family member 9 [Source:VGNC Symbol;Acc:VGNC:35646]	TBC1D9	0.486493	6.46154	21.0105	0.000456294	0.109412
ENSBTAG00000025617	ribosomal protein S4, Y-linked 1 [Source:NCBI gene (formerly Entrezgene);Acc:286873]	RPS4Y1	0.418513	7.28697	21.0045	0.000456851	0.109412
ENSBTAG00000014453	polo like kinase 1 [Source:VGNC Symbol;Acc:VGNC:33033]	PLK1	0.78506	6.74723	20.829	0.000473576	0.109796
ENSBTAG00000009419	tripartite motif containing 29 [Source:VGNC Symbol;Acc:VGNC:36325]	TRIM29	-2.24788	-0.24277	20.7495	0.000481381	0.109796
ENSBTAG00000023659	metallothionein 2A [Source:NCBI gene (formerly Entrezgene);Acc:404070]	MT2A	-0.728602	7.59921	20.6963	0.000486686	0.109796
ENSBTAG00000007502	creatine kinase, mitochondrial 1A [Source:NCBI gene (formerly Entrezgene);Acc:281692]	CKMT1A	1.5629	3.01245	20.6991	0.000491797	0.109796
ENSBTAG00000003880	elastin microfibril interfacer 2 [Source:VGNC Symbol;Acc:VGNC:28474]	EMILIN2	-0.87729	5.19664	20.441	0.000513109	0.110921
ENSBTAG00000017266	integrin subunit alpha 6 [Source:VGNC Symbol;Acc:VGNC:30318]	ITGA6	0.544045	9.06858	20.4357	0.000513679	0.110921
ENSBTAG00000046286	cyclin B3 [Source:VGNC Symbol;Acc:VGNC:56522]	CCNB3	0.838164	4.67127	20.2769	0.000530962	0.111099
ENSBTAG00000009218	anillin actin binding protein [Source:VGNC Symbol;Acc:VGNC:25950]	ANLN	0.682296	9.01662	20.2732	0.000531373	0.111099
ENSBTAG00000024715	protein tyrosine phosphatase receptor type J [Source:NCBI gene (formerly Entrezgene);Acc:508150]	PTPRJ	0.636808	6.02162	20.192	0.000540485	0.111238
ENSBTAG00000032163	LTV1 ribosome biogenesis factor [Source:NCBI gene (formerly Entrezgene);Acc:507702]	LTV1	0.494123	5.69779	20.097	0.000551365	0.111732
ENSBTAG00000003221	activating transcription factor 7 interacting protein [Source:VGNC Symbol;Acc:VGNC:26246]	ATF7IP	0.61825	6.08726	20.0155	0.000560904	0.111943
ENSBTAG00000010716	Fraser extracellular matrix complex subunit 1 [Source:VGNC Symbol;Acc:VGNC:59334]	FRAS1	1.05252	4.67823	19.7114	0.00060202	0.116251
ENSBTAG00000003604	ADAMTS like 4 [Source:VGNC Symbol;Acc:VGNC:25632]	ADAMTSL4	-0.648584	6.92715	19.6657	0.00060405	0.116251
ENSBTAG00000007247	NUF2 component of NDC80 kinetochore complex [Source:VGNC Symbol;Acc:VGNC:32344]	NUF2	0.559744	6.01637	19.5746	0.000615905	0.116251
ENSBTAG00000021686	maternal embryonic leucine zipper kinase [Source:VGNC Symbol;Acc:VGNC:50031]	MELK	0.505554	6.28206	19.5602	0.000617793	0.116251
ENSBTAG00000008550	GTPase, IMAP family member 7 [Source:NCBI gene (formerly Entrezgene);Acc:100125415]	GIMAP7	1.26526	2.98637	19.4271	0.000635666	0.117693
ENSBTAG00000017125	poly(A) binding protein cytoplasmic 4 [Source:VGNC Symbol;Acc:VGNC:55644]	PABPC4	0.417505	8.44372	19.3713	0.000643327	0.117693
ENSBTAG00000017844	STIL centriolar assembly protein [Source:VGNC Symbol;Acc:VGNC:35382]	STIL	0.5964	5.54645	19.0879	0.000683952	0.119889
ENSBTAG00000018775	TPX2 microtubule nucleation factor [Source:VGNC Symbol;Acc:VGNC:36266]	TPX2	0.62659	8.05254	19.0693	0.000686719	0.119889
ENSBTAG00000019267	matrix metallopeptidase 2 [Source:VGNC Symbol;Acc:VGNC:31524]	MMP2	-0.893854	9.34363	18.9278	0.000708989	0.119889
ENSBTAG00000021681	proline rich 11 [Source:VGNC Symbol;Acc:VGNC:33388]	PRR11	0.670198	4.65254	18.8516	0.000720088	0.119889
ENSBTAG00000014020	rhotekin 2 [Source:VGNC Symbol;Acc:VGNC:34198]	RTKN2	0.669963	4.12136	18.8313	0.000723304	0.119889
ENSBTAG00000013009	aurora kinase A [Source:VGNC Symbol;Acc:VGNC:26349]	AURKA	0.869573	6.36291	18.8099	0.000727797	0.119889
ENSBTAG00000018240	cytochrome P450, family 2, subfamily S, polypeptide 1 [Source:NCBI gene (formerly Entrezgene);Acc:514971]	CYP2S1	0.573069	6.90654	18.7684	0.000733328	0.119889
ENSBTAG00000008180	spindle apparatus coiled-coil protein 1 [Source:VGNC Symbol;Acc:VGNC:50114]	SPDL1	0.608028	5.69678	18.7599	0.000734706	0.119889
ENSBTAG00000011734	ankyrin repeat domain 1 [Source:VGNC Symbol;Acc:VGNC:25908]	ANKRD1	0.821119	8.27016	18.7381	0.000738227	0.119889
ENSBTAG00000001085	FAM20A golgi associated secretory pathway pseudokinase [Source:VGNC Symbol;Acc:VGNC:28785]	FAM20A	-0.947074	4.06273	18.6883	0.000746349	0.119889
ENSBTAG00000001343	DEP domain containing 1 [Source:VGNC Symbol;Acc:VGNC:55165]	DEPDC1	0.706052	6.02816	18.524	0.000773886	0.122477
ENSBTAG00000005708	kinesin family member 20B [Source:NCBI gene (formerly Entrezgene);Acc:514679]	KIF20B	0.652131	5.19802	18.447	0.000787186	0.122477
ENSBTAG00000002878	chordin [Source:VGNC Symbol;Acc:VGNC:27316]	CHRD	-0.87405	5.22198	18.4112	0.000793461	0.122477
ENSBTAG00000027407	TNF receptor superfamily member 6b [Source:VGNC Symbol;Acc:VGNC:36169]	TNFRSF6B	-1.14506	2.44007	18.3654	0.000801585	0.122477
ENSBTAG00000011859	inositol-pentakisphosphate 2-kinase [Source:VGNC Symbol;Acc:VGNC:56974]	IPPK	0.520132	5.64327	18.3243	0.000808949	0.122477
ENSBTAG00000050061	inner centromere protein [Source:NCBI gene (formerly Entrezgene);Acc:507693]	INCENP	0.496269	6.91384	18.2102	0.000829796	0.122948
ENSBTAG00000021181	BUB1 mitotic checkpoint serine/threonine kinase [Source:VGNC Symbol;Acc:VGNC:26604]	BUB1	0.595654	7.30777	18.124	0.000845962	0.122948
ENSBTAG00000002430	collagen type XVII alpha 1 chain [Source:VGNC Symbol;Acc:VGNC:27558]	COL17A1	-0.813812	5.4338	18.0871	0.000852973	0.122948
ENSBTAG00000014889	discoidin, CUB and LCCL domain containing 2 [Source:VGNC Symbol;Acc:VGNC:27909]	DCBLD2	0.468795	8.45985	18.0285	0.000864287	0.122948
ENSBTAG00000008024	ubiquitin C-terminal hydrolase L3 [Source:VGNC Symbol;Acc:VGNC:36632]	UCHL3	0.580113	6.22053	18.0283	0.000864315	0.122948
ENSBTAG00000008814	adhesion G protein-coupled receptor A2 [Source:NCBI gene (formerly Entrezgene);Acc:616111]	ADGRA2	-1.02975	5.60715	18.1952	0.000868952	0.122948
ENSBTAG00000003758	transketolase [Source:VGNC Symbol;Acc:VGNC:58616]	TKT	0.474515	8.82898	17.9616	0.0008774	0.122948
ENSBTAG00000009997	anoctamin 1 [Source:VGNC Symbol;Acc:VGNC:50077]	ANO1	0.690308	5.63411	17.8827	0.000893148	0.123837
ENSBTAG00000008401	6-phosphofructo-2-kinase/fructose-2,6-biphosphatase 3 [Source:VGNC Symbol;Acc:VGNC:32771]	PFKFB3	-0.494481	5.12619	17.8273	0.000904418	0.124094
ENSBTAG00000000163	DNA damage inducible transcript 4 [Source:VGNC Symbol;Acc:VGNC:27948]	DDIT4	-0.598071	7.59388	17.7475	0.000920928	0.125056
ENSBTAG00000010465	chromosome 29 C11orf98 homolog [Source:NCBI gene (formerly Entrezgene);Acc:616423]	C29H11orf98	0.578268	3.74087	17.6716	0.000936955	0.125308
ENSBTAG00000021182	dedicator of cytokinesis 4 [Source:VGNC Symbol;Acc:VGNC:28158]	DOCK4	0.479338	4.70759	17.6354	0.000944709	0.125308
ENSBTAG00000012444	ADAM metallopeptidase domain 12 [Source:VGNC Symbol;Acc:VGNC:25605]	ADAM12	-0.654984	5.46841	17.6048	0.000951321	0.125308
ENSBTAG00000021673	NDC80 kinetochore complex component [Source:VGNC Symbol;Acc:VGNC:31931]	NDC80	0.668638	6.14194	17.3273	0.00101377	0.125537
ENSBTAG00000009035	centromere protein E [Source:VGNC Symbol;Acc:VGNC:27175]	CENPE	0.732057	7.12481	17.2589	0.0010299	0.125537
ENSBTAG00000012757	glucosaminyl (N-acetyl) transferase 1 [Source:VGNC Symbol;Acc:VGNC:56968]	GCNT1	0.585751	5.08679	17.2575	0.00103022	0.125537
ENSBTAG00000015878	RAD9-HUS1-RAD1 interacting nuclear orphan 1 [Source:VGNC Symbol;Acc:VGNC:33941]	RHNO1	0.435666	6.05989	17.2461	0.00103294	0.125537
ENSBTAG00000020173	inositol polyphosphate-5-phosphatase D [Source:VGNC Symbol;Acc:VGNC:30212]	INPP5D	-0.923892	2.63743	17.2387	0.00103472	0.125537
ENSBTAG00000001617	G2/M-phase specific E3 ubiquitin protein ligase [Source:VGNC Symbol;Acc:VGNC:29175]	G2E3	0.567761	5.48968	17.2367	0.00103518	0.125537
ENSBTAG00000004269	serum/glucocorticoid regulated kinase 1 [Source:VGNC Symbol;Acc:VGNC:34541]	SGK1	-0.425111	6.35436	17.2256	0.00103786	0.125537
ENSBTAG00000011133	adaptor related protein complex 1 subunit sigma 3 [Source:VGNC Symbol;Acc:VGNC:25982]	AP1S3	0.482924	4.84375	17.2228	0.00103853	0.125537
ENSBTAG00000020311	ubiquitin specific peptidase 20 [Source:VGNC Symbol;Acc:VGNC:36715]	USP20	-0.580804	5.52941	17.2215	0.00103884	0.125537
ENSBTAG00000019262	DNA topoisomerase II alpha [Source:VGNC Symbol;Acc:VGNC:49583]	TOP2A	0.671408	9.20613	17.1248	0.00106235	0.12567
ENSBTAG00000019903	receptor activity modifying protein 2 [Source:VGNC Symbol;Acc:VGNC:33707]	RAMP2	-0.461028	4.56972	17.0982	0.00106892	0.12567
ENSBTAG00000002444	marker of proliferation Ki-67 [Source:VGNC Symbol;Acc:VGNC:55960]	MKI67	0.601954	9.92337	17.0887	0.0010713	0.12567
ENSBTAG00000020227	family with sequence similarity 72 member A [Source:NCBI gene (formerly Entrezgene);Acc:616965]	FAM72A	0.691939	4.49699	16.9618	0.00110342	0.12567
ENSBTAG00000014665	ADAM metallopeptidase with thrombospondin type 1 motif 2 [Source:VGNC Symbol;Acc:VGNC:25624]	ADAMTS2	-1.39474	2.92929	16.996	0.00110805	0.12567
ENSBTAG00000007827	REST corepressor 2 [Source:VGNC Symbol;Acc:VGNC:33835]	RCOR2	0.723028	3.5967	16.939	0.00110928	0.12567
ENSBTAG00000002613	MIS18 binding protein 1 [Source:VGNC Symbol;Acc:VGNC:59350]	MIS18BP1	0.478596	6.19051	16.9002	0.0011194	0.12567
ENSBTAG00000004999	retroelement silencing factor 1 [Source:VGNC Symbol;Acc:VGNC:30572]	RESF1	0.486692	7.03998	16.8636	0.00112901	0.12567
ENSBTAG00000045604	tetratricopeptide repeat domain 9 [Source:VGNC Symbol;Acc:VGNC:55151]	TTC9	0.695077	3.59289	16.7947	0.0011474	0.12567
ENSBTAG00000002117	kinesin family member 18A [Source:VGNC Symbol;Acc:VGNC:30587]	KIF18A	0.689813	4.5706	16.7897	0.00114874	0.12567
ENSBTAG00000007624	FERM domain containing 4B [Source:VGNC Symbol;Acc:VGNC:29115]	FRMD4B	0.426364	6.26439	16.7462	0.00116053	0.12567
ENSBTAG00000010670	V-set and immunoglobulin domain containing 8 [Source:VGNC Symbol;Acc:VGNC:55697]	VSIG8	-1.6784	0.67228	16.6704	0.00118142	0.12567
ENSBTAG00000021176	cysteine rich secretory protein LCCL domain containing 2 [Source:VGNC Symbol;Acc:VGNC:27715]	CRISPLD2	-0.555161	8.59053	16.6569	0.00118519	0.12567
ENSBTAG00000016588	post-glycosylphosphatidylinositol attachment to proteins 6 [Source:VGNC Symbol;Acc:VGNC:36123]	PGAP6	0.44139	4.85168	16.6542	0.00118595	0.12567
ENSBTAG00000055207	stearoyl-CoA desaturase [Source:NCBI gene (formerly Entrezgene);Acc:280924]	SCD	0.657005	9.01705	16.5336	0.00122022	0.12567
ENSBTAG00000051732	0	0	-1.3201	0.107265	16.511	0.00122678	0.12567
ENSBTAG00000005957	chromosome segregation 1 like [Source:VGNC Symbol;Acc:VGNC:27752]	CSE1L	0.481588	8.22717	16.5038	0.00122888	0.12567
ENSBTAG00000000752	shugoshin 1 [Source:VGNC Symbol;Acc:VGNC:34545]	SGO1	0.62345	5.04881	16.342	0.00127708	0.12567
ENSBTAG00000007746	aryl hydrocarbon receptor [Source:NCBI gene (formerly Entrezgene);Acc:280714]	AHR	0.686113	5.18232	16.3219	0.00128322	0.12567
ENSBTAG00000006084	PTEN induced kinase 1 [Source:VGNC Symbol;Acc:VGNC:32904]	PINK1	-0.496558	4.96907	16.2892	0.00129327	0.12567
ENSBTAG00000006139	transient receptor potential cation channel subfamily M member 4 [Source:VGNC Symbol;Acc:VGNC:36390]	TRPM4	-0.679556	4.81595	16.2516	0.00130495	0.12567
ENSBTAG00000013462	L1 cell adhesion molecule [Source:VGNC Symbol;Acc:VGNC:30760]	L1CAM	0.966286	3.25772	16.1951	0.00132272	0.12567
ENSBTAG00000005700	mitogen-activated protein kinase kinase kinase 9 [Source:VGNC Symbol;Acc:VGNC:31203]	MAP3K9	0.595354	3.89891	16.1555	0.00133534	0.12567
ENSBTAG00000018520	sodium voltage-gated channel alpha subunit 1 [Source:VGNC Symbol;Acc:VGNC:34345]	SCN1A	0.844801	2.76169	16.1388	0.00134072	0.12567
ENSBTAG00000002331	DLG associated protein 5 [Source:VGNC Symbol;Acc:VGNC:28091]	DLGAP5	0.798223	6.77437	16.1614	0.00134473	0.12567
ENSBTAG00000037581	myeloid zinc finger 1 [Source:VGNC Symbol;Acc:VGNC:31850]	MZF1	-0.856153	5.06908	16.1165	0.00134793	0.12567
ENSBTAG00000021836	transcription elongation factor A2 [Source:VGNC Symbol;Acc:VGNC:35680]	TCEA2	-0.58279	4.24844	16.0855	0.001358	0.12567
ENSBTAG00000040584	desmocollin 2 [Source:VGNC Symbol;Acc:VGNC:28213]	DSC2	0.558105	7.73045	16.0705	0.00136292	0.12567
ENSBTAG00000020100	Rho GTPase activating protein 11A [Source:NCBI gene (formerly Entrezgene);Acc:617811]	0	0.681269	7.35276	16.0635	0.00136521	0.12567
ENSBTAG00000054069	cornulin [Source:NCBI gene (formerly Entrezgene);Acc:100141268]	CRNN	0.864812	1.88211	15.9962	0.00138757	0.12567
ENSBTAG00000009383	kinesin family member 11 [Source:VGNC Symbol;Acc:VGNC:30580]	KIF11	0.548656	7.38201	15.9744	0.00139488	0.12567
ENSBTAG00000000828	calpain 6 [Source:VGNC Symbol;Acc:VGNC:26749]	CAPN6	-1.47928	2.14571	15.9619	0.00139912	0.12567
ENSBTAG00000024449	centromere protein F [Source:VGNC Symbol;Acc:VGNC:27176]	CENPF	0.596015	8.58685	15.958	0.00140042	0.12567
ENSBTAG00000021132	synaptopodin 2 like [Source:VGNC Symbol;Acc:VGNC:54495]	SYNPO2L	1.31859	2.49321	15.9234	0.00141219	0.12567
ENSBTAG00000002982	PITPNM family member 3 [Source:VGNC Symbol;Acc:VGNC:52807]	PITPNM3	-1.46276	3.07195	16.0906	0.00141356	0.12567
ENSBTAG00000026369	ectodermal-neural cortex 1 [Source:VGNC Symbol;Acc:VGNC:28489]	ENC1	0.52687	7.67987	15.8981	0.00142087	0.12567
ENSBTAG00000002719	origin recognition complex subunit 1 [Source:VGNC Symbol;Acc:VGNC:32446]	ORC1	0.510506	5.24114	15.8879	0.00142441	0.12567
ENSBTAG00000019093	amylase, alpha 2B (pancreatic) [Source:NCBI gene (formerly Entrezgene);Acc:505049]	AMY2B	-1.43815	-0.0287075	15.8778	0.0014279	0.12567
ENSBTAG00000018465	potassium voltage-gated channel subfamily A member regulatory beta subunit 1 [Source:VGNC Symbol;Acc:VGNC:30427]	KCNAB1	-1.35582	-0.0583416	15.8485	0.00143808	0.12567
ENSBTAG00000000149	ubiquitin specific peptidase 40 [Source:VGNC Symbol;Acc:VGNC:52845]	USP40	0.38316	6.38471	15.8338	0.00144323	0.12567
ENSBTAG00000022520	BRCA1 DNA repair associated [Source:VGNC Symbol;Acc:VGNC:55781]	BRCA1	0.614508	7.60304	15.8296	0.0014447	0.12567
ENSBTAG00000016257	zinc finger protein 74 [Source:VGNC Symbol;Acc:VGNC:58432]	ZNF74	-0.643914	5.54399	15.8136	0.00145033	0.12567
ENSBTAG00000009517	diazepam binding inhibitor, acyl-CoA binding protein [Source:VGNC Symbol;Acc:VGNC:27889]	DBI	0.637577	7.51734	15.7873	0.00145965	0.12567
ENSBTAG00000009691	SH2B adaptor protein 2 [Source:VGNC Symbol;Acc:VGNC:59364]	SH2B2	-0.681412	3.48442	15.7871	0.00145972	0.12567
ENSBTAG00000015280	kinesin family member 2C [Source:VGNC Symbol;Acc:VGNC:30601]	KIF2C	0.746654	6.42675	15.6933	0.00149346	0.12774
ENSBTAG00000032148	transmembrane protein 117 [Source:VGNC Symbol;Acc:VGNC:35954]	TMEM117	0.965828	1.09076	15.6437	0.00151168	0.128463
ENSBTAG00000015405	dachsous cadherin-related 1 [Source:VGNC Symbol;Acc:VGNC:27913]	DCHS1	-1.21078	2.92784	15.5641	0.00154145	0.130154
ENSBTAG00000011044	transforming acidic coiled-coil containing protein 3 [Source:VGNC Symbol;Acc:VGNC:53778]	TACC3	0.562801	7.12743	15.4855	0.0015715	0.131846
ENSBTAG00000033504	MAK16 homolog [Source:VGNC Symbol;Acc:VGNC:31153]	MAK16	0.504597	6.45225	15.417	0.00159824	0.132454
ENSBTAG00000039552	polo like kinase 4 [Source:VGNC Symbol;Acc:VGNC:33036]	PLK4	0.517376	6.71166	15.4137	0.00159955	0.132454
ENSBTAG00000015505	fatty acid desaturase 2 [Source:VGNC Symbol;Acc:VGNC:28702]	FADS2	1.03309	5.76223	15.6098	0.00160891	0.132454
ENSBTAG00000024756	DENN domain containing 6B [Source:VGNC Symbol;Acc:VGNC:28004]	DENND6B	-0.718842	4.31147	15.2411	0.00166939	0.136579
ENSBTAG00000012225	karyopherin subunit alpha 2 [Source:VGNC Symbol;Acc:VGNC:30701]	KPNA2	0.740133	8.35995	15.1601	0.00170335	0.136864
ENSBTAG00000014730	non-SMC condensin I complex subunit D2 [Source:VGNC Symbol;Acc:VGNC:31901]	NCAPD2	0.508889	7.9807	15.1597	0.00170354	0.136864
ENSBTAG00000002136	FCH and mu domain containing endocytic adaptor 1 [Source:VGNC Symbol;Acc:VGNC:28935]	FCHO1	-0.604502	5.99799	15.1485	0.00170826	0.136864
ENSBTAG00000050130	small nuclear ribonucleoprotein polypeptide E [Source:NCBI gene (formerly Entrezgene);Acc:531493]	SNRPE	0.594375	4.78983	15.1156	0.00172233	0.136864
ENSBTAG00000017325	autophagy related 13 [Source:VGNC Symbol;Acc:VGNC:26251]	ATG13	-0.590488	6.23669	15.0965	0.00173059	0.136864
ENSBTAG00000007214	elongation factor for RNA polymerase II 2 [Source:VGNC Symbol;Acc:VGNC:28436]	ELL2	0.644748	6.56486	15.0858	0.00173522	0.136864
ENSBTAG00000026977	protein tyrosine phosphatase receptor type Q [Source:VGNC Symbol;Acc:VGNC:33556]	PTPRQ	1.20822	0.622259	14.9898	0.00177743	0.138314
ENSBTAG00000030182	mitogen-activated protein kinase 11 [Source:VGNC Symbol;Acc:VGNC:31214]	MAPK11	-0.631454	4.68419	14.9866	0.00177882	0.138314
ENSBTAG00000002412	cytochrome b5 type B [Source:VGNC Symbol;Acc:VGNC:49139]	CYB5B	0.576739	7.40532	14.9726	0.0017851	0.138314
ENSBTAG00000020060	thioredoxin interacting protein [Source:VGNC Symbol;Acc:VGNC:36541]	TXNIP	-0.429378	8.07509	14.9009	0.00181755	0.138705
ENSBTAG00000002827	acetyl-CoA acetyltransferase 2 [Source:VGNC Symbol;Acc:VGNC:25530]	ACAT2	0.533018	7.5174	14.898	0.00181887	0.138705
ENSBTAG00000001992	cytochrome P450, family 51, subfamily A, polypeptide 1 [Source:NCBI gene (formerly Entrezgene);Acc:505060]	CYP51A1	0.598263	7.35555	14.8917	0.00182174	0.138705
ENSBTAG00000037721	0	0	2.07364	-0.434679	14.8561	0.00183815	0.13915
ENSBTAG00000048916	lipase G, endothelial type [Source:NCBI gene (formerly Entrezgene);Acc:509808]	LIPG	1.02259	5.98503	14.9294	0.00189698	0.142783
ENSBTAG00000020504	cyclin dependent kinase 2 associated protein 1 [Source:VGNC Symbol;Acc:VGNC:27125]	CDK2AP1	0.435516	6.59696	14.6915	0.00191627	0.143415
ENSBTAG00000016740	ATP citrate lyase [Source:VGNC Symbol;Acc:VGNC:25543]	ACLY	0.35512	7.7315	14.646	0.0019385	0.143871
ENSBTAG00000019125	solute carrier family 1 member 1 [Source:VGNC Symbol;Acc:VGNC:34711]	SLC1A1	0.633337	5.71131	14.6219	0.00195042	0.143871
ENSBTAG00000008758	kinesin family member 20A [Source:VGNC Symbol;Acc:VGNC:30594]	KIF20A	0.789931	8.20653	14.653	0.00195512	0.143871
ENSBTAG00000018643	protein regulator of cytokinesis 1 [Source:VGNC Symbol;Acc:VGNC:33285]	PRC1	0.667947	8.03721	14.5681	0.0019773	0.144694
ENSBTAG00000021303	radical S-adenosyl methionine domain containing 1 [Source:VGNC Symbol;Acc:VGNC:34175]	RSAD1	-0.524977	3.82425	14.4668	0.00202912	0.146915
ENSBTAG00000019386	non-classical MHC class I antigen [Source:NCBI gene (formerly Entrezgene);Acc:510417]	BOLA-NC1	-0.772097	3.1808	14.4652	0.00202995	0.146915
ENSBTAG00000045887	dematin actin binding protein [Source:VGNC Symbol;Acc:VGNC:56943]	DMTN	0.926531	1.11434	14.4414	0.00204234	0.147004
ENSBTAG00000017455	ADAM metallopeptidase domain 9 [Source:VGNC Symbol;Acc:VGNC:25613]	ADAM9	0.412977	8.64373	14.3963	0.00206611	0.147136
ENSBTAG00000014005	diphosphoinositol pentakisphosphate kinase 1 [Source:VGNC Symbol;Acc:VGNC:33206]	PPIP5K1	0.425476	5.10903	14.3915	0.00206866	0.147136
ENSBTAG00000002127	t-complex 11 like 2 [Source:VGNC Symbol;Acc:VGNC:35704]	TCP11L2	-1.07242	2.32949	14.3415	0.0020954	0.147136
ENSBTAG00000014588	ribosomal L1 domain containing 1 [Source:VGNC Symbol;Acc:VGNC:34180]	RSL1D1	0.402721	7.56677	14.3288	0.00210226	0.147136
ENSBTAG00000000582	lymphocyte antigen 6 complex, locus G6E [Source:NCBI gene (formerly Entrezgene);Acc:512743]	LY6G6E	0.573499	5.84182	14.3194	0.00210734	0.147136
ENSBTAG00000014001	microtubule associated protein 1A [Source:VGNC Symbol;Acc:VGNC:31177]	MAP1A	0.441481	8.47578	14.3123	0.0021112	0.147136
ENSBTAG00000006939	FYVE, RhoGEF and PH domain containing 3 [Source:VGNC Symbol;Acc:VGNC:28966]	FGD3	1.37742	0.186111	14.2236	0.00215999	0.149744
ENSBTAG00000005986	SFT2 domain containing 3 [Source:VGNC Symbol;Acc:VGNC:34526]	SFT2D3	-1.29732	1.16928	14.1212	0.002218	0.152961
ENSBTAG00000050434	0	0	-1.76112	-0.679964	14.0851	0.00223891	0.153599
ENSBTAG00000006828	Rap guanine nucleotide exchange factor 3 [Source:VGNC Symbol;Acc:VGNC:33724]	RAPGEF3	-0.464808	4.98058	14.0582	0.00225461	0.153874
ENSBTAG00000019574	mitogen-activated protein kinase 12 [Source:VGNC Symbol;Acc:VGNC:31215]	MAPK12	-0.619845	5.08971	13.9849	0.00229807	0.155708
ENSBTAG00000000720	cathepsin L [Source:NCBI gene (formerly Entrezgene);Acc:515200]	CTSL	0.791286	3.73919	13.9717	0.00230595	0.155708
ENSBTAG00000008373	integrin subunit alpha 10 [Source:VGNC Symbol;Acc:VGNC:30311]	ITGA10	-0.795403	3.90655	13.9304	0.00233095	0.155708
ENSBTAG00000003806	extracellular matrix protein 1 [Source:VGNC Symbol;Acc:VGNC:28311]	ECM1	-0.709662	4.89459	13.9283	0.00233226	0.155708
ENSBTAG00000000778	heat shock protein 90 alpha family class B member 1 [Source:VGNC Symbol;Acc:VGNC:55918]	HSP90AB1	0.481384	10.546	13.9147	0.00234058	0.155708
ENSBTAG00000030322	kelch domain containing 7A [Source:VGNC Symbol;Acc:VGNC:30637]	KLHDC7A	-0.779859	4.43139	13.8575	0.00237586	0.156552
ENSBTAG00000007239	TNF alpha induced protein 6 [Source:VGNC Symbol;Acc:VGNC:36156]	TNFAIP6	-1.5103	-0.294325	13.8471	0.00238235	0.156552
ENSBTAG00000005198	fibroblast growth factor 1 [Source:VGNC Symbol;Acc:VGNC:28970]	FGF1	1.3675	1.36669	13.8272	0.0023948	0.156552
ENSBTAG00000051066	zinc finger protein 71 [Source:HGNC Symbol;Acc:HGNC:13141]	ZNF71	-1.02833	1.73701	13.8176	0.00240082	0.156552
ENSBTAG00000011256	myosin IB [Source:VGNC Symbol;Acc:VGNC:31817]	MYO1B	0.415399	8.53832	13.7808	0.00242415	0.156765
ENSBTAG00000012314	low density lipoprotein receptor [Source:VGNC Symbol;Acc:VGNC:55214]	LDLR	0.671106	8.2684	13.7745	0.00242818	0.156765
ENSBTAG00000006138	semaphorin 3C [Source:VGNC Symbol;Acc:VGNC:34428]	SEMA3C	0.834019	4.7627	13.7564	0.00243978	0.156765
ENSBTAG00000023179	tribbles pseudokinase 1 [Source:VGNC Symbol;Acc:VGNC:36308]	TRIB1	0.527663	6.58389	13.6977	0.0024778	0.158435
ENSBTAG00000040056	leukotriene B4 receptor 2 [Source:VGNC Symbol;Acc:VGNC:31070]	LTB4R2	-1.88075	2.31364	13.7106	0.00249304	0.158639
ENSBTAG00000013953	caldesmon 1 [Source:VGNC Symbol;Acc:VGNC:26706]	CALD1	0.590927	10.098	13.6431	0.00251376	0.159189
ENSBTAG00000020070	ATP binding cassette subfamily C member 3 [Source:VGNC Symbol;Acc:VGNC:25473]	ABCC3	0.928412	5.24044	13.6997	0.00255462	0.160522
ENSBTAG00000003514	heat shock transcription factor 4 [Source:VGNC Symbol;Acc:VGNC:29984]	HSF4	-0.746045	5.23458	13.5754	0.00255918	0.160522
ENSBTAG00000001663	peptide deformylase, mitochondrial [Source:VGNC Symbol;Acc:VGNC:49562]	PDF	-1.07126	0.903068	13.5267	0.00259249	0.16184
ENSBTAG00000014239	cyclin B1 [Source:VGNC Symbol;Acc:VGNC:26958]	CCNB1	0.797768	6.87724	13.5667	0.00264275	0.164199
ENSBTAG00000001842	glutathione S-transferase mu 3 [Source:VGNC Symbol;Acc:VGNC:29686]	GSTM3	0.822161	4.27246	13.4242	0.00266419	0.164281
ENSBTAG00000010571	phosphoribosyl pyrophosphate amidotransferase [Source:VGNC Symbol;Acc:VGNC:33186]	PPAT	0.463317	5.86176	13.4152	0.00267061	0.164281
ENSBTAG00000012317	purine nucleoside phosphorylase [Source:NCBI gene (formerly Entrezgene);Acc:493724]	PNP	-0.500406	7.38069	13.4	0.00268147	0.164281
ENSBTAG00000012848	protein tyrosine phosphatase receptor type U [Source:VGNC Symbol;Acc:VGNC:33559]	PTPRU	-0.749136	3.82166	13.3702	0.00270287	0.164471
ENSBTAG00000003675	adhesion G protein-coupled receptor L1 [Source:VGNC Symbol;Acc:VGNC:25671]	ADGRL1	-0.930039	3.53694	13.361	0.00270956	0.164471
ENSBTAG00000005607	ERCC excision repair 6 like, spindle assembly checkpoint helicase [Source:VGNC Symbol;Acc:VGNC:28573]	ERCC6L	0.568397	5.24176	13.3277	0.0027338	0.164663
ENSBTAG00000017783	TSPY like 2 [Source:VGNC Symbol;Acc:VGNC:36445]	TSPYL2	0.409913	6.42168	13.2995	0.0027545	0.164663
ENSBTAG00000003401	actin related protein 3 [Source:VGNC Symbol;Acc:VGNC:50033]	ACTR3	0.387165	8.47171	13.2572	0.00278595	0.164663
ENSBTAG00000021254	centromere protein I [Source:VGNC Symbol;Acc:VGNC:27178]	CENPI	0.450632	5.27793	13.2568	0.00278622	0.164663
ENSBTAG00000051755	ADP ribosylation factor 3 [Source:NCBI gene (formerly Entrezgene);Acc:510994]	ARF3	0.4074	6.66626	13.1869	0.00283908	0.164663
ENSBTAG00000052132	forkhead box Q1 [Source:NCBI gene (formerly Entrezgene);Acc:112443729]	FOXQ1	-1.73472	1.45316	13.2114	0.00283931	0.164663
ENSBTAG00000010077	FA complementation group D2 [Source:VGNC Symbol;Acc:VGNC:28855]	FANCD2	0.495893	6.79565	13.1675	0.00285401	0.164663
ENSBTAG00000003948	farnesyl diphosphate synthase [Source:NCBI gene (formerly Entrezgene);Acc:281156]	FDPS	0.70035	6.57874	13.166	0.00285803	0.164663
ENSBTAG00000021151	myosin heavy chain 10 [Source:VGNC Symbol;Acc:VGNC:31794]	MYH10	0.50216	10.6373	13.1059	0.00290182	0.164663
ENSBTAG00000003849	G protein nucleolar 2 [Source:VGNC Symbol;Acc:VGNC:29472]	GNL2	0.415549	7.08793	13.1039	0.00290339	0.164663
ENSBTAG00000017271	microtubule associated serine/threonine kinase like [Source:VGNC Symbol;Acc:VGNC:31260]	MASTL	0.497956	5.80797	13.0991	0.00290714	0.164663
ENSBTAG00000011659	phosphatidylinositol glycan anchor biosynthesis class Z [Source:VGNC Symbol;Acc:VGNC:32882]	PIGZ	1.23026	1.87007	13.0936	0.00291147	0.164663
ENSBTAG00000053911	0	0	-0.903924	4.87953	13.1565	0.00291255	0.164663
ENSBTAG00000027321	coiled-coil domain containing 18 [Source:VGNC Symbol;Acc:VGNC:26875]	CCDC18	0.534145	3.51192	13.0318	0.00296059	0.164663
ENSBTAG00000010109	cyclin dependent kinase 1 [Source:VGNC Symbol;Acc:VGNC:27115]	CDK1	0.649238	5.63721	13.0188	0.00297108	0.164663
ENSBTAG00000047078	neurotrophin 4 [Source:VGNC Symbol;Acc:VGNC:32300]	NTF4	-0.955218	0.478346	13.0149	0.00297417	0.164663
ENSBTAG00000013038	ubiquitin conjugating enzyme E2 L3 [Source:VGNC Symbol;Acc:VGNC:53927]	UBE2L3	0.368927	7.1688	13.0042	0.00298287	0.164663
ENSBTAG00000025809	abhydrolase domain containing 8 [Source:VGNC Symbol;Acc:VGNC:25504]	ABHD8	-0.840145	6.55595	13.1159	0.00299002	0.164663
ENSBTAG00000017048	centromere protein J [Source:VGNC Symbol;Acc:VGNC:50039]	CENPJ	0.431721	4.81935	12.9922	0.00299261	0.164663
ENSBTAG00000006586	karyopherin subunit beta 1 [Source:VGNC Symbol;Acc:VGNC:30707]	KPNB1	0.325237	9.27064	12.9864	0.00299731	0.164663
ENSBTAG00000004558	chromosome 10 C15orf48 homolog [Source:VGNC Symbol;Acc:VGNC:52612]	C10H15orf48	0.984744	1.52834	12.9854	0.00299806	0.164663
ENSBTAG00000011182	PDZ and LIM domain 1 [Source:VGNC Symbol;Acc:VGNC:32707]	PDLIM1	0.485914	7.82227	12.9684	0.00301199	0.164663
ENSBTAG00000005456	TTK protein kinase [Source:VGNC Symbol;Acc:VGNC:36487]	TTK	0.65147	6.03515	12.9588	0.00301987	0.164663
ENSBTAG00000008088	kinesin family member 18B [Source:VGNC Symbol;Acc:VGNC:30588]	KIF18B	0.468849	6.76142	12.9554	0.00302262	0.164663
ENSBTAG00000036183	F-box and WD repeat domain containing 8 [Source:VGNC Symbol;Acc:VGNC:58599]	FBXW8	-0.465807	5.23384	12.942	0.00303364	0.164663
ENSBTAG00000012397	deoxycytidine kinase [Source:VGNC Symbol;Acc:VGNC:27914]	DCK	0.526638	5.55249	12.9137	0.00305714	0.164663
ENSBTAG00000002280	kinesin family member 5B [Source:VGNC Symbol;Acc:VGNC:30606]	KIF5B	0.517554	8.88012	12.9049	0.00306446	0.164663
ENSBTAG00000014711	DBF4 zinc finger [Source:VGNC Symbol;Acc:VGNC:27887]	DBF4	0.445754	5.31698	12.8941	0.00307353	0.164663
ENSBTAG00000003314	spindle and kinetochore associated complex subunit 3 [Source:VGNC Symbol;Acc:VGNC:34645]	SKA3	0.540431	5.64571	12.8715	0.00309253	0.164663
ENSBTAG00000037775	tubulin alpha-1C chain-like [Source:NCBI gene (formerly Entrezgene);Acc:100141266]	0	0.707545	3.96034	12.853	0.00310816	0.164663
ENSBTAG00000010637	arylsulfatase G [Source:VGNC Symbol;Acc:VGNC:55034]	ARSG	-0.887151	4.61795	12.8847	0.0031088	0.164663
ENSBTAG00000007129	inositol 1,4,5-triphosphate receptor associated 1 [Source:NCBI gene (formerly Entrezgene);Acc:281918]	IRAG1	-0.531126	4.91315	12.8106	0.00314439	0.164663
ENSBTAG00000016445	YME1 like 1 ATPase [Source:VGNC Symbol;Acc:VGNC:37032]	YME1L1	0.347336	8.06196	12.8092	0.00314559	0.164663
ENSBTAG00000001961	microtubule associated protein 1B [Source:VGNC Symbol;Acc:VGNC:31178]	MAP1B	0.512213	8.26565	12.7955	0.00315738	0.164663
ENSBTAG00000005843	RNA exonuclease 2 [Source:VGNC Symbol;Acc:VGNC:33884]	REXO2	0.522851	6.41933	12.7907	0.00316155	0.164663
ENSBTAG00000053561	megakaryocyte and platelet inhibitory receptor G6b [Source:NCBI gene (formerly Entrezgene);Acc:617577]	0	1.05471	2.19964	12.7834	0.00316792	0.164663
ENSBTAG00000005300	transmembrane protein 51 [Source:VGNC Symbol;Acc:VGNC:36094]	TMEM51	0.45668	5.34163	12.7633	0.00318541	0.164663
ENSBTAG00000025398	ubiquitin D [Source:NCBI gene (formerly Entrezgene);Acc:504548]	0	1.89223	-0.74464	12.7606	0.00318775	0.164663
ENSBTAG00000045789	troponin T2, cardiac type [Source:VGNC Symbol;Acc:VGNC:36195]	TNNT2	1.98249	-0.480938	12.7393	0.00320645	0.164982
ENSBTAG00000011742	TRAF2 and NCK interacting kinase [Source:VGNC Symbol;Acc:VGNC:36179]	TNIK	0.431257	4.35234	12.6737	0.00326474	0.167081
ENSBTAG00000005034	calpain 5 [Source:VGNC Symbol;Acc:VGNC:26748]	CAPN5	1.12034	5.29556	12.9343	0.00327262	0.167081
ENSBTAG00000012584	gap junction protein beta 3 [Source:VGNC Symbol;Acc:VGNC:29378]	GJB3	0.538798	4.09348	12.6396	0.00329556	0.167603
ENSBTAG00000039709	PARP1 binding protein [Source:VGNC Symbol;Acc:VGNC:32588]	PARPBP	0.523392	5.44219	12.6079	0.00332441	0.167606
ENSBTAG00000004421	carbohydrate sulfotransferase 14 [Source:VGNC Symbol;Acc:VGNC:27342]	CHST14	-0.392426	5.48977	12.6023	0.00332963	0.167606
ENSBTAG00000030974	tubulin alpha 4a [Source:VGNC Symbol;Acc:VGNC:49986]	TUBA4A	0.727599	6.47392	12.6064	0.00334692	0.167606
ENSBTAG00000031579	shugoshin 2 [Source:VGNC Symbol;Acc:VGNC:34546]	SGO2	0.638629	6.59363	12.571	0.00335853	0.167606
ENSBTAG00000003089	rhophilin Rho GTPase binding protein 2 [Source:VGNC Symbol;Acc:VGNC:52240]	RHPN2	0.623884	5.42192	12.5616	0.00336719	0.167606
ENSBTAG00000018216	spindle and kinetochore associated complex subunit 1 [Source:VGNC Symbol;Acc:VGNC:34643]	SKA1	0.636308	5.12255	12.5565	0.00337196	0.167606
ENSBTAG00000049308	growth arrest specific 2 like 3 [Source:NCBI gene (formerly Entrezgene);Acc:782903]	GAS2L3	0.662156	5.0297	12.5038	0.00342152	0.169429
ENSBTAG00000005596	insulin like growth factor binding protein 2 [Source:VGNC Symbol;Acc:VGNC:30084]	IGFBP2	-0.608156	7.43579	12.4852	0.00343923	0.169669
ENSBTAG00000011963	ribosomal protein S19 [Source:NCBI gene (formerly Entrezgene);Acc:516063]	RPS19	-0.420344	7.80756	12.4491	0.00347381	0.170735
ENSBTAG00000021193	F-box protein 5 [Source:VGNC Symbol;Acc:VGNC:28917]	FBXO5	0.476545	5.33672	12.4134	0.00350852	0.1718
ENSBTAG00000016991	ephrin B2 [Source:VGNC Symbol;Acc:VGNC:28360]	EFNB2	0.617852	4.42247	12.3679	0.0035532	0.173215
ENSBTAG00000006694	C-X-C motif chemokine ligand 14 [Source:VGNC Symbol;Acc:VGNC:27850]	CXCL14	-1.39891	0.180042	12.3474	0.00357358	0.173215
ENSBTAG00000001102	serpin family B member 10 [Source:VGNC Symbol;Acc:VGNC:56372]	SERPINB10	1.08377	4.21488	12.4722	0.003584	0.173215
ENSBTAG00000005504	tumor protein p53 inducible nuclear protein 2 [Source:VGNC Symbol;Acc:VGNC:36237]	TP53INP2	0.746959	4.83194	12.331	0.00359001	0.173215
ENSBTAG00000013527	phosphogluconate dehydrogenase [Source:VGNC Symbol;Acc:VGNC:32786]	PGD	0.382142	7.98486	12.3035	0.00361764	0.173828
ENSBTAG00000001598	microtubule associated protein 7 [Source:VGNC Symbol;Acc:VGNC:31210]	MAP7	0.930244	2.73083	12.2922	0.00362912	0.173828
ENSBTAG00000011207	calponin 1 [Source:VGNC Symbol;Acc:VGNC:27508]	CNN1	0.550912	7.96908	12.2644	0.0036575	0.174462
ENSBTAG00000012113	holocytochrome c synthase [Source:VGNC Symbol;Acc:VGNC:29770]	HCCS	0.407164	5.916	12.2523	0.00366986	0.174462
ENSBTAG00000018238	ankyrin repeat and BTB domain containing 1 [Source:VGNC Symbol;Acc:VGNC:25515]	ABTB1	-0.841032	6.29692	12.3689	0.00369256	0.174462
ENSBTAG00000009495	basal cell adhesion molecule [Source:VGNC Symbol;Acc:VGNC:49138]	BCAM	0.478686	9.46029	12.1943	0.00373012	0.174462
ENSBTAG00000003687	forkhead box K2 [Source:VGNC Symbol;Acc:VGNC:55831]	FOXK2	0.359274	6.93303	12.1653	0.00376063	0.174462
ENSBTAG00000011694	translocase of inner mitochondrial membrane 23 homolog (yeast) [Source:NCBI gene (formerly Entrezgene);Acc:509841]	TIMM23	0.553801	6.36195	12.1577	0.00376866	0.174462
ENSBTAG00000048958	StAR related lipid transfer domain containing 9 [Source:NCBI gene (formerly Entrezgene);Acc:524130]	0	-0.637521	4.30053	12.1504	0.00377643	0.174462
ENSBTAG00000014088	muscleblind like splicing regulator 3 [Source:VGNC Symbol;Acc:VGNC:31285]	MBNL3	0.612871	4.76918	12.1308	0.00379724	0.174462
ENSBTAG00000023814	epithelial cell transforming 2 [Source:VGNC Symbol;Acc:VGNC:28314]	ECT2	0.596986	6.86941	12.123	0.00380566	0.174462
ENSBTAG00000019437	schlafen family member 11 [Source:NCBI gene (formerly Entrezgene);Acc:521795]	SLFN11	0.78568	3.13844	12.1112	0.00381827	0.174462
ENSBTAG00000006910	asparaginase and isoaspartyl peptidase 1 [Source:VGNC Symbol;Acc:VGNC:26223]	ASRGL1	0.332793	8.27039	12.1075	0.00382233	0.174462
ENSBTAG00000016676	phosphotriesterase related [Source:VGNC Symbol;Acc:VGNC:33497]	PTER	-0.849062	1.63177	12.1014	0.00382891	0.174462
ENSBTAG00000021051	zinc finger HIT-type containing 6 [Source:VGNC Symbol;Acc:VGNC:37361]	ZNHIT6	0.565605	5.19658	12.0956	0.00383508	0.174462
ENSBTAG00000053086	pleckstrin homology like domain family A member 3 [Source:NCBI gene (formerly Entrezgene);Acc:112441889]	PHLDA3	-0.75407	5.87346	12.116	0.00384059	0.174462
ENSBTAG00000039050	purinergic receptor P2Y2 [Source:VGNC Symbol;Acc:VGNC:32528]	P2RY2	0.696801	5.17776	12.0902	0.00384103	0.174462
ENSBTAG00000007441	SEC23 interacting protein [Source:VGNC Symbol;Acc:VGNC:34412]	SEC23IP	0.374625	6.80383	12.0741	0.00385849	0.174653
ENSBTAG00000008353	cyclin dependent kinase inhibitor 1A [Source:VGNC Symbol;Acc:VGNC:27142]	CDKN1A	-0.576161	9.27222	12.0532	0.00388127	0.175082
ENSBTAG00000015794	nestin [Source:VGNC Symbol;Acc:VGNC:32009]	NES	0.644451	7.91979	12.012	0.00392679	0.175113
ENSBTAG00000021013	tubulin beta 4A class IVa [Source:VGNC Symbol;Acc:VGNC:36507]	TUBB4A	0.866769	3.72059	12.011	0.00392789	0.175113
ENSBTAG00000007450	complement C2 [Source:VGNC Symbol;Acc:VGNC:53959]	C2	-0.664386	5.56032	12.0042	0.00393552	0.175113
ENSBTAG00000021425	lectin, mannose binding 1 like [Source:VGNC Symbol;Acc:VGNC:30919]	LMAN1L	0.967802	1.02455	11.9935	0.00394738	0.175113
ENSBTAG00000015392	transcription termination factor 2 [Source:VGNC Symbol;Acc:VGNC:36484]	TTF2	0.364578	6.34814	11.9893	0.0039521	0.175113
ENSBTAG00000027201	Ras association (RalGDS/AF-6) and pleckstrin homology domains 1 [Source:VGNC Symbol;Acc:VGNC:54621]	RAPH1	0.491457	5.4428	11.9808	0.00396171	0.175113
ENSBTAG00000054623	homeobox B9 [Source:NCBI gene (formerly Entrezgene);Acc:783873]	HOXB9	0.493916	5.63358	11.9166	0.00403451	0.17695
ENSBTAG00000014083	adhesion molecule with Ig like domain 1 [Source:VGNC Symbol;Acc:VGNC:25865]	AMIGO1	-0.507865	3.86489	11.9154	0.00403594	0.17695
ENSBTAG00000008636	phosphodiesterase 4B [Source:VGNC Symbol;Acc:VGNC:32676]	PDE4B	0.476499	5.50746	11.9043	0.0040487	0.17695
ENSBTAG00000002094	ATP synthase membrane subunit f [Source:VGNC Symbol;Acc:VGNC:26305]	ATP5MF	0.404586	6.26371	11.897	0.00405701	0.17695
ENSBTAG00000018808	solute carrier family 25 member 35 [Source:VGNC Symbol;Acc:VGNC:34761]	SLC25A35	0.652836	2.94962	11.8591	0.00410112	0.177213
ENSBTAG00000013614	transmembrane protein 38A [Source:VGNC Symbol;Acc:VGNC:36080]	TMEM38A	-0.724693	1.68155	11.8527	0.00410852	0.177213
ENSBTAG00000047299	DiGeorge syndrome critical region gene 6 like [Source:NCBI gene (formerly Entrezgene);Acc:100126445]	DGCR6L	-0.43495	5.90223	11.8459	0.00411653	0.177213
ENSBTAG00000001575	calmodulin 2 [Source:NCBI gene (formerly Entrezgene);Acc:100297344]	CALM2	0.492192	7.40941	11.8385	0.00412528	0.177213
ENSBTAG00000001626	CTP synthase 1 [Source:VGNC Symbol;Acc:VGNC:27808]	CTPS1	0.328925	7.08992	11.8342	0.00413031	0.177213
ENSBTAG00000025632	NOP10 ribonucleoprotein [Source:VGNC Symbol;Acc:VGNC:32164]	NOP10	0.324521	5.89125	11.7933	0.00417885	0.177708
ENSBTAG00000021050	endothelin converting enzyme like 1 [Source:VGNC Symbol;Acc:VGNC:28304]	ECEL1	-1.84955	0.974439	11.7849	0.00418883	0.177708
ENSBTAG00000002002	ATPase family AAA domain containing 2 [Source:VGNC Symbol;Acc:VGNC:26233]	ATAD2	0.425371	8.39827	11.7806	0.00419405	0.177708
ENSBTAG00000002128	metallophosphoesterase 1 [Source:VGNC Symbol;Acc:VGNC:31587]	MPPE1	-0.49934	5.82171	11.7791	0.00419581	0.177708
ENSBTAG00000000281	meiotic nuclear divisions 1 [Source:VGNC Symbol;Acc:VGNC:31538]	MND1	0.670258	3.97194	11.7633	0.0042148	0.17794
ENSBTAG00000021444	twist family bHLH transcription factor 2 [Source:VGNC Symbol;Acc:VGNC:36526]	TWIST2	-0.702768	3.92964	11.7472	0.00423429	0.178182
ENSBTAG00000039782	zinc finger protein 12 [Source:VGNC Symbol;Acc:VGNC:49991]	ZNF12	-0.576734	3.55596	11.7336	0.00425078	0.178182
ENSBTAG00000016406	minichromosome maintenance 10 replication initiation factor [Source:VGNC Symbol;Acc:VGNC:31307]	MCM10	0.41395	7.33226	11.7128	0.0042762	0.178182
ENSBTAG00000009709	TATA-box binding protein associated factor 5 [Source:VGNC Symbol;Acc:VGNC:35576]	TAF5	0.401887	4.88798	11.7127	0.00427636	0.178182
ENSBTAG00000002809	calpain 10 [Source:VGNC Symbol;Acc:VGNC:26741]	CAPN10	-0.70212	4.3696	11.6948	0.00429835	0.178182
ENSBTAG00000006546	glutathione S-transferase alpha 2 [Source:NCBI gene (formerly Entrezgene);Acc:281805]	GSTA2	2.70267	3.44835	11.9181	0.00431182	0.178182
ENSBTAG00000005517	NOP58 ribonucleoprotein [Source:VGNC Symbol;Acc:VGNC:32170]	NOP58	0.453812	7.79055	11.6812	0.00431523	0.178182
ENSBTAG00000009618	NIMA related kinase 2 [Source:VGNC Symbol;Acc:VGNC:31993]	NEK2	0.732539	6.15032	11.6797	0.00435117	0.178518
ENSBTAG00000001938	CDC28 protein kinase regulatory subunit 2 [Source:VGNC Symbol;Acc:VGNC:27388]	CKS2	0.668759	6.12527	11.6351	0.00437273	0.178518
ENSBTAG00000007127	0	0	1.05873	1.75605	11.6331	0.00437528	0.178518
ENSBTAG00000020661	ATP binding cassette subfamily A member 1 [Source:VGNC Symbol;Acc:VGNC:25455]	ABCA1	-0.781606	6.0939	11.715	0.00438509	0.178518
ENSBTAG00000016169	inhibitor of DNA binding 1, HLH protein [Source:VGNC Symbol;Acc:VGNC:30031]	ID1	-0.65915	7.34541	11.628	0.00439702	0.178518
ENSBTAG00000006125	polo like kinase 3 [Source:VGNC Symbol;Acc:VGNC:33035]	PLK3	0.466541	5.13527	11.6099	0.00440467	0.178518
ENSBTAG00000020428	PAF1 homolog, Paf1/RNA polymerase II complex component [Source:VGNC Symbol;Acc:VGNC:96701]	PAF1	0.42889	6.88076	11.5908	0.004429	0.178954
ENSBTAG00000017767	G protein-coupled receptor 173 [Source:VGNC Symbol;Acc:VGNC:29570]	GPR173	-0.547663	3.39922	11.5464	0.0044861	0.180248
ENSBTAG00000001931	TraB domain containing [Source:VGNC Symbol;Acc:VGNC:58452]	TRABD	-0.42066	5.32211	11.5363	0.00449917	0.180248
ENSBTAG00000020989	sushi domain containing 4 [Source:VGNC Symbol;Acc:VGNC:35489]	SUSD4	-0.91469	5.06306	11.6593	0.0045021	0.180248
ENSBTAG00000019961	ATPase H+/K+ transporting subunit beta [Source:VGNC Symbol;Acc:VGNC:26298]	ATP4B	-0.42041	5.51971	11.4918	0.00455752	0.181914
ENSBTAG00000048486	IQ motif and ankyrin repeat containing 1 [Source:NCBI gene (formerly Entrezgene);Acc:506831]	IQANK1	-0.663942	6.10116	11.4573	0.00460553	0.183275
ENSBTAG00000030567	outer dense fiber of sperm tails 2 [Source:VGNC Symbol;Acc:VGNC:32401]	ODF2	0.414567	7.02733	11.3953	0.00468702	0.184135
ENSBTAG00000017738	EMI domain containing 1 [Source:VGNC Symbol;Acc:VGNC:28472]	EMID1	-0.815804	3.22645	11.3938	0.004689	0.184135
ENSBTAG00000008596	prickle planar cell polarity protein 1 [Source:VGNC Symbol;Acc:VGNC:33315]	PRICKLE1	0.485496	4.06162	11.3677	0.00472473	0.184135
ENSBTAG00000004877	TRAF interacting protein [Source:VGNC Symbol;Acc:VGNC:36280]	TRAIP	0.389592	4.34542	11.3624	0.00473207	0.184135
ENSBTAG00000001717	aurora kinase B [Source:VGNC Symbol;Acc:VGNC:26351]	AURKB	0.394273	6.07782	11.3597	0.00473584	0.184135
ENSBTAG00000021160	adaptor related protein complex 1 subunit mu 2 [Source:VGNC Symbol;Acc:VGNC:25980]	AP1M2	1.4595	-0.323897	11.3587	0.00473719	0.184135
ENSBTAG00000040253	adrenoceptor alpha 1B [Source:VGNC Symbol;Acc:VGNC:25694]	ADRA1B	0.768533	0.771313	11.3557	0.00474132	0.184135
ENSBTAG00000008336	hippocalcin [Source:VGNC Symbol;Acc:VGNC:29936]	HPCA	0.721079	3.38213	11.3534	0.00474452	0.184135
ENSBTAG00000023429	plastin 1 [Source:VGNC Symbol;Acc:VGNC:33051]	PLS1	0.948155	7.48842	11.5698	0.00475296	0.184135
ENSBTAG00000004075	isopentenyl-diphosphate delta isomerase 1 [Source:NCBI gene (formerly Entrezgene);Acc:514293]	IDI1	0.671585	6.73968	11.3523	0.00477257	0.184149
ENSBTAG00000016571	family with sequence similarity 234 member A [Source:VGNC Symbol;Acc:VGNC:97272]	FAM234A	-0.474442	5.63001	11.3147	0.00479841	0.184149
ENSBTAG00000045835	homeobox B5 [Source:VGNC Symbol;Acc:VGNC:58381]	HOXB5	-0.615382	1.83257	11.3023	0.00481583	0.184149
ENSBTAG00000021841	chromodomain helicase DNA binding protein 7 [Source:VGNC Symbol;Acc:VGNC:27282]	CHD7	0.396736	4.44152	11.2945	0.00482679	0.184149
ENSBTAG00000019704	helicase like transcription factor [Source:VGNC Symbol;Acc:VGNC:50276]	HLTF	0.367493	7.74164	11.2844	0.00484106	0.184149
ENSBTAG00000023736	CDC42 effector protein 3 [Source:VGNC Symbol;Acc:VGNC:27074]	CDC42EP3	0.338978	6.66341	11.2816	0.00484497	0.184149
ENSBTAG00000019956	cytidine/uridine monophosphate kinase 1 [Source:VGNC Symbol;Acc:VGNC:27480]	CMPK1	0.461179	6.6037	11.2725	0.00485791	0.184149
ENSBTAG00000003278	homeobox C10 [Source:VGNC Symbol;Acc:VGNC:56206]	HOXC10	0.408837	5.27662	11.2674	0.00486516	0.184149
ENSBTAG00000014809	annexin A6 [Source:VGNC Symbol;Acc:VGNC:25968]	ANXA6	0.346406	7.45238	11.2368	0.00490898	0.184533
ENSBTAG00000008409	MYC proto-oncogene, bHLH transcription factor [Source:VGNC Symbol;Acc:VGNC:31784]	MYC	0.334523	7.2439	11.2342	0.00491275	0.184533
ENSBTAG00000040053	myosin heavy chain 6 [Source:VGNC Symbol;Acc:VGNC:55126]	MYH6	0.989401	1.8778	11.2204	0.00493263	0.184533
ENSBTAG00000043582	0	0	1.34319	0.279543	11.22	0.00493322	0.184533
ENSBTAG00000004896	actin binding LIM protein family member 3 [Source:VGNC Symbol;Acc:VGNC:25509]	ABLIM3	0.727333	2.94719	11.2011	0.00496062	0.184533
ENSBTAG00000013912	thioredoxin reductase 1 [Source:VGNC Symbol;Acc:VGNC:36545]	TXNRD1	0.703157	8.09978	11.2468	0.0049654	0.184533
ENSBTAG00000017067	BUD23 rRNA methyltransferase and ribosome maturation factor [Source:VGNC Symbol;Acc:VGNC:26608]	BUD23	0.402547	7.06361	11.1924	0.00497336	0.184533
ENSBTAG00000021582	non-SMC condensin I complex subunit G [Source:VGNC Symbol;Acc:VGNC:31903]	NCAPG	0.534828	7.68122	11.1339	0.00505957	0.186216
ENSBTAG00000000988	BRCA2 DNA repair associated [Source:VGNC Symbol;Acc:VGNC:26554]	BRCA2	0.551636	7.14176	11.1245	0.00507361	0.186216
ENSBTAG00000016014	nucleoporin 42 [Source:VGNC Symbol;Acc:VGNC:32368]	NUP42	0.394311	5.11218	11.1211	0.00507879	0.186216
ENSBTAG00000007860	assembly factor for spindle microtubules [Source:NCBI gene (formerly Entrezgene);Acc:534849]	ASPM	0.512861	7.91648	11.1058	0.00510168	0.186216
ENSBTAG00000013792	UBA like domain containing 2 [Source:VGNC Symbol;Acc:VGNC:36570]	UBALD2	0.580387	5.47489	11.0937	0.00511994	0.186216
ENSBTAG00000004802	centrosomal protein 170B [Source:VGNC Symbol;Acc:VGNC:50066]	CEP170B	-0.454578	7.24433	11.0932	0.00512068	0.186216
ENSBTAG00000010386	actin related protein 2/3 complex subunit 2 [Source:VGNC Symbol;Acc:VGNC:55326]	ARPC2	0.348538	8.49796	11.0918	0.00512283	0.186216
ENSBTAG00000010135	plasmanylethanolamine desaturase 1 [Source:VGNC Symbol;Acc:VGNC:57030]	PEDS1	0.536901	6.83451	11.0612	0.00516931	0.186216
ENSBTAG00000032705	calmodulin-like [Source:NCBI gene (formerly Entrezgene);Acc:326597]	CALM	1.32917	-0.450037	11.0482	0.00518909	0.186216
ENSBTAG00000002953	thioredoxin [Source:VGNC Symbol;Acc:VGNC:56751]	TXN	0.444745	7.69811	11.0193	0.00523362	0.186216
ENSBTAG00000035083	ataxin 7 like 3B [Source:VGNC Symbol;Acc:VGNC:26346]	ATXN7L3B	-0.331823	6.6994	11.0116	0.00524569	0.186216
ENSBTAG00000000087	hydroxysteroid 17-beta dehydrogenase 12 [Source:VGNC Symbol;Acc:VGNC:54883]	HSD17B12	0.385848	5.72809	11.0069	0.00525301	0.186216
ENSBTAG00000005012	heat shock protein family H (Hsp110) member 1 [Source:VGNC Symbol;Acc:VGNC:53817]	HSPH1	0.544431	6.64811	10.9981	0.00526671	0.186216
ENSBTAG00000046235	serine and arginine rich splicing factor 12 [Source:VGNC Symbol;Acc:VGNC:35300]	SRSF12	0.585515	2.21932	10.9976	0.00526747	0.186216
ENSBTAG00000016746	ubiquitin conjugating enzyme E2 C [Source:VGNC Symbol;Acc:VGNC:36578]	UBE2C	0.637044	7.46723	10.9873	0.00528774	0.186216
ENSBTAG00000021301	acyl-CoA synthetase family member 2 [Source:VGNC Symbol;Acc:VGNC:25562]	ACSF2	-0.312309	6.17733	10.9701	0.00531062	0.186216
ENSBTAG00000032340	kinetochore localized astrin (SPAG5) binding protein [Source:VGNC Symbol;Acc:VGNC:30698]	KNSTRN	0.579621	5.45954	10.9643	0.00531969	0.186216
ENSBTAG00000016735	zinc finger and BTB domain containing 48 [Source:VGNC Symbol;Acc:VGNC:37085]	ZBTB48	-0.368066	4.70144	10.9558	0.00533314	0.186216
ENSBTAG00000020633	NIN1 (RPN12) binding protein 1 homolog [Source:VGNC Symbol;Acc:VGNC:32144]	NOB1	0.322472	6.25077	10.9528	0.00533794	0.186216
ENSBTAG00000006671	DEAD-box helicase 27 [Source:VGNC Symbol;Acc:VGNC:56183]	DDX27	0.497394	7.36729	10.9521	0.00533905	0.186216
ENSBTAG00000025822	calmodulin like 4 [Source:VGNC Symbol;Acc:VGNC:26713]	CALML4	0.520689	3.99096	10.9477	0.0053459	0.186216
ENSBTAG00000023938	centromere protein A [Source:NCBI gene (formerly Entrezgene);Acc:613898]	CENPA	0.71588	4.19104	10.939	0.00535983	0.186216
ENSBTAG00000025803	inhibitory synaptic factor 1 [Source:VGNC Symbol;Acc:VGNC:55116]	INSYN1	-1.27476	0.49752	10.9278	0.00537772	0.186216
ENSBTAG00000046295	coiled-coil glutamate rich protein 2 [Source:VGNC Symbol;Acc:VGNC:52185]	CCER2	0.755645	1.16733	10.9113	0.00540404	0.186216
ENSBTAG00000022681	EGF domain specific O-linked N-acetylglucosamine transferase [Source:VGNC Symbol;Acc:VGNC:28515]	EOGT	0.451561	6.26191	10.9093	0.00540733	0.186216
ENSBTAG00000009310	UTP3 small subunit processome component [Source:VGNC Symbol;Acc:VGNC:36746]	UTP3	0.397491	5.42677	10.8995	0.00542308	0.186216
ENSBTAG00000037673	glutathione S-transferase mu 1 [Source:NCBI gene (formerly Entrezgene);Acc:783879]	GSTM1	1.12802	2.66902	10.8863	0.00544875	0.186216
ENSBTAG00000008287	YLP motif containing 1 [Source:VGNC Symbol;Acc:VGNC:37031]	YLPM1	0.376982	7.50178	10.8819	0.00545155	0.186216
ENSBTAG00000010219	KRAB-A domain containing 1 [Source:VGNC Symbol;Acc:VGNC:30711]	KRBA1	-0.802084	4.80519	10.898	0.00545985	0.186216
ENSBTAG00000019081	collagen type VII alpha 1 chain [Source:VGNC Symbol;Acc:VGNC:27573]	COL7A1	-0.833736	4.24865	10.8729	0.00547058	0.186216
ENSBTAG00000006414	nuclear transport factor 2 [Source:VGNC Symbol;Acc:VGNC:32371]	NUTF2	0.35497	7.20648	10.8632	0.0054821	0.186216
ENSBTAG00000008772	structural maintenance of chromosomes 2 [Source:VGNC Symbol;Acc:VGNC:34999]	SMC2	0.445865	7.98228	10.8593	0.00548838	0.186216
ENSBTAG00000007365	nei like DNA glycosylase 1 [Source:VGNC Symbol;Acc:VGNC:31988]	NEIL1	-0.657169	2.53077	10.8542	0.00549671	0.186216
ENSBTAG00000050077	interferon regulatory factor 2 binding protein 1 [Source:NCBI gene (formerly Entrezgene);Acc:112442341]	0	-0.715824	4.25536	10.8526	0.00549941	0.186216
ENSBTAG00000046073	transmembrane protein 240 [Source:VGNC Symbol;Acc:VGNC:36051]	TMEM240	-1.07395	2.26321	10.8288	0.00553858	0.186619
ENSBTAG00000006672	synaptotagmin binding cytoplasmic RNA interacting protein [Source:VGNC Symbol;Acc:VGNC:35518]	SYNCRIP	0.547416	8.11077	10.8282	0.00553963	0.186619
ENSBTAG00000002826	claspin [Source:VGNC Symbol;Acc:VGNC:27465]	CLSPN	0.442357	6.25972	10.8145	0.00556231	0.186905
ENSBTAG00000016716	ribosome biogenesis regulator 1 homolog [Source:VGNC Symbol;Acc:VGNC:34173]	RRS1	0.388191	5.82981	10.8011	0.00558466	0.187178
ENSBTAG00000001083	mitogen-activated protein kinase kinase kinase 20 [Source:NCBI gene (formerly Entrezgene);Acc:519251]	MAP3K20	0.38987	7.45239	10.789	0.00560495	0.187382
ENSBTAG00000052646	0	0	0.537476	4.36189	10.7494	0.00567172	0.189134
ENSBTAG00000002385	solute carrier family 35 member E4 [Source:VGNC Symbol;Acc:VGNC:34832]	SLC35E4	-0.671394	3.8984	10.7176	0.00572606	0.189988
ENSBTAG00000049754	family with sequence similarity 177 member B [Source:NCBI gene (formerly Entrezgene);Acc:100847316]	FAM177B	0.862646	1.44684	10.7146	0.00573116	0.189988
ENSBTAG00000014687	tumor protein p53 inducible protein 13 [Source:VGNC Symbol;Acc:VGNC:36234]	TP53I13	-0.660585	4.32665	10.7092	0.0057406	0.189988
ENSBTAG00000047675	sialic acid-binding Ig-like lectin 5 [Source:NCBI gene (formerly Entrezgene);Acc:618268]	0	-1.11227	1.22724	10.671	0.00580683	0.191698
ENSBTAG00000031106	zinc finger protein 746 [Source:VGNC Symbol;Acc:VGNC:37339]	ZNF746	-0.405352	5.27944	10.6575	0.00583037	0.191994
ENSBTAG00000049014	zinc finger protein 696 [Source:HGNC Symbol;Acc:HGNC:25872]	ZNF696	-0.408481	3.7492	10.6054	0.00592272	0.194549
ENSBTAG00000001983	small cell adhesion glycoprotein [Source:VGNC Symbol;Acc:VGNC:34982]	SMAGP	-1.02986	1.94832	10.5952	0.00594089	0.194568
ENSBTAG00000052883	nanos C2HC-type zinc finger 1 [Source:NCBI gene (formerly Entrezgene);Acc:786356]	NANOS1	-1.38071	0.0598337	10.5835	0.00596202	0.194568
ENSBTAG00000039190	solute carrier family 9 member A5 [Source:VGNC Symbol;Acc:VGNC:34944]	SLC9A5	-0.748602	4.53453	10.5782	0.00597158	0.194568
ENSBTAG00000003399	SWI/SNF related, matrix associated, actin dependent regulator of chromatin, subfamily a, member 5 [Source:VGNC Symbol;Acc:VGNC:34988]	SMARCA5	0.443506	9.21362	10.5676	0.00599074	0.194568
ENSBTAG00000016747	N-acetyltransferase 10 [Source:VGNC Symbol;Acc:VGNC:31888]	NAT10	0.372089	6.62233	10.564	0.00599715	0.194568
ENSBTAG00000009895	zinc finger protein 599 [Source:VGNC Symbol;Acc:VGNC:50120]	ZNF599	-0.778414	0.86129	10.5348	0.00605052	0.195817
ENSBTAG00000003577	G1 to S phase transition 1 [Source:VGNC Symbol;Acc:VGNC:29681]	GSPT1	0.384914	8.01094	10.5209	0.00607592	0.196121
ENSBTAG00000043574	0	0	0.618377	3.98258	10.5135	0.00608969	0.196121
ENSBTAG00000014512	WD repeat domain 19 [Source:VGNC Symbol;Acc:VGNC:36886]	WDR19	-0.436897	5.17893	10.4896	0.00613382	0.19706
ENSBTAG00000002717	internexin neuronal intermediate filament protein alpha [Source:VGNC Symbol;Acc:VGNC:30191]	INA	1.0577	2.35532	10.4555	0.0061977	0.198628
ENSBTAG00000001517	keratin 18 [Source:VGNC Symbol;Acc:VGNC:30719]	KRT18	1.18173	4.76627	10.6202	0.00624933	0.199041
ENSBTAG00000045757	troponin C1, slow skeletal and cardiac type [Source:VGNC Symbol;Acc:VGNC:36189]	TNNC1	0.952455	3.55955	10.4202	0.00626929	0.199041
ENSBTAG00000006607	cyclin G1 [Source:VGNC Symbol;Acc:VGNC:26969]	CCNG1	-0.329088	6.91375	10.4128	0.00627865	0.199041
ENSBTAG00000015663	stress induced phosphoprotein 1 [Source:NCBI gene (formerly Entrezgene);Acc:617109]	STIP1	0.336181	6.86924	10.4122	0.00627999	0.199041
ENSBTAG00000046841	interferon regulatory factor 2 binding protein 2 [Source:VGNC Symbol;Acc:VGNC:30272]	IRF2BP2	-0.384066	6.90639	10.3949	0.00631305	0.199041
ENSBTAG00000011987	ergosterol biosynthesis 28 homolog [Source:VGNC Symbol;Acc:VGNC:55113]	ERG28	0.436242	3.97387	10.3939	0.00631491	0.199041
ENSBTAG00000002356	RNA binding motif protein 47 [Source:VGNC Symbol;Acc:VGNC:33804]	RBM47	0.323884	5.59454	10.3899	0.00632263	0.199041
ENSBTAG00000010444	erb-b2 receptor tyrosine kinase 3 [Source:VGNC Symbol;Acc:VGNC:28564]	ERBB3	-0.54223	3.19094	10.3839	0.0063342	0.199041
ENSBTAG00000031242	cell division cycle associated 4 [Source:VGNC Symbol;Acc:VGNC:27085]	CDCA4	-0.636337	4.07374	10.3775	0.00634658	0.199041
ENSBTAG00000001886	PABIR family member 2 [Source:VGNC Symbol;Acc:VGNC:50154]	PABIR2	0.416358	6.31564	10.3441	0.00641165	0.200604
ENSBTAG00000014773	hyaluronan mediated motility receptor [Source:VGNC Symbol;Acc:VGNC:29884]	HMMR	0.640346	7.72051	10.352	0.00642805	0.20064
ENSBTAG00000005269	cyclin B2 [Source:VGNC Symbol;Acc:VGNC:26960]	CCNB2	0.692254	6.29512	10.3682	0.00645077	0.200874
ENSBTAG00000016185	ENAH actin regulator [Source:VGNC Symbol;Acc:VGNC:59333]	ENAH	0.529323	6.81452	10.3141	0.00647078	0.201022
ENSBTAG00000006703	prostaglandin D2 receptor [Source:VGNC Symbol;Acc:VGNC:33499]	PTGDR	0.773398	2.68601	10.2922	0.00651429	0.20133
ENSBTAG00000019634	p53-induced death domain protein 1 [Source:VGNC Symbol;Acc:VGNC:32863]	PIDD1	-0.559598	5.61311	10.2904	0.0065178	0.20133
ENSBTAG00000004271	ubiquitin associated protein 2 like [Source:VGNC Symbol;Acc:VGNC:36573]	UBAP2L	0.398379	8.01631	10.2852	0.00652822	0.20133
ENSBTAG00000009733	fructose-bisphosphatase 1 [Source:VGNC Symbol;Acc:VGNC:28887]	FBP1	2.08341	0.334244	10.3004	0.00654185	0.20133
ENSBTAG00000018705	adenylate cyclase 3 [Source:VGNC Symbol;Acc:VGNC:25644]	ADCY3	-0.542709	5.1898	10.2557	0.00658751	0.202121
ENSBTAG00000009047	yippee like 3 [Source:VGNC Symbol;Acc:VGNC:37036]	YPEL3	-0.426629	4.20159	10.2504	0.00659825	0.202121
ENSBTAG00000013357	pumilio RNA binding family member 3 [Source:VGNC Symbol;Acc:VGNC:33571]	PUM3	0.436357	5.95028	10.2303	0.00663908	0.202425
ENSBTAG00000016821	sorting nexin 22 [Source:VGNC Symbol;Acc:VGNC:35102]	SNX22	-1.04727	1.05756	10.2262	0.00664751	0.202425
ENSBTAG00000002746	osteoclast stimulating factor 1 [Source:VGNC Symbol;Acc:VGNC:32479]	OSTF1	-0.291898	7.45068	10.2217	0.00665661	0.202425
ENSBTAG00000009103	ubiquitin like domain containing CTD phosphatase 1 [Source:VGNC Symbol;Acc:VGNC:36609]	UBLCP1	0.446942	6.49705	10.2154	0.00666964	0.202425
ENSBTAG00000016826	G protein-coupled receptor 176 [Source:VGNC Symbol;Acc:VGNC:29572]	GPR176	-0.985478	0.359547	10.1949	0.00671169	0.203233
ENSBTAG00000002528	eukaryotic translation initiation factor 3 subunit A [Source:VGNC Symbol;Acc:VGNC:28392]	EIF3A	0.393029	9.50031	10.1568	0.00679107	0.20445
ENSBTAG00000004041	ankyrin repeat domain 10 [Source:VGNC Symbol;Acc:VGNC:25909]	ANKRD10	-0.529389	5.47348	10.1537	0.00679743	0.20445
ENSBTAG00000018711	DENN domain containing 4B [Source:VGNC Symbol;Acc:VGNC:28000]	DENND4B	-0.434365	4.26553	10.1532	0.00679845	0.20445
ENSBTAG00000014734	chromodomain helicase DNA binding protein 4 [Source:VGNC Symbol;Acc:VGNC:27280]	CHD4	0.305157	9.04831	10.1269	0.00685402	0.205463
ENSBTAG00000020059	GEN1 Holliday junction 5' flap endonuclease [Source:VGNC Symbol;Acc:VGNC:29322]	GEN1	0.46512	5.60169	10.1157	0.00687767	0.205463
ENSBTAG00000054680	ST3 beta-galactoside alpha-2,3-sialyltransferase 2 [Source:NCBI gene (formerly Entrezgene);Acc:444879]	ST3GAL2	-0.574723	5.1929	10.1018	0.00690731	0.205463
ENSBTAG00000021678	solute carrier family 31 member 1 [Source:VGNC Symbol;Acc:VGNC:34813]	SLC31A1	0.28835	7.8445	10.0985	0.0069144	0.205463
ENSBTAG00000019822	tubulin polymerization promoting protein family member 3 [Source:VGNC Symbol;Acc:VGNC:36260]	TPPP3	1.14383	1.54378	10.0851	0.00694307	0.205463
ENSBTAG00000017258	acyl-CoA synthetase long chain family member 3 [Source:VGNC Symbol;Acc:VGNC:25565]	ACSL3	0.369606	7.48746	10.0786	0.00695703	0.205463
ENSBTAG00000008132	SRY-box transcription factor 13 [Source:VGNC Symbol;Acc:VGNC:35142]	SOX13	0.700508	1.85738	10.0735	0.00696792	0.205463
ENSBTAG00000012083	iroquois homeobox 3 [Source:VGNC Symbol;Acc:VGNC:30287]	IRX3	-0.645662	3.3457	10.0728	0.00696953	0.205463
ENSBTAG00000008470	M-phase phosphoprotein 9 [Source:VGNC Symbol;Acc:VGNC:31576]	MPHOSPH9	0.371189	6.19045	10.0714	0.0069725	0.205463
ENSBTAG00000016911	Rho GTPase activating protein 23 [Source:VGNC Symbol;Acc:VGNC:55773]	ARHGAP23	0.352213	8.01051	10.0441	0.00703163	0.206319
ENSBTAG00000021210	hes family bHLH transcription factor 2 [Source:VGNC Symbol;Acc:VGNC:29819]	HES2	-0.622667	6.07979	10.0436	0.00703289	0.206319
ENSBTAG00000050113	0	0	-1.38348	-0.636327	10.026	0.00707129	0.206605
ENSBTAG00000013573	baculoviral IAP repeat containing 5 [Source:VGNC Symbol;Acc:VGNC:26501]	BIRC5	0.703113	6.74937	10.0814	0.00710144	0.206605
ENSBTAG00000051318	0	0	0.601992	2.31085	10.0011	0.00712627	0.206605
ENSBTAG00000030175	Fas binding factor 1 [Source:VGNC Symbol;Acc:VGNC:55830]	FBF1	-0.398736	4.65655	9.99718	0.00713486	0.206605
ENSBTAG00000015651	0	0	-1.11038	0.185275	9.99628	0.00713685	0.206605
ENSBTAG00000021764	glycine receptor beta [Source:VGNC Symbol;Acc:VGNC:29415]	GLRB	0.675752	1.26203	9.97625	0.00718141	0.206605
ENSBTAG00000003835	bone morphogenetic protein 4 [Source:VGNC Symbol;Acc:VGNC:26519]	BMP4	0.40891	6.52624	9.9739	0.00718668	0.206605
ENSBTAG00000006347	UTP4 small subunit processome component [Source:VGNC Symbol;Acc:VGNC:36747]	UTP4	0.351346	6.96758	9.96966	0.00719615	0.206605
ENSBTAG00000016199	clathrin interactor 1 [Source:VGNC Symbol;Acc:VGNC:27443]	CLINT1	0.333118	7.57654	9.95749	0.00722345	0.206605
ENSBTAG00000005078	ubiquitin C-terminal hydrolase L1 [Source:VGNC Symbol;Acc:VGNC:36631]	UCHL1	0.595529	8.80718	9.95213	0.00723551	0.206605
ENSBTAG00000030317	protein phosphatase 1 regulatory subunit 26 [Source:VGNC Symbol;Acc:VGNC:33237]	PPP1R26	-0.554208	5.14131	9.94542	0.00725066	0.206605
ENSBTAG00000046358	poly(A) binding protein cytoplasmic 1 [Source:VGNC Symbol;Acc:VGNC:53870]	PABPC1	0.50789	10.3374	9.94278	0.0072566	0.206605
ENSBTAG00000040473	protocadherin gamma subfamily A, 3 [Source:HGNC Symbol;Acc:HGNC:8701]	PCDHGA3	-0.575696	1.92843	9.93302	0.00727872	0.206605
ENSBTAG00000037899	delta like non-canonical Notch ligand 1 [Source:VGNC Symbol;Acc:VGNC:28092]	DLK1	-1.84437	-1.04991	10.5404	0.00728124	0.206605
ENSBTAG00000010126	phosphorylated CTD interacting factor 1 [Source:VGNC Symbol;Acc:VGNC:32630]	PCIF1	-0.440638	5.08619	9.92781	0.00729054	0.206605
ENSBTAG00000035064	chromosome 4 C7orf57 homolog [Source:NCBI gene (formerly Entrezgene);Acc:614195]	C4H7orf57	-0.635874	4.67021	9.92302	0.00730143	0.206605
ENSBTAG00000012659	ligand dependent nuclear receptor interacting factor 1 [Source:VGNC Symbol;Acc:VGNC:30981]	LRIF1	0.495005	5.81653	9.90432	0.00734415	0.206605
ENSBTAG00000005464	adenylate cyclase 6 [Source:VGNC Symbol;Acc:VGNC:25647]	ADCY6	-0.421123	7.18743	9.8929	0.00737037	0.206605
ENSBTAG00000017426	programmed cell death 6 interacting protein [Source:VGNC Symbol;Acc:VGNC:32664]	PDCD6IP	0.284938	8.14355	9.88973	0.00737769	0.206605
ENSBTAG00000004727	progestin and adipoQ receptor family member 4 [Source:VGNC Symbol;Acc:VGNC:32576]	PAQR4	-0.420568	5.29015	9.88674	0.00738456	0.206605
ENSBTAG00000050006	homeobox B6 [Source:NCBI gene (formerly Entrezgene);Acc:112442654]	HOXB6	-0.438242	4.51485	9.86878	0.00742614	0.206605
ENSBTAG00000002029	immunoglobulin superfamily member 5 [Source:VGNC Symbol;Acc:VGNC:50201]	IGSF5	0.639454	2.81008	9.8429	0.0074865	0.206605
ENSBTAG00000020262	proteasome activator subunit 4 [Source:VGNC Symbol;Acc:VGNC:33476]	PSME4	0.386744	7.43202	9.83684	0.00750071	0.206605
ENSBTAG00000017969	carbonic anhydrase 4 [Source:VGNC Symbol;Acc:VGNC:26654]	CA4	0.678849	5.9013	9.84566	0.00751499	0.206605
ENSBTAG00000046037	solute carrier family 25 member 5 [Source:VGNC Symbol;Acc:VGNC:49966]	SLC25A5	0.334625	6.91776	9.82971	0.00751748	0.206605
ENSBTAG00000018600	vestigial like family member 4 [Source:VGNC Symbol;Acc:VGNC:36793]	VGLL4	-0.506892	4.59407	9.82573	0.00752685	0.206605
ENSBTAG00000030929	zinc finger protein 557 [Source:NCBI gene (formerly Entrezgene);Acc:522449]	ZNF557	-0.482471	2.75889	9.81191	0.00755952	0.206605
ENSBTAG00000012135	La ribonucleoprotein 1B [Source:VGNC Symbol;Acc:VGNC:30791]	LARP1B	0.394174	5.19451	9.80977	0.0075646	0.206605
ENSBTAG00000045594	transmembrane protein 121 [Source:VGNC Symbol;Acc:VGNC:57363]	TMEM121	-0.771492	1.5101	9.80894	0.00756656	0.206605
ENSBTAG00000012463	zinc finger matrin-type 3 [Source:VGNC Symbol;Acc:VGNC:37192]	ZMAT3	-0.629583	5.4364	9.80648	0.00757241	0.206605
ENSBTAG00000006506	GIT ArfGAP 2 [Source:VGNC Symbol;Acc:VGNC:29369]	GIT2	0.342685	6.32975	9.80173	0.0075837	0.206605
ENSBTAG00000012758	Yip1 domain family member 5 [Source:VGNC Symbol;Acc:VGNC:37027]	YIPF5	0.30549	5.7204	9.80028	0.00758713	0.206605
ENSBTAG00000018070	sodium channel modifier 1 [Source:VGNC Symbol;Acc:VGNC:55678]	SCNM1	0.372175	4.59009	9.79766	0.00759337	0.206605
ENSBTAG00000044010	embigin [Source:HGNC Symbol;Acc:HGNC:30465]	EMB	0.823469	2.53688	9.78972	0.00761231	0.206605
ENSBTAG00000001950	retinol dehydrogenase 11 [Source:VGNC Symbol;Acc:VGNC:55139]	RDH11	0.460903	5.54012	9.77571	0.00764587	0.206605
ENSBTAG00000032140	SH3 domain binding kinase 1 [Source:NCBI gene (formerly Entrezgene);Acc:614815]	SBK1	-0.882201	2.78861	9.77138	0.00765628	0.206605
ENSBTAG00000010693	LIM domain 7 [Source:VGNC Symbol;Acc:VGNC:30937]	LMO7	0.392641	9.53047	9.76889	0.00766228	0.206605
ENSBTAG00000022238	beta-1,4-glucuronyltransferase 1 [Source:VGNC Symbol;Acc:VGNC:26395]	B4GAT1	-0.390081	4.54543	9.76633	0.00766843	0.206605
ENSBTAG00000006882	IQ motif containing GTPase activating protein 3 [Source:VGNC Symbol;Acc:VGNC:30260]	IQGAP3	0.554048	7.83885	9.7588	0.0076866	0.206605
ENSBTAG00000008921	nexilin F-actin binding protein [Source:VGNC Symbol;Acc:VGNC:32025]	NEXN	0.744212	7.03491	9.8495	0.00769335	0.206605
ENSBTAG00000015636	shiftless antiviral inhibitor of ribosomal frameshifting [Source:VGNC Symbol;Acc:VGNC:55202]	SHFL	-0.552721	3.55069	9.75319	0.00770018	0.206605
ENSBTAG00000008134	brain derived neurotrophic factor [Source:VGNC Symbol;Acc:VGNC:26461]	BDNF	0.541526	3.53415	9.74931	0.00770958	0.206605
ENSBTAG00000009309	peroxisomal biogenesis factor 10 [Source:NCBI gene (formerly Entrezgene);Acc:614539]	PEX10	-0.390859	5.161	9.7462	0.00771711	0.206605
ENSBTAG00000022635	laminin, beta 2 (laminin S) [Source:NCBI gene (formerly Entrezgene);Acc:520167]	LAMB2	-0.332369	8.02825	9.7121	0.00780039	0.208037
ENSBTAG00000039529	BTB domain containing 19 [Source:VGNC Symbol;Acc:VGNC:26588]	BTBD19	0.558244	5.3653	9.7053	0.00781712	0.208037
ENSBTAG00000018824	MIA SH3 domain ER export factor 3 [Source:VGNC Symbol;Acc:VGNC:31454]	MIA3	0.281467	7.50576	9.70496	0.00781795	0.208037
ENSBTAG00000015217	distal-less homeobox 1 [Source:VGNC Symbol;Acc:VGNC:28098]	DLX1	-0.442032	4.27927	9.67641	0.00788867	0.209495
ENSBTAG00000055045	heat shock protein family B (small) member 7 [Source:VGNC Symbol;Acc:VGNC:49068]	HSPB7	1.15937	1.74088	9.66843	0.00790858	0.209498
ENSBTAG00000006876	peptidase, mitochondrial processing subunit beta [Source:VGNC Symbol;Acc:VGNC:33076]	PMPCB	0.409827	5.81972	9.66362	0.0079206	0.209498
ENSBTAG00000031503	NDUFA4 mitochondrial complex associated like 2 [Source:VGNC Symbol;Acc:VGNC:31948]	NDUFA4L2	-1.49917	0.114046	9.63111	0.00800239	0.211237
ENSBTAG00000005288	GDNF family receptor alpha 3 [Source:VGNC Symbol;Acc:VGNC:29334]	GFRA3	0.694892	2.40857	9.61015	0.00805565	0.211343
ENSBTAG00000019918	proteasome activator subunit 3 [Source:VGNC Symbol;Acc:VGNC:33475]	PSME3	0.436125	7.81625	9.60972	0.00805676	0.211343
ENSBTAG00000010413	transmembrane protein 169 [Source:VGNC Symbol;Acc:VGNC:35994]	TMEM169	0.806311	1.00048	9.60894	0.00805873	0.211343
ENSBTAG00000012112	solute carrier family 7 member 6 [Source:VGNC Symbol;Acc:VGNC:34931]	SLC7A6	0.505811	6.05193	9.59427	0.00809628	0.211343
ENSBTAG00000008170	DNA polymerase alpha 1, catalytic subunit [Source:VGNC Symbol;Acc:VGNC:33110]	POLA1	0.333813	6.95679	9.59056	0.0081058	0.211343
ENSBTAG00000001788	podoplanin [Source:VGNC Symbol;Acc:VGNC:50142]	PDPN	0.381021	8.65778	9.57639	0.0081423	0.211343
ENSBTAG00000034138	beta-hexosaminidase subunit beta [Source:NCBI gene (formerly Entrezgene);Acc:786974]	0	-0.833685	1.04805	9.56898	0.00816146	0.211343
ENSBTAG00000008013	leucine rich repeat containing 2 [Source:VGNC Symbol;Acc:VGNC:59173]	LRRC2	-0.694204	2.91634	9.56569	0.00816999	0.211343
ENSBTAG00000000993	NEDD4 binding protein 2 like 1 [Source:VGNC Symbol;Acc:VGNC:53826]	N4BP2L1	-0.527652	3.44752	9.56257	0.00817809	0.211343
ENSBTAG00000046111	zinc finger protein 444 [Source:VGNC Symbol;Acc:VGNC:58430]	ZNF444	-0.818221	4.45128	9.58114	0.00818031	0.211343
ENSBTAG00000010665	cerebellin 3 precursor [Source:VGNC Symbol;Acc:VGNC:26813]	CBLN3	-0.443959	5.51243	9.56073	0.00818287	0.211343
ENSBTAG00000053581	succinate receptor 1 [Source:VGNC Symbol;Acc:VGNC:35458]	SUCNR1	1.2761	-0.139141	9.5481	0.00821575	0.211777
ENSBTAG00000021420	EPH receptor A7 [Source:VGNC Symbol;Acc:VGNC:28537]	EPHA7	0.56851	4.6095	9.53849	0.00824087	0.212009
ENSBTAG00000017514	cyclin D1 [Source:VGNC Symbol;Acc:VGNC:26962]	CCND1	0.755464	6.06606	9.59683	0.00832258	0.213694
ENSBTAG00000016600	coiled-coil domain containing 142 [Source:VGNC Symbol;Acc:VGNC:26853]	CCDC142	-0.52061	3.24809	9.48532	0.00838148	0.214788
ENSBTAG00000002695	myosin IH [Source:VGNC Symbol;Acc:VGNC:31823]	MYO1H	-1.03693	2.55393	9.43855	0.00850748	0.216906
ENSBTAG00000004448	cytoskeleton associated protein 5 [Source:VGNC Symbol;Acc:VGNC:27383]	CKAP5	0.408087	8.32324	9.43825	0.00850829	0.216906
ENSBTAG00000004259	hippocalcin like 1 [Source:VGNC Symbol;Acc:VGNC:29937]	HPCAL1	0.448401	5.44576	9.43632	0.00851355	0.216906
ENSBTAG00000039731	Rho family GTPase 3 [Source:VGNC Symbol;Acc:VGNC:34006]	RND3	0.363935	7.17043	9.42719	0.00853842	0.21712
ENSBTAG00000008380	integrin subunit alpha 11 [Source:VGNC Symbol;Acc:VGNC:30312]	ITGA11	-1.33739	-0.926804	9.96587	0.00857846	0.217718
ENSBTAG00000004215	retinoic acid receptor responder 2 [Source:VGNC Symbol;Acc:VGNC:33732]	RARRES2	-0.66	3.96567	9.4002	0.00861243	0.218159
ENSBTAG00000053996	zinc finger protein 853 [Source:NCBI gene (formerly Entrezgene);Acc:618217]	ZNF853	-0.562939	3.24309	9.38387	0.00865756	0.218323
ENSBTAG00000018986	acyl-CoA synthetase long chain family member 4 [Source:VGNC Symbol;Acc:VGNC:25566]	ACSL4	0.52865	6.88356	9.36906	0.00869876	0.218323
ENSBTAG00000051412	hemoglobin, alpha 2 [Source:NCBI gene (formerly Entrezgene);Acc:512439]	HBA	0.764838	2.77178	9.35737	0.00873141	0.218323
ENSBTAG00000017147	adenylate kinase 3 [Source:VGNC Symbol;Acc:VGNC:25772]	AK3	0.3298	6.50649	9.3497	0.00875291	0.218323
ENSBTAG00000004402	PRELI domain containing 3B [Source:VGNC Symbol;Acc:VGNC:57016]	PRELID3B	0.47647	6.15352	9.34455	0.00876739	0.218323
ENSBTAG00000000759	neudesin neurotrophic factor [Source:VGNC Symbol;Acc:VGNC:32006]	NENF	-0.619455	6.02155	9.33914	0.00878845	0.218323
ENSBTAG00000010136	cytidine monophosphate N-acetylneuraminic acid synthetase [Source:VGNC Symbol;Acc:VGNC:27476]	CMAS	0.385233	5.93051	9.33196	0.0088029	0.218323
ENSBTAG00000008759	cell division cycle 23 [Source:VGNC Symbol;Acc:VGNC:50038]	CDC23	0.378277	5.51276	9.32562	0.00882086	0.218323
ENSBTAG00000005586	glycine amidinotransferase [Source:VGNC Symbol;Acc:VGNC:29274]	GATM	0.404855	5.05039	9.32486	0.00882301	0.218323
ENSBTAG00000020554	allograft inflammatory factor 1 [Source:VGNC Symbol;Acc:VGNC:25759]	AIF1	-0.783622	1.95694	9.30851	0.0088695	0.218323
ENSBTAG00000000462	coiled-coil domain containing 102A [Source:VGNC Symbol;Acc:VGNC:26829]	CCDC102A	-0.495136	4.10933	9.30369	0.00888325	0.218323
ENSBTAG00000018399	myosin heavy chain 15 [Source:VGNC Symbol;Acc:VGNC:50161]	MYH15	1.22431	2.12997	9.32109	0.00888644	0.218323
ENSBTAG00000049838	0	0	-0.671683	3.84061	9.30124	0.00889026	0.218323
ENSBTAG00000026111	LBH regulator of WNT signaling pathway [Source:VGNC Symbol;Acc:VGNC:102824]	LBH	0.553213	5.46142	9.30061	0.00889204	0.218323
ENSBTAG00000004602	paired like homeodomain 1 [Source:VGNC Symbol;Acc:VGNC:32924]	PITX1	-0.540275	4.75479	9.30051	0.00889234	0.218323
ENSBTAG00000014968	YjeF N-terminal domain containing 3 [Source:VGNC Symbol;Acc:VGNC:97329]	YJEFN3	-0.540456	2.42967	9.29435	0.00890997	0.218323
ENSBTAG00000019864	mitogen-activated protein kinase 15 [Source:VGNC Symbol;Acc:VGNC:31217]	MAPK15	-0.716008	2.80385	9.29192	0.00891693	0.218323
ENSBTAG00000017442	cysteine dioxygenase type 1 [Source:VGNC Symbol;Acc:VGNC:27150]	CDO1	0.322025	6.27258	9.29181	0.00891725	0.218323
ENSBTAG00000005681	malic enzyme 1 [Source:VGNC Symbol;Acc:VGNC:31339]	ME1	0.759954	6.04455	9.36657	0.00895713	0.21862
ENSBTAG00000006260	KIAA1614 [Source:VGNC Symbol;Acc:VGNC:30573]	KIAA1614	-0.633893	3.12779	9.27607	0.00896255	0.21862
ENSBTAG00000018898	AT-rich interaction domain 4A [Source:VGNC Symbol;Acc:VGNC:26129]	ARID4A	0.361542	6.2388	9.26467	0.00899552	0.218647
ENSBTAG00000019274	5-aminoimidazole-4-carboxamide ribonucleotide formyltransferase/IMP cyclohydrolase [Source:VGNC Symbol;Acc:VGNC:26264]	ATIC	0.287721	7.97172	9.2633	0.00899951	0.218647
ENSBTAG00000003819	serine/threonine kinase 36 [Source:VGNC Symbol;Acc:VGNC:35398]	STK36	-0.426193	3.72458	9.25838	0.00901378	0.218647
ENSBTAG00000014402	GTPase, IMAP family member 8 [Source:VGNC Symbol;Acc:VGNC:29357]	GIMAP8	0.584485	4.6999	9.25278	0.00903007	0.218647
ENSBTAG00000020212	WD repeat domain 41 [Source:VGNC Symbol;Acc:VGNC:36898]	WDR41	-0.392376	4.34631	9.24547	0.00905138	0.218761
ENSBTAG00000004342	coiled-coil domain containing 87 [Source:VGNC Symbol;Acc:VGNC:26926]	CCDC87	0.871479	0.973431	9.2344	0.00908376	0.219141
ENSBTAG00000016252	LSM12 homolog [Source:VGNC Symbol;Acc:VGNC:31052]	LSM12	0.448466	7.10514	9.21468	0.00914179	0.219905
ENSBTAG00000021215	von Willebrand factor A domain containing 5A [Source:VGNC Symbol;Acc:VGNC:36853]	VWA5A	0.603806	2.56455	9.21139	0.00915153	0.219905
ENSBTAG00000012858	5'-nucleotidase, cytosolic II [Source:VGNC Symbol;Acc:VGNC:32291]	NT5C2	0.450101	6.97189	9.20364	0.00917446	0.219905
ENSBTAG00000015144	GEM interacting protein [Source:VGNC Symbol;Acc:VGNC:29436]	GMIP	0.281692	6.44898	9.19682	0.00919473	0.219905
ENSBTAG00000012184	PTTG1 regulator of sister chromatid separation, securin [Source:NCBI gene (formerly Entrezgene);Acc:508043]	PTTG1	0.911683	4.73993	9.31202	0.00919886	0.219905
ENSBTAG00000004570	paired related homeobox 1 [Source:VGNC Symbol;Acc:VGNC:33412]	PRRX1	-0.449058	5.1253	9.18675	0.00922472	0.219919
ENSBTAG00000015163	transmembrane 4 L six family member 1 [Source:VGNC Symbol;Acc:VGNC:35903]	TM4SF1	0.536708	7.79574	9.18402	0.00923286	0.219919
ENSBTAG00000052265	0	0	0.743888	1.76281	9.16762	0.009282	0.220299
ENSBTAG00000052665	cytochrome P450, subfamily IIIA, polypeptide 4 [Source:NCBI gene (formerly Entrezgene);Acc:507988]	CYP3A4	0.945576	4.22807	9.18073	0.00928224	0.220299
ENSBTAG00000013744	synaptopodin [Source:VGNC Symbol;Acc:VGNC:35530]	SYNPO	0.321532	8.68293	9.15897	0.00930804	0.220437
ENSBTAG00000020267	Wnt family member 9A [Source:VGNC Symbol;Acc:VGNC:36966]	WNT9A	-0.718064	1.41769	9.15186	0.00932953	0.220437
ENSBTAG00000001123	small nuclear ribonucleoprotein U11/U12 subunit 48 [Source:VGNC Symbol;Acc:VGNC:35072]	SNRNP48	0.444999	4.45913	9.14896	0.0093383	0.220437
ENSBTAG00000007435	nucleolar and coiled-body phosphoprotein 1 [Source:VGNC Symbol;Acc:VGNC:32161]	NOLC1	0.383897	8.13691	9.12935	0.00939788	0.221447
ENSBTAG00000005564	protein inhibitor of activated STAT 1 [Source:VGNC Symbol;Acc:VGNC:32856]	PIAS1	0.403296	6.22252	9.10991	0.00945736	0.222451
ENSBTAG00000008063	peroxisome proliferator activated receptor alpha [Source:VGNC Symbol;Acc:VGNC:33181]	PPARA	-0.528533	3.14455	9.10194	0.0094819	0.22263
ENSBTAG00000021008	zinc finger protein 219 [Source:VGNC Symbol;Acc:VGNC:37229]	ZNF219	-0.63436	4.83531	9.09001	0.00951871	0.222886
ENSBTAG00000017540	family with sequence similarity 13 member C [Source:VGNC Symbol;Acc:VGNC:28732]	FAM13C	0.496476	4.56539	9.08745	0.00952665	0.222886
ENSBTAG00000005862	structural maintenance of chromosomes 4 [Source:VGNC Symbol;Acc:VGNC:35001]	SMC4	0.468454	8.68193	9.08172	0.00954443	0.222907
ENSBTAG00000008771	myelin expression factor 2 [Source:VGNC Symbol;Acc:VGNC:31791]	MYEF2	0.462652	5.45089	9.067	0.00959026	0.22358
ENSBTAG00000017397	zinc finger protein 423 [Source:VGNC Symbol;Acc:VGNC:37273]	ZNF423	-1.38601	-1.11684	10.3804	0.00961056	0.223658
ENSBTAG00000006066	CDP-diacylglycerol synthase 2 [Source:VGNC Symbol;Acc:VGNC:27156]	CDS2	-0.278787	6.08116	9.05239	0.00963599	0.223724
ENSBTAG00000037757	EBF family member 4 [Source:VGNC Symbol;Acc:VGNC:28298]	EBF4	-0.610792	5.24499	9.04876	0.0096474	0.223724
ENSBTAG00000016580	TEF transcription factor, PAR bZIP family member [Source:VGNC Symbol;Acc:VGNC:35734]	TEF	-0.395004	6.00761	9.03349	0.00969553	0.223878
ENSBTAG00000014170	MAP7 domain containing 3 [Source:VGNC Symbol;Acc:VGNC:56929]	MAP7D3	0.733831	3.55454	9.03178	0.00970094	0.223878
ENSBTAG00000047650	neurexophilin 4 [Source:VGNC Symbol;Acc:VGNC:32383]	NXPH4	-0.884647	2.85725	9.03049	0.00970502	0.223878
ENSBTAG00000048783	0	0	0.801952	2.07035	8.97617	0.00987873	0.226902
ENSBTAG00000018300	TNF receptor superfamily member 19 [Source:VGNC Symbol;Acc:VGNC:53840]	TNFRSF19	-0.605717	4.65782	8.97005	0.00989853	0.226902
ENSBTAG00000018196	WD repeat domain 43 [Source:VGNC Symbol;Acc:VGNC:36899]	WDR43	0.4198	7.36829	8.96804	0.00990504	0.226902
ENSBTAG00000013753	DDRGK domain containing 1 [Source:VGNC Symbol;Acc:VGNC:27954]	DDRGK1	0.340292	5.62951	8.96366	0.00991924	0.226902
ENSBTAG00000008766	solute carrier family 9 member A1 [Source:NCBI gene (formerly Entrezgene);Acc:317654]	SLC9A1	0.261326	6.67864	8.96274	0.00992225	0.226902
ENSBTAG00000046092	histone deacetylase 8 [Source:VGNC Symbol;Acc:VGNC:56708]	HDAC8	0.405343	4.62606	8.95363	0.00995188	0.227099
ENSBTAG00000006086	matrix metallopeptidase 28 [Source:VGNC Symbol;Acc:VGNC:31528]	MMP28	-1.08226	5.53639	9.09636	0.00996533	0.227099
ENSBTAG00000008184	chaperonin containing TCP1 subunit 6A [Source:VGNC Symbol;Acc:VGNC:97250]	CCT6A	0.347096	8.317	8.9413	0.00999215	0.227317
ENSBTAG00000016174	nucleolin [Source:NCBI gene (formerly Entrezgene);Acc:497013]	NCL	0.526788	8.1707	8.91831	0.0100677	0.228105
ENSBTAG00000039705	HGH1 homolog [Source:VGNC Symbol;Acc:VGNC:29835]	HGH1	0.277418	6.54271	8.91506	0.0100785	0.228105
ENSBTAG00000006072	leucine rich repeat containing 59 [Source:VGNC Symbol;Acc:VGNC:55843]	LRRC59	0.248955	6.9151	8.90963	0.0100964	0.228105
ENSBTAG00000021060	FtsJ RNA 2'-O-methyltransferase 3 [Source:VGNC Symbol;Acc:VGNC:29139]	FTSJ3	0.451724	6.97628	8.90264	0.0101197	0.228105
ENSBTAG00000008743	aldehyde dehydrogenase 2 family member [Source:NCBI gene (formerly Entrezgene);Acc:508629]	ALDH2	-0.437696	7.15006	8.89408	0.0101481	0.228105
ENSBTAG00000006590	nudix hydrolase 16 like 1 [Source:VGNC Symbol;Acc:VGNC:32331]	NUDT16L1	-0.64823	4.15259	8.88967	0.0101628	0.228105
ENSBTAG00000009097	FA complementation group I [Source:VGNC Symbol;Acc:VGNC:28859]	FANCI	0.480078	7.08339	8.88744	0.0101703	0.228105
ENSBTAG00000001021	cytochrome P450, subfamily I (aromatic compound-inducible), polypeptide 1 [Source:NCBI gene (formerly Entrezgene);Acc:282870]	CYP1A1	1.0639	6.01082	9.02759	0.0101863	0.228105
ENSBTAG00000000569	hes family bHLH transcription factor 1 [Source:VGNC Symbol;Acc:VGNC:29818]	HES1	0.376821	5.4902	8.88041	0.0101938	0.228105
ENSBTAG00000030674	adenylate kinase 4 [Source:VGNC Symbol;Acc:VGNC:25773]	AK4	-0.570935	3.25413	8.87479	0.0102127	0.228105
ENSBTAG00000010238	leukotriene B4 receptor [Source:VGNC Symbol;Acc:VGNC:31069]	LTB4R	-0.979022	3.72596	8.87339	0.0102237	0.228105
ENSBTAG00000001514	ankyrin repeat and SOCS box containing 11 [Source:VGNC Symbol;Acc:VGNC:26188]	ASB11	-0.503647	3.93791	8.86522	0.0102449	0.228105
ENSBTAG00000008705	Cdk5 and Abl enzyme substrate 1 [Source:VGNC Symbol;Acc:VGNC:26664]	CABLES1	0.637368	2.9491	8.86313	0.0102519	0.228105
ENSBTAG00000054665	NK6 homeobox 2 [Source:NCBI gene (formerly Entrezgene);Acc:100337358]	NKX6-2	-1.70542	-0.697092	8.8469	0.0103068	0.22894
ENSBTAG00000039682	microtubule associated scaffold protein 1 [Source:VGNC Symbol;Acc:VGNC:31756]	MTUS1	0.548713	3.20227	8.82741	0.0103732	0.230027
ENSBTAG00000015683	heat shock protein family A (Hsp70) member 4 [Source:VGNC Symbol;Acc:VGNC:52242]	HSPA4	0.34346	8.45296	8.80687	0.0104437	0.231201
ENSBTAG00000015778	SAS-6 centriolar assembly protein [Source:VGNC Symbol;Acc:VGNC:34295]	SASS6	0.418219	4.95425	8.77408	0.0105574	0.232573
ENSBTAG00000007648	neuroepithelial cell transforming 1 [Source:VGNC Symbol;Acc:VGNC:32010]	NET1	0.355297	7.88837	8.76779	0.0105794	0.232573
ENSBTAG00000001314	tRNA methyltransferase 6 [Source:VGNC Symbol;Acc:VGNC:36374]	TRMT6	0.453606	5.60442	8.76556	0.0105872	0.232573
ENSBTAG00000015738	GRB10 interacting GYF protein 1 [Source:VGNC Symbol;Acc:VGNC:29355]	GIGYF1	-0.444702	6.48175	8.76167	0.0106009	0.232573
ENSBTAG00000006411	THAP domain containing 11 [Source:VGNC Symbol;Acc:VGNC:35819]	THAP11	-0.336764	4.71566	8.75637	0.0106194	0.232573
ENSBTAG00000020616	diacylglycerol kinase delta [Source:VGNC Symbol;Acc:VGNC:28026]	DGKD	-0.313117	5.63875	8.75258	0.0106328	0.232573
ENSBTAG00000012774	RAB7B, member RAS oncogene family [Source:VGNC Symbol;Acc:VGNC:33661]	RAB7B	-0.423569	4.6748	8.74772	0.0106499	0.232573
ENSBTAG00000003220	atypical chemokine receptor 1 [Source:VGNC Symbol;Acc:VGNC:58436]	ACKR1	1.4197	0.485507	8.74562	0.0106573	0.232573
ENSBTAG00000050158	0	0	-0.890576	0.567654	8.73869	0.0106818	0.232573
ENSBTAG00000006898	glutamyl-prolyl-tRNA synthetase 1 [Source:VGNC Symbol;Acc:VGNC:28552]	EPRS1	0.299812	8.22175	8.73818	0.0106836	0.232573
ENSBTAG00000014549	G protein nucleolar 3 [Source:VGNC Symbol;Acc:VGNC:29473]	GNL3	0.397636	7.31848	8.73356	0.0106999	0.232573
ENSBTAG00000000084	mitochondrial ribosomal protein S30 [Source:VGNC Symbol;Acc:VGNC:31669]	MRPS30	0.488577	5.57269	8.72808	0.0107194	0.232612
ENSBTAG00000002019	serpin family B member 5 [Source:VGNC Symbol;Acc:VGNC:34473]	SERPINB5	1.33712	-0.505877	8.71338	0.0107718	0.233364
ENSBTAG00000003757	DnaJ heat shock protein family (Hsp40) member A2 [Source:NCBI gene (formerly Entrezgene);Acc:360006]	DNAJA2	0.446636	5.55084	8.70089	0.0108165	0.23372
ENSBTAG00000037819	SFT2 domain containing 2 [Source:VGNC Symbol;Acc:VGNC:34525]	SFT2D2	-0.425589	4.7237	8.69889	0.0108237	0.23372
ENSBTAG00000001741	DLG associated protein 4 [Source:VGNC Symbol;Acc:VGNC:28090]	DLGAP4	0.327081	6.48235	8.692	0.0108484	0.233872
ENSBTAG00000004092	adenylate kinase 8 [Source:VGNC Symbol;Acc:VGNC:25777]	AK8	-0.653416	2.02691	8.6751	0.0109095	0.234804
ENSBTAG00000001770	ST8 alpha-N-acetyl-neuraminide alpha-2,8-sialyltransferase 5 [Source:VGNC Symbol;Acc:VGNC:54494]	ST8SIA5	-0.613348	2.36201	8.64891	0.0110049	0.23596
ENSBTAG00000007490	sulfatase 2 [Source:VGNC Symbol;Acc:VGNC:35466]	SULF2	-0.739321	7.21083	8.77429	0.0110148	0.23596
ENSBTAG00000031385	COP1 E3 ubiquitin ligase [Source:VGNC Symbol;Acc:VGNC:50041]	COP1	0.344024	5.85579	8.64562	0.011017	0.23596
ENSBTAG00000054306	0	0	0.540744	4.92315	8.6341	0.0110593	0.236123
ENSBTAG00000038011	SH3 domain containing ring finger 3 [Source:VGNC Symbol;Acc:VGNC:34581]	SH3RF3	-0.972316	-0.246792	8.6338	0.0110604	0.236123
ENSBTAG00000024726	Holliday junction recognition protein [Source:VGNC Symbol;Acc:VGNC:29863]	HJURP	0.528105	6.31939	8.62376	0.0110975	0.236531
ENSBTAG00000017435	potassium channel tetramerization domain containing 7 [Source:VGNC Symbol;Acc:VGNC:30515]	KCTD7	-0.427019	3.37578	8.60691	0.01116	0.237218
ENSBTAG00000015329	MINDY lysine 48 deubiquitinase 1 [Source:VGNC Symbol;Acc:VGNC:55615]	MINDY1	-0.424171	4.22234	8.60401	0.0111708	0.237218
ENSBTAG00000005293	cell division cycle 25C [Source:VGNC Symbol;Acc:VGNC:27064]	CDC25C	0.775417	4.97684	8.65354	0.0111838	0.237218
ENSBTAG00000046344	0	0	-0.976994	0.115448	8.58959	0.0112247	0.237703
ENSBTAG00000006972	thyroid hormone receptor interactor 13 [Source:VGNC Symbol;Acc:VGNC:36359]	TRIP13	0.389233	6.14898	8.57534	0.0112782	0.238011
ENSBTAG00000038735	luteinizing hormone beta polypeptide [Source:NCBI gene (formerly Entrezgene);Acc:280839]	LHB	-1.15668	0.246886	8.5752	0.0112787	0.238011
ENSBTAG00000008688	hes related family bHLH transcription factor with YRPW motif like [Source:VGNC Symbol;Acc:VGNC:29830]	HEYL	0.663178	3.99819	8.56858	0.0113037	0.238011
ENSBTAG00000048999	tripartite motif containing 6 [Source:NCBI gene (formerly Entrezgene);Acc:514492]	TRIM6	0.775799	2.60241	8.56651	0.0113115	0.238011
ENSBTAG00000048781	0	0	-0.581681	7.10971	8.56739	0.0113524	0.238492
ENSBTAG00000000088	activated leukocyte cell adhesion molecule [Source:VGNC Symbol;Acc:VGNC:25805]	ALCAM	0.292027	5.95073	8.54407	0.0113967	0.239041
ENSBTAG00000002575	SSU72 homolog, RNA polymerase II CTD phosphatase [Source:NCBI gene (formerly Entrezgene);Acc:614837]	SSU72	0.376556	5.38548	8.53308	0.0114387	0.23954
ENSBTAG00000001120	coronin 6 [Source:VGNC Symbol;Acc:VGNC:27625]	CORO6	-0.474761	5.35282	8.51387	0.0115126	0.239654
ENSBTAG00000016760	LRR binding FLII interacting protein 2 [Source:VGNC Symbol;Acc:VGNC:31035]	LRRFIP2	0.285253	7.12211	8.51058	0.0115253	0.239654
ENSBTAG00000021857	Rho GTPase activating protein 21 [Source:VGNC Symbol;Acc:VGNC:26080]	ARHGAP21	0.299077	7.80031	8.49446	0.0115878	0.239654
ENSBTAG00000000389	zinc finger protein 212 [Source:VGNC Symbol;Acc:VGNC:37226]	ZNF212	-0.480563	4.05913	8.49378	0.0115904	0.239654
ENSBTAG00000003784	DnaJ heat shock protein family (Hsp40) member C2 [Source:VGNC Symbol;Acc:VGNC:53636]	DNAJC2	0.373532	5.99348	8.48876	0.01161	0.239654
ENSBTAG00000055205	0	0	-1.00342	0.354442	8.48362	0.01163	0.239654
ENSBTAG00000004268	trafficking protein particle complex 5 [Source:VGNC Symbol;Acc:VGNC:36291]	TRAPPC5	-0.54716	4.35406	8.48297	0.0116325	0.239654
ENSBTAG00000021052	G protein subunit beta 1 like [Source:VGNC Symbol;Acc:VGNC:29458]	GNB1L	-0.724666	3.79892	8.47879	0.0116489	0.239654
ENSBTAG00000008330	ring finger protein 19B [Source:VGNC Symbol;Acc:VGNC:34045]	RNF19B	0.415402	6.49396	8.47851	0.01165	0.239654
ENSBTAG00000012618	solute carrier family 23 member 3 [Source:VGNC Symbol;Acc:VGNC:34735]	SLC23A3	-0.987317	-0.0230589	8.47796	0.0116521	0.239654
ENSBTAG00000003616	DNA cross-link repair 1B [Source:VGNC Symbol;Acc:VGNC:27917]	DCLRE1B	-0.355479	5.87179	8.47761	0.0116535	0.239654
ENSBTAG00000008948	purinergic receptor P2X 7 [Source:VGNC Symbol;Acc:VGNC:32522]	P2RX7	0.752088	1.58372	8.47531	0.0116625	0.239654
ENSBTAG00000000900	leucine rich repeat containing 8 VRAC subunit C [Source:VGNC Symbol;Acc:VGNC:31031]	LRRC8C	0.437811	5.89218	8.46594	0.0116993	0.239807
ENSBTAG00000018060	WD repeat domain 13 [Source:VGNC Symbol;Acc:VGNC:36883]	WDR13	-0.370721	5.84343	8.46413	0.0117064	0.239807
ENSBTAG00000032613	secretogranin V [Source:VGNC Symbol;Acc:VGNC:34334]	SCG5	-1.02297	0.134348	8.45046	0.0117603	0.239825
ENSBTAG00000011292	leucine zipper like transcription regulator 1 [Source:VGNC Symbol;Acc:VGNC:31120]	LZTR1	-0.571926	5.68996	8.44439	0.0117843	0.239825
ENSBTAG00000000928	sperm antigen with calponin homology and coiled-coil domains 1 [Source:VGNC Symbol;Acc:VGNC:35200]	SPECC1	0.640206	4.54682	8.44131	0.0117965	0.239825
ENSBTAG00000045877	TSC22 domain family member 3 [Source:NCBI gene (formerly Entrezgene);Acc:100125309]	TSC22D3	-0.376852	7.0818	8.43942	0.0118041	0.239825
ENSBTAG00000019183	fuzzy planar cell polarity protein [Source:VGNC Symbol;Acc:VGNC:29154]	FUZ	-0.72431	2.73612	8.43648	0.0118158	0.239825
ENSBTAG00000008716	small RNA binding exonuclease protection factor La [Source:VGNC Symbol;Acc:VGNC:58554]	SSB	0.451724	7.95232	8.435	0.0118216	0.239825
ENSBTAG00000012781	tumor protein p53 binding protein 2 [Source:VGNC Symbol;Acc:VGNC:36233]	TP53BP2	0.285369	7.02613	8.42466	0.0118629	0.239825
ENSBTAG00000034033	LHFPL tetraspan subfamily member 6 [Source:VGNC Symbol;Acc:VGNC:30869]	LHFPL6	-0.618249	4.3347	8.42027	0.0118804	0.239825
ENSBTAG00000010322	hypoxia up-regulated 1 [Source:VGNC Symbol;Acc:VGNC:50032]	HYOU1	0.264304	8.34606	8.41769	0.0118907	0.239825
ENSBTAG00000010890	protein arginine methyltransferase 5 [Source:VGNC Symbol;Acc:VGNC:33350]	PRMT5	0.381942	7.99895	8.41009	0.0119212	0.239825
ENSBTAG00000003362	heat shock protein 90 beta family member 1 [Source:VGNC Symbol;Acc:VGNC:49984]	HSP90B1	0.458667	10.346	8.40974	0.0119226	0.239825
ENSBTAG00000018016	nuclear protein 1, transcriptional regulator [Source:VGNC Symbol;Acc:VGNC:32369]	NUPR1	-0.780627	5.61863	8.50197	0.0119508	0.239825
ENSBTAG00000010549	interferon related developmental regulator 1 [Source:VGNC Symbol;Acc:VGNC:30062]	IFRD1	0.514646	7.14484	8.39342	0.0119884	0.239825
ENSBTAG00000015511	fatty acid desaturase 3 [Source:VGNC Symbol;Acc:VGNC:28703]	FADS3	0.417119	6.9985	8.39266	0.0119915	0.239825
ENSBTAG00000006225	replication protein A2 [Source:VGNC Symbol;Acc:VGNC:34095]	RPA2	0.37257	4.66452	8.38749	0.0120124	0.239825
ENSBTAG00000026829	transmembrane protein 185B [Source:VGNC Symbol;Acc:VGNC:36012]	TMEM185B	-0.337035	4.61119	8.38533	0.0120212	0.239825
ENSBTAG00000038696	RAB8A, member RAS oncogene family [Source:VGNC Symbol;Acc:VGNC:33662]	RAB8A	0.267555	6.88609	8.37203	0.0120753	0.239825
ENSBTAG00000009154	U2 snRNP associated SURP domain containing [Source:VGNC Symbol;Acc:VGNC:36557]	U2SURP	0.408673	5.85439	8.36951	0.0120856	0.239825
ENSBTAG00000010091	ADP ribosylation factor like GTPase 6 [Source:VGNC Symbol;Acc:VGNC:26149]	ARL6	-0.360985	3.85658	8.36656	0.0120976	0.239825
ENSBTAG00000017744	Fas associated factor family member 2 [Source:VGNC Symbol;Acc:VGNC:28706]	FAF2	0.360366	6.18206	8.36367	0.0121095	0.239825
ENSBTAG00000000286	phosphofructokinase, muscle [Source:VGNC Symbol;Acc:VGNC:32774]	PFKM	-0.351285	5.25088	8.35366	0.0121505	0.239825
ENSBTAG00000013095	forkhead box N1 [Source:VGNC Symbol;Acc:VGNC:29095]	FOXN1	0.967631	2.66235	8.35008	0.0121652	0.239825
ENSBTAG00000007865	glucosamine-6-phosphate deaminase 1 [Source:VGNC Symbol;Acc:VGNC:29476]	GNPDA1	0.363288	5.38552	8.34864	0.0121711	0.239825
ENSBTAG00000007304	CDC like kinase 3 [Source:VGNC Symbol;Acc:VGNC:27450]	CLK3	0.315562	6.56581	8.34753	0.0121757	0.239825
ENSBTAG00000008313	Kruppel like factor 15 [Source:VGNC Symbol;Acc:VGNC:30629]	KLF15	-0.853987	1.61867	8.3467	0.0121791	0.239825
ENSBTAG00000009836	chromogranin A [Source:VGNC Symbol;Acc:VGNC:27289]	CHGA	2.08735	0.663574	8.34227	0.0121974	0.239825
ENSBTAG00000012003	peptidylprolyl isomerase A [Source:NCBI gene (formerly Entrezgene);Acc:281418]	PPIA	0.699778	9.1439	8.39759	0.0121988	0.239825
ENSBTAG00000030162	axin 2 [Source:VGNC Symbol;Acc:VGNC:26365]	AXIN2	-0.481259	5.20636	8.32848	0.0122545	0.24056
ENSBTAG00000054162	homeobox B8 [Source:NCBI gene (formerly Entrezgene);Acc:785855]	HOXB8	0.434677	4.53041	8.32281	0.012278	0.240663
ENSBTAG00000044192	MAF bZIP transcription factor [Source:VGNC Symbol;Acc:VGNC:57051]	MAF	-0.895119	5.98404	8.44221	0.0123181	0.240932
ENSBTAG00000018423	DEAD-box helicase 5 [Source:VGNC Symbol;Acc:VGNC:27972]	DDX5	0.354583	10.004	8.30653	0.0123459	0.240932
ENSBTAG00000006595	chromosome 25 C16orf71 homolog [Source:NCBI gene (formerly Entrezgene);Acc:618674]	C25H16orf71	-0.648064	2.47757	8.30637	0.0123466	0.240932
ENSBTAG00000038534	zinc finger protein 446 [Source:VGNC Symbol;Acc:VGNC:52289]	ZNF446	-0.786479	0.252512	8.29562	0.0123917	0.240938
ENSBTAG00000018125	kinesin family member 5C [Source:VGNC Symbol;Acc:VGNC:30607]	KIF5C	1.12761	0.0306955	8.29312	0.0124022	0.240938
ENSBTAG00000052472	0	0	-0.521417	3.25621	8.29188	0.0124074	0.240938
ENSBTAG00000014092	CUGBP Elav-like family member 6 [Source:NCBI gene (formerly Entrezgene);Acc:539205]	CELF6	0.33044	4.45517	8.28887	0.01242	0.240938
ENSBTAG00000012481	Ran GTPase activating protein 1 [Source:VGNC Symbol;Acc:VGNC:33713]	RANGAP1	0.36434	6.73926	8.26783	0.0125091	0.241004
ENSBTAG00000032787	nuclear RNA export factor 3 [Source:NCBI gene (formerly Entrezgene);Acc:785244]	0	1.35693	-0.256221	8.26541	0.0125194	0.241004
ENSBTAG00000004085	anti-silencing function 1B histone chaperone [Source:VGNC Symbol;Acc:VGNC:50605]	ASF1B	0.326653	6.18274	8.26498	0.0125212	0.241004
ENSBTAG00000018897	proteasome 26S subunit, non-ATPase 11 [Source:VGNC Symbol;Acc:VGNC:33462]	PSMD11	0.270166	7.04788	8.26221	0.012533	0.241004
ENSBTAG00000017713	kinectin 1 [Source:VGNC Symbol;Acc:VGNC:30756]	KTN1	0.412466	8.01282	8.25989	0.0125428	0.241004
ENSBTAG00000000616	G protein-coupled receptor 161 [Source:VGNC Symbol;Acc:VGNC:29566]	GPR161	-0.435239	3.32716	8.25936	0.0125451	0.241004
ENSBTAG00000018331	C-type lectin domain family 3 member B [Source:VGNC Symbol;Acc:VGNC:27429]	CLEC3B	-1.33111	-1.38	8.69666	0.0125516	0.241004
ENSBTAG00000003151	DnaJ heat shock protein family (Hsp40) member B11 [Source:NCBI gene (formerly Entrezgene);Acc:506316]	DNAJB11	0.286361	6.78108	8.24737	0.0125964	0.241513
ENSBTAG00000015100	ATPase H+ transporting V0 subunit e1 [Source:VGNC Symbol;Acc:VGNC:26314]	ATP6V0E1	0.448217	6.1269	8.24102	0.0126236	0.241683
ENSBTAG00000018126	VPS53 subunit of GARP complex [Source:VGNC Symbol;Acc:VGNC:36829]	VPS53	0.285754	5.30549	8.22609	0.0126879	0.24256
ENSBTAG00000002573	ubiquitin like modifier activating enzyme 2 [Source:VGNC Symbol;Acc:VGNC:36562]	UBA2	0.338166	7.88617	8.22185	0.0127062	0.24256
ENSBTAG00000003908	microtubule associated protein RP/EB family member 1 [Source:VGNC Symbol;Acc:VGNC:31232]	MAPRE1	0.29541	7.73261	8.21229	0.0127477	0.242999
ENSBTAG00000006135	microtubule associated protein 1 light chain 3 alpha [Source:VGNC Symbol;Acc:VGNC:31179]	MAP1LC3A	-0.391796	6.09694	8.20622	0.0127741	0.243077
ENSBTAG00000006277	endo-beta-N-acetylglucosaminidase [Source:VGNC Symbol;Acc:VGNC:28493]	ENGASE	-0.38748	4.83012	8.20097	0.012797	0.243077
ENSBTAG00000002534	eukaryotic translation elongation factor 1 epsilon 1 [Source:NCBI gene (formerly Entrezgene);Acc:617105]	EEF1E1	0.416565	5.28971	8.19864	0.0128071	0.243077
ENSBTAG00000008441	suppressor of cytokine signaling 3 [Source:VGNC Symbol;Acc:VGNC:35121]	SOCS3	-0.722675	2.1334	8.18837	0.0128521	0.243231
ENSBTAG00000013277	coiled-coil domain containing 22 [Source:VGNC Symbol;Acc:VGNC:26886]	CCDC22	-0.357158	5.13501	8.18496	0.012867	0.243231
ENSBTAG00000021874	kinesin family member 14 [Source:VGNC Symbol;Acc:VGNC:30583]	KIF14	0.440418	4.89452	8.18414	0.0128706	0.243231
ENSBTAG00000011252	RAD50 double strand break repair protein [Source:VGNC Symbol;Acc:VGNC:52870]	RAD50	0.553006	6.69064	8.17609	0.0129132	0.243686
ENSBTAG00000003934	paraspeckle component 1 [Source:VGNC Symbol;Acc:VGNC:33482]	PSPC1	0.31389	6.21864	8.1561	0.0129944	0.244801
ENSBTAG00000008084	zinc finger protein 382 [Source:VGNC Symbol;Acc:VGNC:37261]	ZNF382	0.657291	1.57824	8.15273	0.0130095	0.244801
ENSBTAG00000038186	glutaredoxin [Source:NCBI gene (formerly Entrezgene);Acc:515416]	GLRX	0.502076	3.86524	8.14783	0.0130313	0.244861
ENSBTAG00000005455	ubiquitin specific peptidase 7 [Source:VGNC Symbol;Acc:VGNC:36738]	USP7	0.280906	7.95548	8.12517	0.0131327	0.245651
ENSBTAG00000052140	allograft inflammatory factor 1 like [Source:VGNC Symbol;Acc:VGNC:25760]	AIF1L	0.456586	6.25634	8.12129	0.0131501	0.245651
ENSBTAG00000018256	structural maintenance of chromosomes 6 [Source:VGNC Symbol;Acc:VGNC:35003]	SMC6	0.536357	7.38674	8.11981	0.0131607	0.245651
ENSBTAG00000009029	probable low-specificity L-threonine aldolase 2 [Source:NCBI gene (formerly Entrezgene);Acc:507443]	0	-1.11631	0.665834	8.1164	0.0131722	0.245651
ENSBTAG00000012969	dickkopf WNT signaling pathway inhibitor 2 [Source:VGNC Symbol;Acc:VGNC:28080]	DKK2	0.721899	2.95197	8.10973	0.0132023	0.245651
ENSBTAG00000004813	sushi domain containing 1 [Source:VGNC Symbol;Acc:VGNC:35486]	SUSD1	0.553481	2.45891	8.10908	0.0132052	0.245651
ENSBTAG00000003002	WD repeat domain 75 [Source:VGNC Symbol;Acc:VGNC:36919]	WDR75	0.360113	6.96403	8.10647	0.0132171	0.245651
ENSBTAG00000021177	ADAM metallopeptidase with thrombospondin type 1 motif 14 [Source:VGNC Symbol;Acc:VGNC:25618]	ADAMTS14	-1.56163	0.143708	8.09548	0.0132669	0.245651
ENSBTAG00000019854	ATP binding cassette subfamily E member 1 [Source:VGNC Symbol;Acc:VGNC:25479]	ABCE1	0.302552	6.69178	8.0947	0.0132705	0.245651
ENSBTAG00000019519	PWWP domain containing 2B [Source:VGNC Symbol;Acc:VGNC:33581]	PWWP2B	-0.675038	2.7293	8.08946	0.0132943	0.245651
ENSBTAG00000010875	msh homeobox 1 [Source:VGNC Symbol;Acc:VGNC:31711]	MSX1	-0.473294	4.97628	8.08819	0.0133001	0.245651
ENSBTAG00000010976	KN motif and ankyrin repeat domains 1 [Source:VGNC Symbol;Acc:VGNC:56976]	KANK1	0.394078	7.38418	8.08724	0.0133045	0.245651
ENSBTAG00000049343	0	0	-0.890538	1.28423	8.06412	0.0134105	0.245651
ENSBTAG00000001492	FYN binding protein 1 [Source:VGNC Symbol;Acc:VGNC:29160]	FYB1	0.747673	0.850611	8.06025	0.0134284	0.245651
ENSBTAG00000000103	mitochondrial ribosomal protein L23 [Source:NCBI gene (formerly Entrezgene);Acc:508825]	MRPL23	-0.497211	3.57959	8.05949	0.0134318	0.245651
ENSBTAG00000004587	dual specificity phosphatase 6 [Source:VGNC Symbol;Acc:VGNC:28262]	DUSP6	0.570953	6.66789	8.05883	0.0134422	0.245651
ENSBTAG00000003642	peroxiredoxin 1 [Source:VGNC Symbol;Acc:VGNC:33299]	PRDX1	0.604557	9.01104	8.06931	0.0134445	0.245651
ENSBTAG00000046176	striated muscle enriched protein kinase [Source:VGNC Symbol;Acc:VGNC:52830]	SPEG	-0.451469	6.64559	8.05158	0.0134684	0.245651
ENSBTAG00000010732	matrix metallopeptidase 23 [Source:VGNC Symbol;Acc:VGNC:53594]	MMP23	-0.627456	6.68779	8.09861	0.0134693	0.245651
ENSBTAG00000003914	multivesicular body subunit 12A [Source:VGNC Symbol;Acc:VGNC:31766]	MVB12A	-0.538624	5.10999	8.04578	0.0134953	0.245651
ENSBTAG00000011787	iron-sulfur cluster assembly enzyme [Source:VGNC Symbol;Acc:VGNC:30292]	ISCU	-0.39159	4.36081	8.04244	0.0135108	0.245651
ENSBTAG00000018143	chromosome 16 C1orf116 homolog [Source:VGNC Symbol;Acc:VGNC:52641]	C16H1orf116	1.23484	-0.751843	8.04202	0.0135128	0.245651
ENSBTAG00000015952	ArfGAP with dual PH domains 1 [Source:VGNC Symbol;Acc:VGNC:25633]	ADAP1	0.372414	4.29776	8.04042	0.0135202	0.245651
ENSBTAG00000000153	leucine rich repeat and fibronectin type III domain containing 3 [Source:VGNC Symbol;Acc:VGNC:30977]	LRFN3	-0.660626	2.99278	8.03109	0.0135636	0.245651
ENSBTAG00000054347	0	0	-1.3053	-0.589994	8.03055	0.0135662	0.245651
ENSBTAG00000004263	ATPase H+ transporting V0 subunit a4 [Source:VGNC Symbol;Acc:VGNC:26309]	ATP6V0A4	0.895796	0.248208	8.03053	0.0135663	0.245651
ENSBTAG00000015554	TATA element modulatory factor 1 [Source:VGNC Symbol;Acc:VGNC:36132]	TMF1	0.282729	6.41088	8.02827	0.0135768	0.245651
ENSBTAG00000013419	HIV-1 Tat interactive protein 2 [Source:VGNC Symbol;Acc:VGNC:29989]	HTATIP2	0.715154	4.05222	8.01124	0.0136567	0.246502
ENSBTAG00000017564	cingulin [Source:VGNC Symbol;Acc:VGNC:27258]	CGN	0.461972	8.16494	8.00432	0.0136893	0.246502
ENSBTAG00000014917	GTP binding protein 4 [Source:VGNC Symbol;Acc:VGNC:29710]	GTPBP4	0.316072	7.30157	8.00343	0.0136935	0.246502
ENSBTAG00000047319	0	0	-0.953183	4.48422	8.11859	0.0137191	0.246502
ENSBTAG00000031583	nuclear protein 2, transcriptional regulator [Source:NCBI gene (formerly Entrezgene);Acc:614047]	NUPR2	-0.830029	0.919307	7.99012	0.0137565	0.246502
ENSBTAG00000021438	zinc finger protein 821 [Source:VGNC Symbol;Acc:VGNC:37353]	ZNF821	-0.575696	2.57298	7.98909	0.0137614	0.246502
ENSBTAG00000050473	proline rich 16 [Source:NCBI gene (formerly Entrezgene);Acc:615789]	PRR16	0.604485	1.60722	7.98795	0.0137668	0.246502
ENSBTAG00000006609	ERBB receptor feedback inhibitor 1 [Source:VGNC Symbol;Acc:VGNC:28598]	ERRFI1	-0.342849	7.3974	7.98652	0.0137736	0.246502
ENSBTAG00000008124	glycerol kinase [Source:NCBI gene (formerly Entrezgene);Acc:505987]	GK	-0.658672	1.9139	7.9793	0.0138079	0.24654
ENSBTAG00000053398	kinetochore scaffold 1 [Source:NCBI gene (formerly Entrezgene);Acc:787969]	KNL1	0.388527	6.76486	7.97151	0.0138451	0.24654
ENSBTAG00000018636	cyclin K [Source:VGNC Symbol;Acc:VGNC:26974]	CCNK	0.432624	6.71878	7.9712	0.0138466	0.24654
ENSBTAG00000017240	diacylglycerol kinase theta [Source:VGNC Symbol;Acc:VGNC:28031]	DGKQ	-0.572702	5.43821	7.96823	0.0138608	0.24654
ENSBTAG00000021706	T-box transcription factor 3 [Source:VGNC Symbol;Acc:VGNC:53924]	TBX3	-0.320567	4.75707	7.96645	0.0138693	0.24654
ENSBTAG00000002129	Kruppel like factor 5 [Source:VGNC Symbol;Acc:VGNC:30631]	KLF5	0.42825	7.81367	7.95813	0.0139093	0.246918
ENSBTAG00000011075	pyridoxal phosphate binding protein [Source:VGNC Symbol;Acc:VGNC:33043]	PLPBP	0.264113	6.337	7.9487	0.0139546	0.247014
ENSBTAG00000006547	coiled-coil domain containing 25 [Source:VGNC Symbol;Acc:VGNC:26888]	CCDC25	0.473677	4.9798	7.9474	0.0139609	0.247014
ENSBTAG00000002910	enoyl-CoA hydratase domain containing 2 [Source:VGNC Symbol;Acc:VGNC:55168]	ECHDC2	-0.560142	4.19258	7.9408	0.0139928	0.247014
ENSBTAG00000018633	Rab acceptor 1 [Source:VGNC Symbol;Acc:VGNC:33666]	RABAC1	-0.476524	6.86381	7.93682	0.0140121	0.247014
ENSBTAG00000017082	cytochrome p450 oxidoreductase [Source:VGNC Symbol;Acc:VGNC:33169]	POR	0.260136	6.17319	7.9357	0.0140176	0.247014
ENSBTAG00000018562	transmembrane protein 159 [Source:VGNC Symbol;Acc:VGNC:35984]	TMEM159	-0.361612	3.38164	7.92445	0.0140722	0.247014
ENSBTAG00000030340	intermediate filament family orphan 2 [Source:NCBI gene (formerly Entrezgene);Acc:788579]	IFFO2	0.411418	4.59402	7.92416	0.0140736	0.247014
ENSBTAG00000044141	maestro heat like repeat family member 7 [Source:NCBI gene (formerly Entrezgene);Acc:522301]	MROH7	-1.20792	4.6254	8.04142	0.0140801	0.247014
ENSBTAG00000049814	0	0	0.532711	2.96703	7.91863	0.0141006	0.247014
ENSBTAG00000008753	bromodomain containing 8 [Source:NCBI gene (formerly Entrezgene);Acc:539896]	BRD8	0.306673	6.85885	7.91829	0.0141023	0.247014
ENSBTAG00000022167	deoxyribose-phosphate aldolase [Source:VGNC Symbol;Acc:VGNC:28009]	DERA	0.291107	5.55785	7.91426	0.014122	0.247032
ENSBTAG00000009111	leucine rich repeat neuronal 2 [Source:HGNC Symbol;Acc:HGNC:16914]	LRRN2	-0.895603	2.31963	7.90672	0.0141589	0.247349
ENSBTAG00000014440	proteasome 20S subunit alpha 4 [Source:VGNC Symbol;Acc:VGNC:33439]	PSMA4	0.35223	6.47204	7.89912	0.0141963	0.247673
ENSBTAG00000053552	0	0	0.994417	0.105912	7.89365	0.0142232	0.247807
ENSBTAG00000002735	methyltransferase like 26 [Source:VGNC Symbol;Acc:VGNC:31410]	METTL26	-0.432606	4.92164	7.88993	0.0142416	0.247807
ENSBTAG00000012050	ORAI calcium release-activated calcium modulator 2 [Source:VGNC Symbol;Acc:VGNC:32444]	ORAI2	-0.754297	3.1136	7.87961	0.0142927	0.248368
ENSBTAG00000012878	BMS1 ribosome biogenesis factor [Source:VGNC Symbol;Acc:VGNC:26527]	BMS1	0.367031	7.52658	7.8711	0.0143349	0.2485
ENSBTAG00000046862	MARCKS like 1 [Source:VGNC Symbol;Acc:VGNC:31245]	MARCKSL1	0.577213	4.61705	7.87049	0.014338	0.2485
ENSBTAG00000031184	cyclin dependent kinase inhibitor 1C [Source:VGNC Symbol;Acc:VGNC:27144]	CDKN1C	-0.936085	1.75283	7.86136	0.0143835	0.248962
ENSBTAG00000021116	exocyst complex component 6 [Source:VGNC Symbol;Acc:VGNC:28650]	EXOC6	0.473375	5.01942	7.84872	0.0144468	0.249729
ENSBTAG00000000313	nudix hydrolase 13 [Source:VGNC Symbol;Acc:VGNC:32327]	NUDT13	-0.521763	2.0704	7.82985	0.014542	0.250191
ENSBTAG00000014506	zinc finger protein 503 [Source:VGNC Symbol;Acc:VGNC:37288]	ZNF503	-0.662813	4.97622	7.83907	0.0145558	0.250191
ENSBTAG00000005603	C-X-C motif chemokine ligand 11 [Source:VGNC Symbol;Acc:VGNC:27847]	CXCL11	-0.962745	4.47049	7.93999	0.0145717	0.250191
ENSBTAG00000001816	solute carrier family 25 member 42 [Source:VGNC Symbol;Acc:VGNC:34767]	SLC25A42	-0.556985	1.64552	7.80832	0.0146514	0.250191
ENSBTAG00000012090	alpha-galactosyltransferase 1 (glycoprotein) [Source:NCBI gene (formerly Entrezgene);Acc:281780]	GGTA1	0.354264	5.15263	7.80358	0.0146757	0.250191
ENSBTAG00000050504	aristaless related homeobox [Source:NCBI gene (formerly Entrezgene);Acc:529211]	ARX	-0.561294	3.08523	7.80206	0.0146834	0.250191
ENSBTAG00000010774	nucleolar and spindle associated protein 1 [Source:VGNC Symbol;Acc:VGNC:32370]	NUSAP1	0.334634	6.23254	7.80084	0.0146897	0.250191
ENSBTAG00000005072	cubilin [Source:VGNC Symbol;Acc:VGNC:27828]	CUBN	0.798731	1.06087	7.7903	0.0147438	0.250191
ENSBTAG00000003349	janus kinase and microtubule interacting protein 2 [Source:VGNC Symbol;Acc:VGNC:30368]	JAKMIP2	1.12569	0.377864	7.7862	0.0147649	0.250191
ENSBTAG00000012244	tubulin, alpha 1b [Source:NCBI gene (formerly Entrezgene);Acc:539882]	TUBA1B	0.459961	9.18365	7.78266	0.0147831	0.250191
ENSBTAG00000012921	kinesin family member 24 [Source:VGNC Symbol;Acc:VGNC:30597]	KIF24	0.298813	4.88467	7.7794	0.0148	0.250191
ENSBTAG00000014558	DExD-box helicase 21 [Source:VGNC Symbol;Acc:VGNC:97259]	DDX21	0.378442	8.09428	7.77931	0.0148004	0.250191
ENSBTAG00000012784	Rac GTPase activating protein 1 [Source:VGNC Symbol;Acc:VGNC:33675]	RACGAP1	0.365407	8.04862	7.7787	0.0148036	0.250191
ENSBTAG00000019496	cyclin dependent kinase inhibitor 3 [Source:VGNC Symbol;Acc:VGNC:27148]	CDKN3	0.655891	3.59311	7.77157	0.0148405	0.250191
ENSBTAG00000008218	neuroplastin [Source:VGNC Symbol;Acc:VGNC:32217]	NPTN	0.283163	7.16018	7.76973	0.01485	0.250191
ENSBTAG00000008105	RNA binding motif protein 38 [Source:VGNC Symbol;Acc:VGNC:33798]	RBM38	0.496503	5.00365	7.76887	0.0148545	0.250191
ENSBTAG00000051039	0	0	-0.757582	0.772209	7.75602	0.0149213	0.250191
ENSBTAG00000039793	heparin binding growth factor [Source:VGNC Symbol;Acc:VGNC:29787]	HDGF	0.376041	8.60875	7.7539	0.0149324	0.250191
ENSBTAG00000051435	ZFP30 zinc finger protein [Source:NCBI gene (formerly Entrezgene);Acc:100124429]	ZFP30	0.314297	4.10162	7.7519	0.0149428	0.250191
ENSBTAG00000020958	leucine rich repeat containing 8 VRAC subunit D [Source:VGNC Symbol;Acc:VGNC:31032]	LRRC8D	0.576193	5.15673	7.75142	0.0149453	0.250191
ENSBTAG00000001618	alpha kinase 3 [Source:VGNC Symbol;Acc:VGNC:25849]	ALPK3	0.532432	4.78038	7.74331	0.0149877	0.250191
ENSBTAG00000012246	anoctamin 2 [Source:VGNC Symbol;Acc:VGNC:25951]	ANO2	-0.711632	1.80097	7.74318	0.0149885	0.250191
ENSBTAG00000003443	ubiquitin specific peptidase 46 [Source:VGNC Symbol;Acc:VGNC:52847]	USP46	-0.240926	6.6399	7.74191	0.0149951	0.250191
ENSBTAG00000030973	tubulin, alpha 3d [Source:NCBI gene (formerly Entrezgene);Acc:535605]	TUBA1D	0.953418	1.14044	7.7355	0.0150288	0.250191
ENSBTAG00000010164	espin like [Source:VGNC Symbol;Acc:VGNC:28604]	ESPNL	-0.776208	3.26657	7.73307	0.0150416	0.250191
ENSBTAG00000005205	dermatan sulfate epimerase [Source:VGNC Symbol;Acc:VGNC:53789]	DSE	0.274759	7.11101	7.73122	0.0150513	0.250191
ENSBTAG00000000836	keratin 8 [Source:VGNC Symbol;Acc:VGNC:50407]	KRT8	0.687502	10.0838	7.76153	0.0151182	0.250191
ENSBTAG00000014601	sarcoglycan beta [Source:VGNC Symbol;Acc:VGNC:34536]	SGCB	-0.38817	6.25573	7.71503	0.0151369	0.250191
ENSBTAG00000012737	G protein-coupled receptor 65 [Source:VGNC Symbol;Acc:VGNC:29596]	GPR65	0.859592	2.6876	7.714	0.0151423	0.250191
ENSBTAG00000003259	transcription elongation regulator 1 [Source:VGNC Symbol;Acc:VGNC:35685]	TCERG1	0.38834	7.48643	7.71204	0.0151527	0.250191
ENSBTAG00000007362	XPC complex subunit, DNA damage recognition and repair factor [Source:VGNC Symbol;Acc:VGNC:36993]	XPC	-0.432645	8.05852	7.71181	0.015154	0.250191
ENSBTAG00000009966	X-ray repair cross complementing 3 [Source:VGNC Symbol;Acc:VGNC:37004]	XRCC3	-0.597499	4.10905	7.71016	0.0151627	0.250191
ENSBTAG00000014204	S100 calcium binding protein A16 [Source:VGNC Symbol;Acc:VGNC:34241]	S100A16	0.33989	7.72518	7.70803	0.015174	0.250191
ENSBTAG00000012210	complement C5 [Source:VGNC Symbol;Acc:VGNC:49997]	C5	-0.98103	0.789957	7.70058	0.0152137	0.250191
ENSBTAG00000026523	PLAG1 like zinc finger 1 [Source:VGNC Symbol;Acc:VGNC:32972]	PLAGL1	0.282356	6.53917	7.69927	0.0152207	0.250191
ENSBTAG00000003423	DEAD-box helicase 24 [Source:VGNC Symbol;Acc:VGNC:27960]	DDX24	0.263585	7.69626	7.69918	0.0152212	0.250191
ENSBTAG00000013421	protein arginine methyltransferase 3 [Source:VGNC Symbol;Acc:VGNC:33349]	PRMT3	0.296685	5.25059	7.69789	0.0152281	0.250191
ENSBTAG00000020527	isocitrate dehydrogenase (NADP(+)) 1 [Source:NCBI gene (formerly Entrezgene);Acc:281235]	IDH1	0.661695	6.13534	7.74719	0.015281	0.250191
ENSBTAG00000039462	PCNA clamp associated factor [Source:NCBI gene (formerly Entrezgene);Acc:540737]	PCLAF	0.368168	6.20524	7.68484	0.015298	0.250191
ENSBTAG00000012239	solute carrier family 37 member 3 [Source:VGNC Symbol;Acc:VGNC:34844]	SLC37A3	-0.294097	5.66485	7.68405	0.0153022	0.250191
ENSBTAG00000009738	alpha-1,3-mannosyl-glycoprotein 4-beta-N-acetylglucosaminyltransferase B [Source:VGNC Symbol;Acc:VGNC:54624]	MGAT4B	-0.252577	6.71259	7.68089	0.0153192	0.250191
ENSBTAG00000008283	Fli-1 proto-oncogene, ETS transcription factor [Source:VGNC Symbol;Acc:VGNC:29031]	FLI1	-1.31228	-0.603683	7.6795	0.0153267	0.250191
ENSBTAG00000012605	G protein-coupled receptor 157 [Source:VGNC Symbol;Acc:VGNC:29563]	GPR157	-0.915139	2.43023	7.67841	0.0153325	0.250191
ENSBTAG00000009036	SPT6 homolog, histone chaperone and transcription elongation factor [Source:VGNC Symbol;Acc:VGNC:50619]	SUPT6H	0.262546	8.06998	7.67776	0.015336	0.250191
ENSBTAG00000017913	BUB3 mitotic checkpoint protein [Source:VGNC Symbol;Acc:VGNC:26606]	BUB3	0.346579	6.9149	7.67446	0.0153538	0.250191
ENSBTAG00000009647	phosphorylated adaptor for RNA export [Source:VGNC Symbol;Acc:VGNC:32807]	PHAX	0.444445	6.51349	7.67356	0.0153587	0.250191
ENSBTAG00000019777	cell division cycle associated 3 [Source:VGNC Symbol;Acc:VGNC:27084]	CDCA3	0.528974	6.21008	7.67215	0.0153663	0.250191
ENSBTAG00000004409	isovaleryl-CoA dehydrogenase [Source:VGNC Symbol;Acc:VGNC:50203]	IVD	-0.408939	6.26627	7.66278	0.0154169	0.250705
ENSBTAG00000019214	ubiquitin specific peptidase 14 [Source:VGNC Symbol;Acc:VGNC:36712]	USP14	0.323561	7.20752	7.65574	0.0154551	0.250757
ENSBTAG00000034255	eukaryotic translation initiation factor 5B [Source:VGNC Symbol;Acc:VGNC:28420]	EIF5B	0.671792	6.99177	7.7192	0.0154599	0.250757
ENSBTAG00000031861	Ras homolog, mTORC1 binding [Source:VGNC Symbol;Acc:VGNC:33939]	RHEB	0.383815	4.37759	7.64176	0.0155313	0.250757
ENSBTAG00000011268	transmembrane protein 64 [Source:VGNC Symbol;Acc:VGNC:59370]	TMEM64	0.404552	3.59688	7.64119	0.0155344	0.250757
ENSBTAG00000008432	nucleoporin 98 and 96 precursor [Source:VGNC Symbol;Acc:VGNC:32367]	NUP98	0.267702	7.58397	7.63803	0.0155517	0.250757
ENSBTAG00000039708	apical junction component 1 homolog [Source:VGNC Symbol;Acc:VGNC:49537]	AJM1	-0.805465	1.15008	7.63784	0.0155527	0.250757
ENSBTAG00000030499	diaphanous related formin 1 [Source:NCBI gene (formerly Entrezgene);Acc:786565]	0	0.266066	7.0842	7.63031	0.015594	0.250757
ENSBTAG00000026181	UDP glucuronosyltransferase 1 family, polypeptide A6 [Source:NCBI gene (formerly Entrezgene);Acc:286792]	UGT1A6	1.76841	0.282169	7.67276	0.0156123	0.250757
ENSBTAG00000010023	family with sequence similarity 107 member B [Source:VGNC Symbol;Acc:VGNC:57007]	FAM107B	0.586164	4.61271	7.62472	0.0156247	0.250757
ENSBTAG00000019608	DEAD-box helicase 47 [Source:VGNC Symbol;Acc:VGNC:27970]	DDX47	0.360473	6.25521	7.61889	0.0156568	0.250757
ENSBTAG00000047902	UL16 binding protein 21 [Source:NCBI gene (formerly Entrezgene);Acc:513308]	ULBP21	0.388506	5.18689	7.61867	0.015658	0.250757
ENSBTAG00000017632	apoptosis enhancing nuclease [Source:VGNC Symbol;Acc:VGNC:25705]	AEN	-0.414734	5.70387	7.6075	0.0157198	0.250757
ENSBTAG00000011000	histone deacetylase 10 [Source:VGNC Symbol;Acc:VGNC:49057]	HDAC10	-0.626162	5.0398	7.60834	0.0157472	0.250757
ENSBTAG00000007454	ribosomal protein L10 [Source:NCBI gene (formerly Entrezgene);Acc:286790]	RPL10	-0.42539	7.41396	7.5949	0.0157898	0.250757
ENSBTAG00000051316	0	0	-0.300115	5.97107	7.59327	0.0157989	0.250757
ENSBTAG00000013113	voltage dependent anion channel 1 [Source:VGNC Symbol;Acc:VGNC:36782]	VDAC1	0.273656	7.55468	7.58681	0.0158349	0.250757
ENSBTAG00000016683	NFKB inhibitor alpha [Source:VGNC Symbol;Acc:VGNC:32045]	NFKBIA	-0.474326	6.92751	7.58352	0.0158533	0.250757
ENSBTAG00000026585	elongin A [Source:VGNC Symbol;Acc:VGNC:56105]	ELOA	0.359924	5.08584	7.58228	0.0158602	0.250757
ENSBTAG00000016574	regulator of G protein signaling 11 [Source:VGNC Symbol;Acc:VGNC:33912]	RGS11	-0.668148	3.63284	7.58123	0.0158661	0.250757
ENSBTAG00000008436	cell division cycle 25B [Source:VGNC Symbol;Acc:VGNC:27063]	CDC25B	0.586147	6.68456	7.61324	0.0158688	0.250757
ENSBTAG00000030933	zinc finger protein 576 [Source:VGNC Symbol;Acc:VGNC:37305]	ZNF576	-0.409923	4.49614	7.57896	0.0158788	0.250757
ENSBTAG00000010877	armadillo repeat containing 12 [Source:VGNC Symbol;Acc:VGNC:26156]	ARMC12	-0.680318	2.28373	7.57553	0.0158981	0.250757
ENSBTAG00000002460	actin like 6A [Source:VGNC Symbol;Acc:VGNC:25575]	ACTL6A	0.293157	5.64786	7.57515	0.0159003	0.250757
ENSBTAG00000005116	FKBP prolyl isomerase family member 15 [Source:VGNC Symbol;Acc:VGNC:29020]	FKBP15	0.245119	6.09781	7.57161	0.0159201	0.250757
ENSBTAG00000014603	vesicle associated membrane protein 1 [Source:VGNC Symbol;Acc:VGNC:36756]	VAMP1	0.413482	4.5636	7.57035	0.0159272	0.250757
ENSBTAG00000021025	prolyl 3-hydroxylase 2 [Source:VGNC Symbol;Acc:VGNC:32533]	P3H2	0.339388	6.99203	7.56952	0.0159319	0.250757
ENSBTAG00000004931	DNA polymerase epsilon 2, accessory subunit [Source:VGNC Symbol;Acc:VGNC:33119]	POLE2	0.390956	4.72045	7.56913	0.0159341	0.250757
ENSBTAG00000020689	protein phosphatase 1 regulatory subunit 13 like [Source:VGNC Symbol;Acc:VGNC:33225]	PPP1R13L	-0.510549	5.67827	7.55347	0.0160225	0.251374
ENSBTAG00000040277	H4 clustered histone 4 [Source:VGNC Symbol;Acc:VGNC:83562]	H4C4	-0.971164	0.0171697	7.54561	0.0160671	0.251374
ENSBTAG00000000139	lysine methyltransferase 5A [Source:VGNC Symbol;Acc:VGNC:53910]	KMT5A	0.343458	6.0926	7.54372	0.0160779	0.251374
ENSBTAG00000024000	atonal bHLH transcription factor 8 [Source:VGNC Symbol;Acc:VGNC:26272]	ATOH8	-0.575908	5.00311	7.54288	0.0160827	0.251374
ENSBTAG00000021979	eukaryotic translation elongation factor 1 beta 2 [Source:VGNC Symbol;Acc:VGNC:54422]	EEF1B2	0.314861	8.03704	7.54217	0.0160867	0.251374
ENSBTAG00000000357	PEAK1 related, kinase-activating pseudokinase 1 [Source:NCBI gene (formerly Entrezgene);Acc:533821]	PRAG1	0.341893	7.0286	7.54198	0.0160878	0.251374
ENSBTAG00000014616	Sep (O-phosphoserine) tRNA:Sec (selenocysteine) tRNA synthase [Source:NCBI gene (formerly Entrezgene);Acc:518874]	SEPSECS	0.36424	4.37813	7.53025	0.0161547	0.251428
ENSBTAG00000038865	transcription elongation factor A3 [Source:VGNC Symbol;Acc:VGNC:35681]	TCEA3	-0.77024	2.05335	7.52878	0.0161631	0.251428
ENSBTAG00000004355	roundabout guidance receptor 3 [Source:VGNC Symbol;Acc:VGNC:34080]	ROBO3	-0.408614	4.72947	7.527	0.0161733	0.251428
ENSBTAG00000004472	0	0	0.408702	4.71019	7.52464	0.0161868	0.251428
ENSBTAG00000009489	calcium voltage-gated channel auxiliary subunit alpha2delta 2 [Source:VGNC Symbol;Acc:VGNC:26680]	CACNA2D2	0.8247	2.50741	7.52119	0.0162066	0.251428
ENSBTAG00000012215	copine 7 [Source:VGNC Symbol;Acc:VGNC:27663]	CPNE7	-0.76213	2.59239	7.5187	0.0162209	0.251428
ENSBTAG00000013899	La ribonucleoprotein 4B [Source:VGNC Symbol;Acc:VGNC:30792]	LARP4B	0.299529	6.63904	7.51802	0.0162248	0.251428
ENSBTAG00000014972	prostaglandin E receptor 4 [Source:VGNC Symbol;Acc:VGNC:33504]	PTGER4	0.433327	3.62244	7.50722	0.0162871	0.252066
ENSBTAG00000019788	TEA domain transcription factor 4 [Source:VGNC Symbol;Acc:VGNC:35727]	TEAD4	0.344721	5.46032	7.50424	0.0163043	0.252066
ENSBTAG00000010347	ezrin [Source:VGNC Symbol;Acc:VGNC:28676]	EZR	0.332588	9.54301	7.49659	0.0163486	0.252454
ENSBTAG00000038062	fucosyltransferase 4 [Source:VGNC Symbol;Acc:VGNC:29150]	FUT4	-0.588349	2.64809	7.48125	0.0164378	0.253535
ENSBTAG00000014831	protein phosphatase 1 regulatory subunit 3C [Source:VGNC Symbol;Acc:VGNC:33244]	PPP1R3C	-0.949256	1.18799	7.47055	0.0165004	0.25385
ENSBTAG00000033690	BRCA1 associated RING domain 1 [Source:VGNC Symbol;Acc:VGNC:26420]	BARD1	0.325614	5.13585	7.46821	0.0165141	0.25385
ENSBTAG00000021069	PDZ binding kinase [Source:VGNC Symbol;Acc:VGNC:59199]	PBK	0.476564	5.44091	7.45971	0.0165641	0.25385
ENSBTAG00000019090	pleckstrin homology, MyTH4 and FERM domain containing H3 [Source:VGNC Symbol;Acc:VGNC:33022]	PLEKHH3	-0.632678	4.4223	7.45358	0.0166003	0.25385
ENSBTAG00000017368	Y-box binding protein 1 [Source:VGNC Symbol;Acc:VGNC:50233]	YBX1	0.415578	9.87388	7.45098	0.0166156	0.25385
ENSBTAG00000003192	TBC1 domain family member 16 [Source:VGNC Symbol;Acc:VGNC:35630]	TBC1D16	-0.528889	2.68693	7.45013	0.0166206	0.25385
ENSBTAG00000018493	glutamate rich 5 [Source:VGNC Symbol;Acc:VGNC:28585]	ERICH5	0.548953	3.29912	7.44902	0.0166272	0.25385
ENSBTAG00000006185	SPC24 component of NDC80 kinetochore complex [Source:VGNC Symbol;Acc:VGNC:35195]	SPC24	0.376268	6.3366	7.44587	0.0166459	0.25385
ENSBTAG00000050313	BCL2 binding component 3 [Source:NCBI gene (formerly Entrezgene);Acc:782359]	0	-1.02689	2.03449	7.44125	0.0166732	0.25385
ENSBTAG00000006287	neural precursor cell expressed, developmentally down-regulated 9 [Source:VGNC Symbol;Acc:VGNC:31984]	NEDD9	0.306051	6.75211	7.43773	0.0166941	0.25385
ENSBTAG00000050386	O-6-methylguanine-DNA methyltransferase [Source:NCBI gene (formerly Entrezgene);Acc:616091]	MGMT	-0.711017	2.91099	7.43031	0.0167383	0.25385
ENSBTAG00000021969	kelch like family member 29 [Source:VGNC Symbol;Acc:VGNC:30656]	KLHL29	-0.494752	4.60587	7.42822	0.0167507	0.25385
ENSBTAG00000011586	hyaluronan binding protein 4 [Source:VGNC Symbol;Acc:VGNC:29736]	HABP4	0.405886	5.13547	7.42815	0.0167512	0.25385
ENSBTAG00000001489	tubulin, alpha 1a [Source:NCBI gene (formerly Entrezgene);Acc:404053]	TUBA1A	0.428183	6.8807	7.42494	0.0167703	0.25385
ENSBTAG00000031837	inosine monophosphate dehydrogenase 2 [Source:VGNC Symbol;Acc:VGNC:30189]	IMPDH2	0.269017	8.15383	7.42428	0.0167743	0.25385
ENSBTAG00000002844	PTPRF interacting protein alpha 3 [Source:VGNC Symbol;Acc:VGNC:33191]	PPFIA3	-0.518803	3.50458	7.42305	0.0167817	0.25385
ENSBTAG00000008860	RHO family interacting cell polarization regulator 1 [Source:NCBI gene (formerly Entrezgene);Acc:100336872]	RIPOR1	0.284374	7.72873	7.42235	0.0167858	0.25385
ENSBTAG00000033217	tropomyosin 3 [Source:VGNC Symbol;Acc:VGNC:36253]	TPM3	0.334278	8.17967	7.41514	0.016829	0.254184
ENSBTAG00000018425	proteasome 26S subunit, non-ATPase 7 [Source:VGNC Symbol;Acc:VGNC:33471]	PSMD7	0.27781	6.99291	7.41222	0.0168465	0.254184
ENSBTAG00000031573	nicotinamide riboside kinase 2 [Source:NCBI gene (formerly Entrezgene);Acc:780788]	NMRK2	2.39857	-0.438046	7.40848	0.016869	0.254232
ENSBTAG00000051298	PVR cell adhesion molecule [Source:NCBI gene (formerly Entrezgene);Acc:526865]	PVR	0.297371	8.62244	7.39121	0.0169733	0.255511
ENSBTAG00000017868	DEAH-box helicase 40 [Source:VGNC Symbol;Acc:VGNC:28056]	DHX40	-0.27885	5.88084	7.38275	0.0170246	0.255991
ENSBTAG00000023073	family with sequence similarity 89 member A [Source:VGNC Symbol;Acc:VGNC:28842]	FAM89A	-0.684156	1.79525	7.37234	0.0170881	0.256652
ENSBTAG00000003298	leucine zipper tumor suppressor 2 [Source:VGNC Symbol;Acc:VGNC:31122]	LZTS2	-0.403735	5.7259	7.3626	0.0171476	0.257013
ENSBTAG00000043572	0	0	1.07778	1.77812	7.3634	0.0171511	0.257013
ENSBTAG00000007979	transportin 1 [Source:VGNC Symbol;Acc:VGNC:36199]	TNPO1	0.311262	7.37228	7.34818	0.0172363	0.257747
ENSBTAG00000005969	eukaryotic translation initiation factor 2 subunit beta [Source:VGNC Symbol;Acc:VGNC:28391]	EIF2S2	0.40553	7.96696	7.3434	0.0172658	0.257747
ENSBTAG00000000944	lysophosphatidylcholine acyltransferase 1 [Source:VGNC Symbol;Acc:VGNC:30961]	LPCAT1	-0.466154	6.40901	7.33902	0.0172929	0.257747
ENSBTAG00000010856	solute carrier family 8 member A2 [Source:VGNC Symbol;Acc:VGNC:34936]	SLC8A2	-0.923856	0.437915	7.33864	0.0172953	0.257747
ENSBTAG00000051299	0	0	0.666297	4.02557	7.33317	0.0173292	0.257747
ENSBTAG00000021156	TBC1 domain family member 31 [Source:VGNC Symbol;Acc:VGNC:35642]	TBC1D31	0.295989	5.44202	7.33198	0.0173366	0.257747
ENSBTAG00000005373	tropomyosin 1 [Source:NCBI gene (formerly Entrezgene);Acc:281544]	TPM1	0.378045	11.0214	7.33191	0.017337	0.257747
ENSBTAG00000048529	0	0	-1.04281	0.26037	7.32429	0.0173844	0.258159
ENSBTAG00000018188	NADH:ubiquinone oxidoreductase subunit C2 [Source:NCBI gene (formerly Entrezgene);Acc:338046]	NDUFC2	-0.425982	5.11617	7.30488	0.0175058	0.259399
ENSBTAG00000010832	jagunal homolog 1 [Source:VGNC Symbol;Acc:VGNC:30363]	JAGN1	0.415953	4.9825	7.30465	0.0175072	0.259399
ENSBTAG00000011037	RNA binding protein, mRNA processing factor 2 [Source:VGNC Symbol;Acc:VGNC:55138]	RBPMS2	0.538129	4.01218	7.28972	0.0176013	0.260466
ENSBTAG00000006478	chromosome 8 C9orf64 homolog [Source:VGNC Symbol;Acc:VGNC:56937]	C8H9orf64	0.376194	4.64964	7.28696	0.0176188	0.260466
ENSBTAG00000016999	receptor like tyrosine kinase [Source:VGNC Symbol;Acc:VGNC:97308]	RYK	0.34651	7.09493	7.26921	0.0177315	0.261838
ENSBTAG00000010048	SPC25 component of NDC80 kinetochore complex [Source:VGNC Symbol;Acc:VGNC:35196]	SPC25	0.359713	4.5419	7.26512	0.0177576	0.261844
ENSBTAG00000014646	mitotic spindle organizing protein 2B [Source:NCBI gene (formerly Entrezgene);Acc:787548]	MZT2B	-0.726163	4.44425	7.28341	0.0177876	0.261844
ENSBTAG00000020653	factor interacting with PAPOLA and CPSF1 [Source:VGNC Symbol;Acc:VGNC:53714]	FIP1L1	0.328509	7.01918	7.25585	0.017817	0.261844
ENSBTAG00000019759	insulin degrading enzyme [Source:VGNC Symbol;Acc:VGNC:30033]	IDE	0.288229	6.96297	7.24802	0.0178672	0.261844
ENSBTAG00000017798	ERH mRNA splicing and mitosis factor [Source:VGNC Symbol;Acc:VGNC:28581]	ERH	0.293647	6.65715	7.24424	0.0178916	0.261844
ENSBTAG00000016010	kelch like family member 7 [Source:NCBI gene (formerly Entrezgene);Acc:534697]	KLHL7	0.349157	4.80435	7.24416	0.017892	0.261844
ENSBTAG00000000532	exonuclease 5 [Source:VGNC Symbol;Acc:VGNC:59180]	EXO5	-0.364185	5.76809	7.24395	0.0178934	0.261844
ENSBTAG00000000983	ATP binding cassette subfamily C member 8 [Source:VGNC Symbol;Acc:VGNC:25475]	ABCC8	-1.52712	-1.05441	7.24163	0.0179083	0.261844
ENSBTAG00000006367	cellular communication network factor 2 [Source:VGNC Symbol;Acc:VGNC:27794]	CCN2	0.561964	7.70612	7.26466	0.0179108	0.261844
ENSBTAG00000047752	OTU deubiquitinase 1 [Source:VGNC Symbol;Acc:VGNC:32493]	OTUD1	-0.645508	1.77439	7.23728	0.0179365	0.261928
ENSBTAG00000006619	megakaryocyte-associated tyrosine kinase [Source:VGNC Symbol;Acc:VGNC:31263]	MATK	-0.986375	1.83455	7.21378	0.018089	0.263863
ENSBTAG00000039524	0	0	1.09021	0.499795	7.21039	0.0181111	0.263894
ENSBTAG00000013406	cysteine and glycine rich protein 2 [Source:VGNC Symbol;Acc:VGNC:27774]	CSRP2	0.333051	5.90681	7.20125	0.018171	0.263994
ENSBTAG00000001521	ubiquinol-cytochrome c reductase binding protein [Source:VGNC Symbol;Acc:VGNC:36694]	UQCRB	0.529461	5.8089	7.20066	0.0181748	0.263994
ENSBTAG00000009632	La ribonucleoprotein 7, transcriptional regulator [Source:VGNC Symbol;Acc:VGNC:30794]	LARP7	0.432593	6.2092	7.19553	0.0182085	0.263994
ENSBTAG00000016529	solute carrier family 25 member 30 [Source:VGNC Symbol;Acc:VGNC:34756]	SLC25A30	0.271176	4.92282	7.1922	0.0182305	0.263994
ENSBTAG00000004293	C-type lectin domain family 12 member B [Source:VGNC Symbol;Acc:VGNC:27424]	CLEC12B	1.08377	4.34687	7.29042	0.0182423	0.263994
ENSBTAG00000014719	tropomodulin 1 [Source:VGNC Symbol;Acc:VGNC:36135]	TMOD1	-1.18214	-0.24413	7.19027	0.0182432	0.263994
ENSBTAG00000017267	cytochrome c oxidase subunit 5A [Source:VGNC Symbol;Acc:VGNC:27636]	COX5A	0.26757	6.67628	7.18501	0.0182779	0.263994
ENSBTAG00000020630	potassium channel modulatory factor 1 [Source:VGNC Symbol;Acc:VGNC:30419]	KCMF1	0.412174	6.30427	7.18214	0.0182968	0.263994
ENSBTAG00000005038	zinc finger and BTB domain containing 42 [Source:VGNC Symbol;Acc:VGNC:37081]	ZBTB42	-0.72339	2.29144	7.1819	0.0182984	0.263994
ENSBTAG00000000356	coiled-coil domain containing 137 [Source:VGNC Symbol;Acc:VGNC:26849]	CCDC137	0.279479	5.35153	7.17409	0.0183501	0.264451
ENSBTAG00000001996	small nuclear ribonucleoprotein U1 subunit 70 [Source:VGNC Symbol;Acc:VGNC:35073]	SNRNP70	-0.661461	6.07662	7.22224	0.0184048	0.264716
ENSBTAG00000044202	connector enhancer of kinase suppressor of Ras 2 [Source:VGNC Symbol;Acc:VGNC:27505]	CNKSR2	0.354768	4.16206	7.16528	0.0184087	0.264716
ENSBTAG00000008143	serine/threonine kinase 17a [Source:VGNC Symbol;Acc:VGNC:53673]	STK17A	0.502551	5.91674	7.15318	0.0184895	0.265587
ENSBTAG00000007272	ATPase H+ transporting V0 subunit a2 [Source:VGNC Symbol;Acc:VGNC:26308]	ATP6V0A2	0.300236	5.94166	7.14611	0.0185369	0.26597
ENSBTAG00000018752	SUZ12 polycomb repressive complex 2 subunit [Source:VGNC Symbol;Acc:VGNC:35493]	SUZ12	0.303709	7.35458	7.14318	0.0185565	0.26597
ENSBTAG00000010935	EMAP like 4 [Source:VGNC Symbol;Acc:VGNC:28478]	EML4	0.286574	6.7276	7.13702	0.018598	0.26605
ENSBTAG00000018972	glycyl-tRNA synthetase 1 [Source:VGNC Symbol;Acc:VGNC:29254]	GARS1	0.291227	7.52218	7.13636	0.0186025	0.26605
ENSBTAG00000004997	catenin alpha like 1 [Source:VGNC Symbol;Acc:VGNC:27801]	CTNNAL1	0.330436	7.67278	7.12197	0.0186998	0.266661
ENSBTAG00000008987	suppressor of cytokine signaling 5 [Source:VGNC Symbol;Acc:VGNC:35123]	SOCS5	-0.276915	4.74374	7.12197	0.0186998	0.266661
ENSBTAG00000016649	cyclin D2 [Source:VGNC Symbol;Acc:VGNC:26963]	CCND2	0.396131	4.31476	7.1189	0.0187206	0.266661
ENSBTAG00000039922	ArfGAP with RhoGAP domain, ankyrin repeat and PH domain 2 [Source:VGNC Symbol;Acc:VGNC:26055]	ARAP2	0.455458	5.84451	7.11604	0.01874	0.266661
ENSBTAG00000023415	lin-7 homolog B, crumbs cell polarity complex component [Source:VGNC Symbol;Acc:VGNC:30896]	LIN7B	-0.56844	2.08742	7.11217	0.0187664	0.266661
ENSBTAG00000004333	COPI coat complex subunit alpha [Source:VGNC Symbol;Acc:VGNC:27592]	COPA	0.240959	9.03646	7.11212	0.0187667	0.266661
ENSBTAG00000011136	nuclear receptor subfamily 2 group F member 6 [Source:VGNC Symbol;Acc:VGNC:32242]	NR2F6	-0.539592	4.49362	7.10211	0.018835	0.267338
ENSBTAG00000012632	trans-2,3-enoyl-CoA reductase [Source:VGNC Symbol;Acc:VGNC:35730]	TECR	0.290131	7.141	7.09921	0.0188549	0.267338
ENSBTAG00000008371	F-box and leucine rich repeat protein 20 [Source:VGNC Symbol;Acc:VGNC:52776]	FBXL20	-0.333013	4.28855	7.09318	0.0188962	0.267463
ENSBTAG00000018020	G protein subunit alpha transducin 1 [Source:VGNC Symbol;Acc:VGNC:29454]	GNAT1	0.739071	3.29932	7.092	0.0189043	0.267463
ENSBTAG00000005638	calcium binding tyrosine phosphorylation regulated [Source:VGNC Symbol;Acc:VGNC:26669]	CABYR	0.625629	2.12338	7.08128	0.0189781	0.268212
ENSBTAG00000012143	tectonin beta-propeller repeat containing 2 [Source:VGNC Symbol;Acc:VGNC:35729]	TECPR2	-0.33643	4.6794	7.0784	0.018998	0.268212
ENSBTAG00000018322	SEC24 homolog A, COPII coat complex component [Source:VGNC Symbol;Acc:VGNC:34413]	SEC24A	0.221603	6.35939	7.07048	0.0190528	0.268698
ENSBTAG00000004086	serine peptidase inhibitor, Kunitz type 1 [Source:VGNC Symbol;Acc:VGNC:35221]	SPINT1	-1.80398	-1.06062	7.06431	0.0190956	0.269014
ENSBTAG00000012242	MAF1 homolog, negative regulator of RNA polymerase III [Source:VGNC Symbol;Acc:VGNC:31137]	MAF1	-0.490112	5.87511	7.05856	0.0191356	0.269289
ENSBTAG00000020374	thrombospondin type 1 domain containing 1 [Source:VGNC Symbol;Acc:VGNC:35849]	THSD1	0.361473	6.06955	7.0534	0.0191717	0.269508
ENSBTAG00000005571	PHD finger protein 20 [Source:VGNC Symbol;Acc:VGNC:32819]	PHF20	0.30451	5.43023	7.04512	0.0192295	0.270034
ENSBTAG00000004745	N-alpha-acetyltransferase 15, NatA auxiliary subunit [Source:VGNC Symbol;Acc:VGNC:53913]	NAA15	0.336044	7.41987	7.03887	0.0192734	0.270362
ENSBTAG00000005819	coiled-coil domain containing 61 [Source:VGNC Symbol;Acc:VGNC:26906]	CCDC61	-0.450178	4.05585	7.03396	0.0193079	0.270525
ENSBTAG00000003307	inner membrane mitochondrial protein [Source:VGNC Symbol;Acc:VGNC:30181]	IMMT	0.249189	7.07596	7.03137	0.0193262	0.270525
ENSBTAG00000033766	keratin 16 [Source:VGNC Symbol;Acc:VGNC:50397]	KRT16	0.955521	1.01968	7.02577	0.0193657	0.27079
ENSBTAG00000013600	proteasome assembly chaperone 1 [Source:VGNC Symbol;Acc:VGNC:33478]	PSMG1	0.361432	6.48811	7.01729	0.0194257	0.271059
ENSBTAG00000054383	nudix (nucleoside diphosphate linked moiety X)-type motif 10 [Source:NCBI gene (formerly Entrezgene);Acc:616931]	NUDT10	-1.46949	-0.888746	7.01724	0.019426	0.271059
ENSBTAG00000015711	BTG anti-proliferation factor 2 [Source:VGNC Symbol;Acc:VGNC:26598]	BTG2	-0.484873	3.43427	7.00472	0.0195151	0.271771
ENSBTAG00000022158	troponin T3, fast skeletal type [Source:VGNC Symbol;Acc:VGNC:36196]	TNNT3	-1.05385	0.709067	7.00364	0.0195228	0.271771
ENSBTAG00000015336	prune exopolyphosphatase 1 [Source:VGNC Symbol;Acc:VGNC:33428]	PRUNE1	0.350659	5.33336	7.00113	0.0195407	0.271771
ENSBTAG00000000277	interleukin 18 [Source:VGNC Symbol;Acc:VGNC:30126]	IL18	0.703541	7.07744	7.09387	0.0195596	0.271771
ENSBTAG00000017704	ATP binding cassette subfamily G member 2 [Source:VGNC Symbol;Acc:VGNC:53683]	ABCG2	0.529057	5.40515	6.98785	0.0196358	0.272542
ENSBTAG00000009251	SUZ RNA binding domain containing 1 [Source:VGNC Symbol;Acc:VGNC:35550]	SZRD1	-0.331518	5.81932	6.98355	0.0196667	0.272683
ENSBTAG00000020938	twinfilin actin binding protein 1 [Source:VGNC Symbol;Acc:VGNC:36524]	TWF1	0.329164	6.50414	6.97215	0.0197488	0.272884
ENSBTAG00000009819	cell division cycle 20 [Source:VGNC Symbol;Acc:VGNC:27060]	CDC20	0.549296	7.16678	6.98638	0.0198041	0.272884
ENSBTAG00000000536	zinc finger protein 395 [Source:VGNC Symbol;Acc:VGNC:37266]	ZNF395	-0.442649	5.5628	6.96414	0.0198068	0.272884
ENSBTAG00000003836	ADAM metallopeptidase domain 19 [Source:VGNC Symbol;Acc:VGNC:25608]	ADAM19	0.324626	5.27721	6.96208	0.0198218	0.272884
ENSBTAG00000049380	relaxin-3 receptor 1 [Source:NCBI gene (formerly Entrezgene);Acc:530472]	0	0.842466	0.968716	6.96207	0.0198218	0.272884
ENSBTAG00000019343	MyoD family inhibitor [Source:VGNC Symbol;Acc:VGNC:31329]	MDFI	-0.491586	4.54993	6.95752	0.0198549	0.272884
ENSBTAG00000006117	FLYWCH-type zinc finger 1 [Source:VGNC Symbol;Acc:VGNC:29045]	FLYWCH1	-0.559929	3.65751	6.956	0.019866	0.272884
ENSBTAG00000010658	phosphofructokinase, liver type [Source:VGNC Symbol;Acc:VGNC:32773]	PFKL	-0.352667	7.65848	6.95171	0.0198972	0.272884
ENSBTAG00000007114	POC5 centriolar protein [Source:VGNC Symbol;Acc:VGNC:33100]	POC5	0.436345	4.02009	6.94929	0.0199148	0.272884
ENSBTAG00000031553	solute carrier family 49 member 3 [Source:VGNC Symbol;Acc:VGNC:31442]	SLC49A3	-0.516226	4.57534	6.94278	0.0199624	0.272884
ENSBTAG00000020124	HtrA serine peptidase 2 [Source:VGNC Symbol;Acc:VGNC:30005]	HTRA2	-0.351591	4.50214	6.94124	0.0199737	0.272884
ENSBTAG00000007184	nudix hydrolase 7 [Source:VGNC Symbol;Acc:VGNC:32341]	NUDT7	-0.384762	5.63176	6.93818	0.0199961	0.272884
ENSBTAG00000002015	ribosomal protein S6 kinase A6 [Source:VGNC Symbol;Acc:VGNC:34145]	RPS6KA6	-0.380755	4.68775	6.93487	0.0200205	0.272884
ENSBTAG00000016547	centrosomal protein 57 [Source:VGNC Symbol;Acc:VGNC:27207]	CEP57	0.42319	5.42746	6.93456	0.0200227	0.272884
ENSBTAG00000014238	ATPase H+ transporting V1 subunit E1 [Source:VGNC Symbol;Acc:VGNC:26322]	ATP6V1E1	0.362235	6.49582	6.93331	0.0200319	0.272884
ENSBTAG00000007360	transmembrane protein 43 [Source:VGNC Symbol;Acc:VGNC:99679]	TMEM43	-0.271473	7.79099	6.93041	0.0200532	0.272884
ENSBTAG00000018970	exportin 5 [Source:VGNC Symbol;Acc:VGNC:36999]	XPO5	0.281691	7.1921	6.92955	0.0200596	0.272884
ENSBTAG00000014044	vezatin, adherens junctions transmembrane protein [Source:VGNC Symbol;Acc:VGNC:36789]	VEZT	0.303007	5.89303	6.927	0.0200783	0.272884
ENSBTAG00000019246	sterol-C5-desaturase [Source:VGNC Symbol;Acc:VGNC:34312]	SC5D	0.516283	6.4885	6.92597	0.0200949	0.272884
ENSBTAG00000013773	plakophilin 4 [Source:VGNC Symbol;Acc:VGNC:32952]	PKP4	0.331223	5.96855	6.92468	0.0200955	0.272884
ENSBTAG00000012019	insulin receptor substrate 2 [Source:VGNC Symbol;Acc:VGNC:30284]	IRS2	-0.895239	4.21172	7.00042	0.0202248	0.274357
ENSBTAG00000001354	inositol polyphosphate-5-phosphatase E [Source:VGNC Symbol;Acc:VGNC:30213]	INPP5E	-0.599539	3.93438	6.90078	0.0202726	0.274542
ENSBTAG00000019821	DExH-box helicase 9 [Source:VGNC Symbol;Acc:VGNC:28060]	DHX9	0.230315	8.64995	6.89581	0.0203097	0.274542
ENSBTAG00000019104	FA core complex associated protein 100 [Source:VGNC Symbol;Acc:VGNC:28693]	FAAP100	-0.554659	3.64485	6.88985	0.0203543	0.274542
ENSBTAG00000009084	autophagy related 3 [Source:VGNC Symbol;Acc:VGNC:26256]	ATG3	0.425032	7.08184	6.88866	0.0203632	0.274542
ENSBTAG00000009868	VGF nerve growth factor inducible [Source:VGNC Symbol;Acc:VGNC:36790]	VGF	0.679195	4.37786	6.88786	0.0203692	0.274542
ENSBTAG00000018263	WW domain containing adaptor with coiled-coil [Source:VGNC Symbol;Acc:VGNC:36861]	WAC	0.414821	7.81716	6.88409	0.0203974	0.274542
ENSBTAG00000005124	jade family PHD finger 3 [Source:VGNC Symbol;Acc:VGNC:30360]	JADE3	0.29616	6.31717	6.87637	0.0204555	0.274542
ENSBTAG00000021927	apoptosis antagonizing transcription factor [Source:VGNC Symbol;Acc:VGNC:25452]	AATF	0.378157	6.38985	6.87489	0.0204666	0.274542
ENSBTAG00000004797	tRNA methyltransferase 44 homolog [Source:VGNC Symbol;Acc:VGNC:49586]	TRMT44	-0.404917	5.68958	6.87195	0.0204888	0.274542
ENSBTAG00000026243	protein phosphatase 1 regulatory subunit 35 [Source:NCBI gene (formerly Entrezgene);Acc:617968]	PPP1R35	-0.496934	3.67875	6.86614	0.0205326	0.274542
ENSBTAG00000051258	0	0	-0.59258	2.0348	6.86205	0.0205636	0.274542
ENSBTAG00000021920	semaphorin 4C [Source:VGNC Symbol;Acc:VGNC:34435]	SEMA4C	-0.577084	4.87764	6.85644	0.0206062	0.274542
ENSBTAG00000004343	copper chaperone for superoxide dismutase [Source:VGNC Symbol;Acc:VGNC:26991]	CCS	-0.46701	4.34395	6.85358	0.0206279	0.274542
ENSBTAG00000003871	cytochrome P450 subfamily 2B [Source:NCBI gene (formerly Entrezgene);Acc:504769]	CYP2B6	0.997388	0.0333852	6.85061	0.0206506	0.274542
ENSBTAG00000021945	nidogen 2 [Source:VGNC Symbol;Acc:VGNC:32074]	NID2	0.336574	10.0659	6.85031	0.0206528	0.274542
ENSBTAG00000013671	UTP14A small subunit processome component [Source:NCBI gene (formerly Entrezgene);Acc:505324]	UTP14A	0.338043	7.06156	6.84932	0.0206603	0.274542
ENSBTAG00000019059	autophagy related 16 like 2 [Source:VGNC Symbol;Acc:VGNC:26254]	ATG16L2	-0.387617	4.98801	6.84904	0.0206625	0.274542
ENSBTAG00000008428	uridine phosphorylase 1 [Source:VGNC Symbol;Acc:VGNC:36688]	UPP1	-0.827957	0.877542	6.84399	0.020701	0.274542
ENSBTAG00000007368	mannosidase alpha class 2C member 1 [Source:VGNC Symbol;Acc:VGNC:31166]	MAN2C1	-0.357161	5.5519	6.84179	0.0207178	0.274542
ENSBTAG00000012550	TAO kinase 3 [Source:VGNC Symbol;Acc:VGNC:35597]	TAOK3	0.38165	5.82847	6.84076	0.0207257	0.274542
ENSBTAG00000031358	dihydropyrimidine dehydrogenase [Source:VGNC Symbol;Acc:VGNC:28193]	DPYD	-0.640467	1.84898	6.83779	0.0207484	0.274542
ENSBTAG00000009400	FAST kinase domains 3 [Source:VGNC Symbol;Acc:VGNC:28875]	FASTKD3	0.443295	4.03957	6.83751	0.0207505	0.274542
ENSBTAG00000011531	SS18 subunit of BAF chromatin remodeling complex [Source:VGNC Symbol;Acc:VGNC:35305]	SS18	0.279466	7.31305	6.83688	0.0207554	0.274542
ENSBTAG00000014230	VRK serine/threonine kinase 1 [Source:VGNC Symbol;Acc:VGNC:36834]	VRK1	0.339716	6.88318	6.83681	0.0207559	0.274542
ENSBTAG00000034220	cyclin-dependent kinase inhibitor 2A [Source:NCBI gene (formerly Entrezgene);Acc:616369]	0	-0.466203	8.0565	6.83437	0.0207746	0.274542
ENSBTAG00000016675	anaphase promoting complex subunit 7 [Source:VGNC Symbol;Acc:VGNC:53888]	ANAPC7	0.247197	6.31692	6.83095	0.0208009	0.274542
ENSBTAG00000007061	protein phosphatase 2 regulatory subunit B'beta [Source:VGNC Symbol;Acc:VGNC:33261]	PPP2R5B	-0.394209	4.52186	6.81944	0.0208894	0.274542
ENSBTAG00000009962	phosducin like 3 [Source:VGNC Symbol;Acc:VGNC:32667]	PDCL3	0.320443	5.77512	6.81753	0.0209042	0.274542
ENSBTAG00000003043	G protein subunit gamma 2 [Source:VGNC Symbol;Acc:VGNC:29465]	GNG2	0.465634	6.2304	6.81704	0.020908	0.274542
ENSBTAG00000039992	tubulin alpha 1c [Source:NCBI gene (formerly Entrezgene);Acc:504244]	TUBA1C	0.757542	2.3738	6.81609	0.0209153	0.274542
ENSBTAG00000051004	chromosome 16 C1orf53 homolog [Source:NCBI gene (formerly Entrezgene);Acc:112441873]	C1orf53	-0.839235	0.797418	6.81573	0.0209181	0.274542
ENSBTAG00000020053	zinc finger E-box binding homeobox 1 [Source:VGNC Symbol;Acc:VGNC:37147]	ZEB1	0.287843	5.32125	6.81285	0.0209404	0.274542
ENSBTAG00000001323	centromere protein C [Source:VGNC Symbol;Acc:VGNC:27174]	CENPC	0.343904	5.57639	6.81192	0.0209475	0.274542
ENSBTAG00000022185	immunoglobulin mu DNA binding protein 2 [Source:VGNC Symbol;Acc:VGNC:30092]	IGHMBP2	-0.416988	5.51497	6.81112	0.0209537	0.274542
ENSBTAG00000051245	SRY-box transcription factor 4 [Source:VGNC Symbol;Acc:VGNC:54491]	SOX4	-0.604825	4.95977	6.81534	0.0209818	0.274542
ENSBTAG00000010353	ATPase copper transporting beta [Source:VGNC Symbol;Acc:VGNC:26328]	ATP7B	0.528414	4.00162	6.80636	0.0209906	0.274542
ENSBTAG00000046339	vasorin [Source:NCBI gene (formerly Entrezgene);Acc:787995]	VASN	-0.591963	7.48458	6.84288	0.0210096	0.274542
ENSBTAG00000013270	tetratricopeptide repeat domain 19 [Source:VGNC Symbol;Acc:VGNC:36458]	TTC19	0.326837	4.52986	6.79609	0.0210705	0.274701
ENSBTAG00000000918	ER membrane associated RNA degradation [Source:VGNC Symbol;Acc:VGNC:28590]	ERMARD	-0.466687	4.01613	6.79393	0.0210874	0.274701
ENSBTAG00000034848	F2R like trypsin receptor 1 [Source:VGNC Symbol;Acc:VGNC:28684]	F2RL1	0.369639	5.52672	6.78915	0.0211247	0.274701
ENSBTAG00000016779	CAP-Gly domain containing linker protein 1 [Source:VGNC Symbol;Acc:VGNC:27444]	CLIP1	0.326041	7.76523	6.78547	0.0211535	0.274701
ENSBTAG00000021045	E2F transcription factor 3 [Source:VGNC Symbol;Acc:VGNC:28287]	E2F3	0.309871	4.8693	6.7828	0.0211744	0.274701
ENSBTAG00000021272	ATP binding cassette subfamily G member 1 [Source:VGNC Symbol;Acc:VGNC:25483]	ABCG1	-0.868179	0.778184	6.78069	0.021191	0.274701
ENSBTAG00000015731	thioredoxin like 1 [Source:VGNC Symbol;Acc:VGNC:36542]	TXNL1	0.337934	6.96731	6.7798	0.0211979	0.274701
ENSBTAG00000014136	Fanconi anemia core complex associated protein 20 [Source:NCBI gene (formerly Entrezgene);Acc:508039]	FAAP20	-0.42715	4.39453	6.77904	0.0212039	0.274701
ENSBTAG00000014648	ribophorin II [Source:VGNC Symbol;Acc:VGNC:34120]	RPN2	0.254472	8.52177	6.77486	0.0212368	0.274701
ENSBTAG00000049599	family with sequence similarity 163 member A [Source:NCBI gene (formerly Entrezgene);Acc:613476]	FAM163A	-0.683728	2.79099	6.77347	0.0212477	0.274701
ENSBTAG00000004556	solute carrier family 2 member 3 [Source:NCBI gene (formerly Entrezgene);Acc:282358]	SLC2A3	-0.383747	7.73833	6.77303	0.0212512	0.274701
ENSBTAG00000039121	protein tyrosine phosphatase 4A2 [Source:VGNC Symbol;Acc:VGNC:33524]	PTP4A2	0.357957	8.19775	6.76761	0.0212939	0.274984
ENSBTAG00000049416	RAB20, member RAS oncogene family [Source:NCBI gene (formerly Entrezgene);Acc:615760]	RAB20	-0.685128	2.96143	6.76012	0.0213531	0.275478
ENSBTAG00000048160	tigger transposable element derived 5 [Source:VGNC Symbol;Acc:VGNC:35867]	TIGD5	-0.698393	3.98665	6.74954	0.0214837	0.276637
ENSBTAG00000000252	DNA polymerase epsilon 3, accessory subunit [Source:VGNC Symbol;Acc:VGNC:33120]	POLE3	0.277137	7.15427	6.74353	0.021485	0.276637
ENSBTAG00000019097	contactin associated protein 1 [Source:VGNC Symbol;Acc:VGNC:27540]	CNTNAP1	-0.520833	5.34493	6.73368	0.0215636	0.277379
ENSBTAG00000053696	0	0	-0.932914	0.433355	6.72138	0.0216624	0.277927
ENSBTAG00000020644	glypican 4 [Source:VGNC Symbol;Acc:VGNC:29526]	GPC4	-0.710044	2.0154	6.71512	0.0217128	0.277927
ENSBTAG00000001904	zinc finger protein 276 [Source:VGNC Symbol;Acc:VGNC:37236]	ZNF276	-0.410213	4.24709	6.70762	0.0217735	0.277927
ENSBTAG00000005917	par-6 family cell polarity regulator gamma [Source:VGNC Symbol;Acc:VGNC:32585]	PARD6G	-0.375315	4.3266	6.70694	0.021779	0.277927
ENSBTAG00000004150	neuregulin 1 [Source:VGNC Symbol;Acc:VGNC:32261]	NRG1	1.06744	3.2356	6.70748	0.0218365	0.277927
ENSBTAG00000004280	sushi repeat containing protein X-linked [Source:VGNC Symbol;Acc:VGNC:50570]	SRPX	-0.449571	3.71418	6.69973	0.0218375	0.277927
ENSBTAG00000015704	transmembrane and coiled-coil domains 3 [Source:VGNC Symbol;Acc:VGNC:35930]	TMCO3	-0.315105	6.21622	6.69563	0.0218709	0.277927
ENSBTAG00000014207	ADAM metallopeptidase with thrombospondin type 1 motif 10 [Source:VGNC Symbol;Acc:VGNC:25615]	ADAMTS10	-0.560209	4.01635	6.69525	0.0218739	0.277927
ENSBTAG00000011623	vacuole membrane protein 1 [Source:VGNC Symbol;Acc:VGNC:36806]	VMP1	0.427729	6.7711	6.69395	0.0218845	0.277927
ENSBTAG00000020367	solute carrier family 30 member 9 [Source:VGNC Symbol;Acc:VGNC:34812]	SLC30A9	0.254208	6.18372	6.6882	0.0219315	0.277927
ENSBTAG00000016326	chromosome 3 C1orf52 homolog [Source:VGNC Symbol;Acc:VGNC:52713]	C3H1orf52	0.448396	3.62643	6.68504	0.0219573	0.277927
ENSBTAG00000023787	torsin family 4 member A [Source:VGNC Symbol;Acc:VGNC:36227]	TOR4A	-0.718395	2.62256	6.68492	0.0219583	0.277927
ENSBTAG00000053923	exosome component 6 [Source:NCBI gene (formerly Entrezgene);Acc:100126247]	EXOSC6	-0.644082	4.20163	6.68349	0.0219699	0.277927
ENSBTAG00000015436	solute carrier family 27 member 4 [Source:VGNC Symbol;Acc:VGNC:34788]	SLC27A4	-0.465007	4.40828	6.68128	0.0219881	0.277927
ENSBTAG00000014855	microtubule associated monooxygenase, calponin and LIM domain containing 2 [Source:VGNC Symbol;Acc:VGNC:31458]	MICAL2	0.409035	8.18599	6.68009	0.0219978	0.277927
ENSBTAG00000014426	protein kinase AMP-activated non-catalytic subunit gamma 1 [Source:VGNC Symbol;Acc:VGNC:33322]	PRKAG1	0.278196	6.16724	6.67953	0.0220024	0.277927
ENSBTAG00000000459	protein O-linked mannose N-acetylglucosaminyltransferase 2 (beta 1,4-) [Source:NCBI gene (formerly Entrezgene);Acc:497030]	POMGNT2	-0.370446	4.30121	6.67483	0.022041	0.277927
ENSBTAG00000055051	ring finger protein 125 [Source:NCBI gene (formerly Entrezgene);Acc:519541]	RNF125	-0.529349	4.29255	6.67401	0.0220477	0.277927
ENSBTAG00000007685	proteasome 20S subunit beta 1 [Source:VGNC Symbol;Acc:VGNC:33444]	PSMB1	0.258417	7.70117	6.67397	0.022048	0.277927
ENSBTAG00000004995	core 1 synthase, glycoprotein-N-acetylgalactosamine 3-beta-galactosyltransferase 1 [Source:VGNC Symbol;Acc:VGNC:26615]	C1GALT1	0.371251	5.36927	6.67083	0.0220738	0.277927
ENSBTAG00000007387	ENY2 transcription and export complex 2 subunit [Source:VGNC Symbol;Acc:VGNC:28514]	ENY2	0.329674	5.93169	6.67083	0.0220739	0.277927
ENSBTAG00000002727	phosphatase and actin regulator 4 [Source:VGNC Symbol;Acc:VGNC:32806]	PHACTR4	0.278772	7.02007	6.6689	0.0220897	0.277927
ENSBTAG00000010704	leucine rich repeat containing 4 [Source:VGNC Symbol;Acc:VGNC:31014]	LRRC4	-0.344376	4.90322	6.66544	0.0221183	0.277927
ENSBTAG00000005363	gametogenetin [Source:VGNC Symbol;Acc:VGNC:29341]	GGN	-1.01995	0.107523	6.65685	0.0221893	0.277927
ENSBTAG00000017812	ALS2 C-terminal like [Source:VGNC Symbol;Acc:VGNC:25852]	ALS2CL	-0.549484	6.89537	6.68503	0.0221924	0.277927
ENSBTAG00000008068	endoplasmic reticulum lectin 1 [Source:VGNC Symbol;Acc:VGNC:28587]	ERLEC1	0.31665	6.22341	6.65205	0.0222291	0.277927
ENSBTAG00000003561	serine/threonine kinase 35 [Source:VGNC Symbol;Acc:VGNC:35397]	STK35	-0.288529	5.96639	6.65173	0.0222317	0.277927
ENSBTAG00000008854	regulatory factor X1 [Source:VGNC Symbol;Acc:VGNC:52877]	RFX1	-0.411527	4.70384	6.65024	0.0222441	0.277927
ENSBTAG00000020018	fyn related Src family tyrosine kinase [Source:VGNC Symbol;Acc:VGNC:29112]	FRK	1.2885	-0.669431	6.64257	0.0223079	0.277927
ENSBTAG00000019453	prostaglandin E synthase [Source:VGNC Symbol;Acc:VGNC:33505]	PTGES	-0.574519	4.7069	6.64197	0.0223129	0.277927
ENSBTAG00000008696	family with sequence similarity 120A [Source:VGNC Symbol;Acc:VGNC:99674]	FAM120A	0.307845	8.93204	6.64175	0.0223147	0.277927
ENSBTAG00000009742	docking protein 7 [Source:VGNC Symbol;Acc:VGNC:53703]	DOK7	-0.6519	3.88459	6.63961	0.0223325	0.277927
ENSBTAG00000015313	CEA cell adhesion molecule 19 [Source:NCBI gene (formerly Entrezgene);Acc:511941]	CEACAM19	0.952712	1.75669	6.63928	0.0223353	0.277927
ENSBTAG00000009190	solute carrier family 2 member 4 [Source:VGNC Symbol;Acc:VGNC:34801]	SLC2A4	-1.08258	0.925739	6.6371	0.0223534	0.277927
ENSBTAG00000051467	cytochrome c oxidase assembly factor 6 homolog (S. cerevisiae) [Source:NCBI gene (formerly Entrezgene);Acc:768072]	COA6	-0.565612	2.2931	6.63582	0.0223642	0.277927
ENSBTAG00000003779	zinc finger C4H2-type containing [Source:VGNC Symbol;Acc:VGNC:37114]	ZC4H2	-0.615503	1.13336	6.63563	0.0223658	0.277927
ENSBTAG00000015401	autophagy related 4B cysteine peptidase [Source:VGNC Symbol;Acc:VGNC:26258]	ATG4B	-0.444687	5.78888	6.62079	0.0224902	0.279209
ENSBTAG00000001199	death associated protein 3 [Source:VGNC Symbol;Acc:VGNC:27876]	DAP3	0.330046	6.01451	6.61642	0.022527	0.279403
ENSBTAG00000000489	WD repeat domain 54 [Source:VGNC Symbol;Acc:VGNC:36905]	WDR54	-0.435499	2.93136	6.61311	0.0225549	0.279471
ENSBTAG00000010006	ER membrane protein complex subunit 2 [Source:VGNC Symbol;Acc:VGNC:28463]	EMC2	0.360099	6.38331	6.61074	0.0225749	0.279471
ENSBTAG00000003393	coiled-coil domain containing 157 [Source:VGNC Symbol;Acc:VGNC:26861]	CCDC157	-0.734687	0.983082	6.60397	0.0226322	0.279917
ENSBTAG00000004631	KIAA0586 [Source:VGNC Symbol;Acc:VGNC:30554]	KIAA0586	0.318915	4.97477	6.59586	0.022701	0.280504
ENSBTAG00000004330	enolase 4 [Source:VGNC Symbol;Acc:VGNC:28499]	ENO4	-0.63067	1.65246	6.5895	0.0227552	0.280804
ENSBTAG00000016818	zinc finger CCHC-type containing 17 [Source:NCBI gene (formerly Entrezgene);Acc:538816]	ZCCHC17	0.335704	6.29234	6.58356	0.0228059	0.280804
ENSBTAG00000007015	cytochrome c oxidase copper chaperone COX11 [Source:VGNC Symbol;Acc:VGNC:55805]	COX11	-0.382235	3.21422	6.57937	0.0228417	0.280804
ENSBTAG00000020376	poly(A) binding protein interacting protein 1 [Source:NCBI gene (formerly Entrezgene);Acc:510246]	PAIP1	-0.391922	3.84206	6.574	0.0228878	0.280804
ENSBTAG00000007375	macrophage migration inhibitory factor [Source:VGNC Symbol;Acc:VGNC:49557]	MIF	-0.564914	7.25252	6.60519	0.0229072	0.280804
ENSBTAG00000014733	NOP2 nucleolar protein [Source:VGNC Symbol;Acc:VGNC:32167]	NOP2	0.289315	7.1607	6.57164	0.0229081	0.280804
ENSBTAG00000017719	A-kinase anchoring protein 6 [Source:VGNC Symbol;Acc:VGNC:25787]	AKAP6	0.86937	3.07156	6.59646	0.0229122	0.280804
ENSBTAG00000009552	ATPase plasma membrane Ca2+ transporting 1 [Source:VGNC Symbol;Acc:VGNC:26293]	ATP2B1	0.248224	8.20434	6.57006	0.0229216	0.280804
ENSBTAG00000010526	phospholipid phosphatase 1 [Source:VGNC Symbol;Acc:VGNC:33044]	PLPP1	0.420537	6.94122	6.56958	0.0229258	0.280804
ENSBTAG00000030180	SH3 and multiple ankyrin repeat domains 3 [Source:VGNC Symbol;Acc:VGNC:34586]	SHANK3	-0.534051	4.37293	6.56811	0.0229384	0.280804
ENSBTAG00000003313	TNF receptor superfamily member 9 [Source:VGNC Symbol;Acc:VGNC:36171]	TNFRSF9	0.897393	2.02554	6.56011	0.0230074	0.281387
ENSBTAG00000006769	hydroxy-delta-5-steroid dehydrogenase, 3 beta- and steroid delta-isomerase 1 [Source:NCBI gene (formerly Entrezgene);Acc:281824]	HSD3B1	0.734153	3.30492	6.55183	0.023079	0.28168
ENSBTAG00000005425	GATA binding protein 4 [Source:VGNC Symbol;Acc:VGNC:29268]	GATA4	0.300209	6.87309	6.55147	0.0230822	0.28168
ENSBTAG00000014653	sphingolipid transporter 1 (putative) [Source:NCBI gene (formerly Entrezgene);Acc:505997]	SPNS1	-0.489464	5.75247	6.54993	0.0230956	0.28168
ENSBTAG00000012803	signal recognition particle 19 [Source:VGNC Symbol;Acc:VGNC:55145]	SRP19	0.413308	5.5712	6.54612	0.0231286	0.281711
ENSBTAG00000016367	RNA binding motif protein 18 [Source:VGNC Symbol;Acc:VGNC:33789]	RBM18	0.357153	4.78812	6.53989	0.0231829	0.281711
ENSBTAG00000005738	ATPase phospholipid transporting 8B1 [Source:VGNC Symbol;Acc:VGNC:26330]	ATP8B1	0.500897	5.03905	6.53753	0.0232034	0.281711
ENSBTAG00000011798	serine/threonine kinase 38 like [Source:VGNC Symbol;Acc:VGNC:35400]	STK38L	0.400467	5.34083	6.53489	0.0232264	0.281711
ENSBTAG00000013550	protein kinase C gamma [Source:VGNC Symbol;Acc:VGNC:33331]	PRKCG	0.717187	2.179	6.53193	0.0232523	0.281711
ENSBTAG00000051830	zinc finger and BTB domain containing 45 [Source:NCBI gene (formerly Entrezgene);Acc:506887]	ZBTB45	-0.859138	1.21092	6.52847	0.0232826	0.281711
ENSBTAG00000014769	glucocorticoid modulatory element binding protein 2 [Source:VGNC Symbol;Acc:VGNC:29433]	GMEB2	-0.372122	5.93404	6.52847	0.0232826	0.281711
ENSBTAG00000006250	CASC3 exon junction complex subunit [Source:VGNC Symbol;Acc:VGNC:54702]	CASC3	0.233913	7.53984	6.52126	0.0233459	0.281711
ENSBTAG00000014326	cell division cycle associated 8 [Source:VGNC Symbol;Acc:VGNC:27088]	CDCA8	0.479749	6.47564	6.52051	0.0233525	0.281711
ENSBTAG00000046677	reticulon 4 receptor [Source:VGNC Symbol;Acc:VGNC:34206]	RTN4R	-1.03381	0.667792	6.51896	0.023366	0.281711
ENSBTAG00000020709	microtubule associated protein 1S [Source:VGNC Symbol;Acc:VGNC:31181]	MAP1S	-0.361325	5.10021	6.51692	0.023384	0.281711
ENSBTAG00000026916	proline rich 13 [Source:VGNC Symbol;Acc:VGNC:33390]	PRR13	0.381217	5.36836	6.51538	0.0233976	0.281711
ENSBTAG00000031709	programmed cell death 10 [Source:VGNC Symbol;Acc:VGNC:32658]	PDCD10	0.49656	5.77323	6.51402	0.0234096	0.281711
ENSBTAG00000032187	zinc finger protein 697 [Source:VGNC Symbol;Acc:VGNC:37331]	ZNF697	0.437114	3.85494	6.51332	0.0234157	0.281711
ENSBTAG00000011765	GABA type A receptor associated protein like 1 [Source:VGNC Symbol;Acc:VGNC:56201]	GABARAPL1	-0.261651	7.50516	6.51096	0.0234366	0.281711
ENSBTAG00000021918	enhancer of zeste 1 polycomb repressive complex 2 subunit [Source:VGNC Symbol;Acc:VGNC:28674]	EZH1	-0.350638	5.17456	6.50845	0.0234587	0.281711
ENSBTAG00000013956	BCL2 like 13 [Source:VGNC Symbol;Acc:VGNC:56193]	BCL2L13	-0.377209	7.38689	6.50697	0.0234718	0.281711
ENSBTAG00000013562	S-phase kinase associated protein 2 [Source:NCBI gene (formerly Entrezgene);Acc:519018]	SKP2	0.525475	5.29812	6.5057	0.0234831	0.281711
ENSBTAG00000039195	NHS actin remodeling regulator [Source:VGNC Symbol;Acc:VGNC:32071]	NHS	-1.33415	-1.06945	6.50225	0.0235135	0.28182
ENSBTAG00000007020	zinc finger protein 502 [Source:VGNC Symbol;Acc:VGNC:37287]	ZNF502	0.734981	0.504573	6.49008	0.0236217	0.282409
ENSBTAG00000010003	T cell leukemia homeobox 3 [Source:NCBI gene (formerly Entrezgene);Acc:618473]	TLX3	-2.06329	-0.969201	6.48931	0.0236286	0.282409
ENSBTAG00000033089	3-hydroxyacyl-CoA dehydratase 1 [Source:VGNC Symbol;Acc:VGNC:29737]	HACD1	-0.5816	1.65517	6.48785	0.0236415	0.282409
ENSBTAG00000010599	chromosome 2 C2orf76 homolog [Source:VGNC Symbol;Acc:VGNC:52703]	C2H2orf76	0.561684	2.33658	6.48633	0.0236551	0.282409
ENSBTAG00000007363	LSM3 homolog, U6 small nuclear RNA and mRNA degradation associated [Source:VGNC Symbol;Acc:VGNC:31055]	LSM3	0.492975	6.61018	6.48548	0.0236699	0.282409
ENSBTAG00000013688	placental growth factor [Source:VGNC Symbol;Acc:VGNC:32787]	PGF	-1.11857	0.383964	6.4773	0.0237359	0.282779
ENSBTAG00000055281	uncharacterized LOC100848357 [Source:NCBI gene (formerly Entrezgene);Acc:100848357]	0	-0.52837	2.60173	6.4764	0.0237439	0.282779
ENSBTAG00000014645	contactin 2 [Source:VGNC Symbol;Acc:VGNC:27537]	CNTN2	-0.724398	2.1062	6.4718	0.0237852	0.282881
ENSBTAG00000000605	ATP synthase peripheral stalk subunit F6 [Source:VGNC Symbol;Acc:VGNC:26304]	ATP5PF	0.344759	7.36786	6.46472	0.0238488	0.282881
ENSBTAG00000030425	inhibitor of DNA binding 3, HLH protein [Source:VGNC Symbol;Acc:VGNC:30032]	ID3	-0.611372	6.78472	6.51168	0.0238498	0.282881
ENSBTAG00000007366	HAUS augmin like complex subunit 8 [Source:VGNC Symbol;Acc:VGNC:29763]	HAUS8	0.327316	5.43457	6.46207	0.0238727	0.282881
ENSBTAG00000009805	craniofacial development protein 2 [Source:NCBI gene (formerly Entrezgene);Acc:286876]	CFDP2	0.271249	7.56677	6.46196	0.0238737	0.282881
ENSBTAG00000009965	enoyl-CoA delta isomerase 1 [Source:VGNC Symbol;Acc:VGNC:28309]	ECI1	-0.492195	4.04562	6.45887	0.0239016	0.282881
ENSBTAG00000015951	nucleolar protein 11 [Source:VGNC Symbol;Acc:VGNC:32155]	NOL11	0.260232	6.44666	6.45807	0.0239088	0.282881
ENSBTAG00000012361	Rho guanine nucleotide exchange factor 11 [Source:VGNC Symbol;Acc:VGNC:54878]	ARHGEF11	-0.326818	5.48156	6.45637	0.0239242	0.282881
ENSBTAG00000013669	kinesin family member 22 [Source:VGNC Symbol;Acc:VGNC:30596]	KIF22	0.378125	6.88554	6.45364	0.0239489	0.282919
ENSBTAG00000001790	scaffold attachment factor B2 [Source:VGNC Symbol;Acc:VGNC:34262]	SAFB2	0.31515	6.84204	6.44851	0.0239954	0.283214
ENSBTAG00000017321	small ubiquitin like modifier 3 [Source:VGNC Symbol;Acc:VGNC:56237]	SUMO3	-0.27907	5.5462	6.43124	0.0241526	0.284461
ENSBTAG00000025146	0	0	0.859123	0.615937	6.43093	0.0241554	0.284461
ENSBTAG00000009167	solute carrier family 15 member 4 [Source:VGNC Symbol;Acc:VGNC:34681]	SLC15A4	-0.404596	4.55364	6.4298	0.0241658	0.284461
ENSBTAG00000000979	small integral membrane protein 19 [Source:VGNC Symbol;Acc:VGNC:35018]	SMIM19	-0.283836	5.31768	6.41532	0.0242987	0.28577
ENSBTAG00000003394	ring finger protein 215 [Source:VGNC Symbol;Acc:VGNC:34052]	RNF215	-0.557813	4.5631	6.40209	0.0244208	0.286872
ENSBTAG00000006916	TATA-box binding protein associated factor 15 [Source:VGNC Symbol;Acc:VGNC:54497]	TAF15	0.36973	7.79175	6.40032	0.0244373	0.286872
ENSBTAG00000021417	DM1 locus, WD repeat containing [Source:VGNC Symbol;Acc:VGNC:97261]	DMWD	-0.529086	5.36755	6.39661	0.0244717	0.286872
ENSBTAG00000011368	NOC3 like DNA replication regulator [Source:VGNC Symbol;Acc:VGNC:32147]	NOC3L	0.358896	5.86207	6.39343	0.0245012	0.286872
ENSBTAG00000002336	REST corepressor 1 [Source:VGNC Symbol;Acc:VGNC:33834]	RCOR1	0.326691	4.9821	6.39342	0.0245013	0.286872
ENSBTAG00000008612	complement C1r [Source:VGNC Symbol;Acc:VGNC:56194]	C1R	-0.688251	4.22837	6.41269	0.0245461	0.287038
ENSBTAG00000012522	zinc finger protein 283 [Source:VGNC Symbol;Acc:VGNC:53036]	ZNF283	-0.48996	2.09535	6.38609	0.0245696	0.287038
ENSBTAG00000020544	BAF chromatin remodeling complex subunit BCL7B [Source:VGNC Symbol;Acc:VGNC:26450]	BCL7B	0.345313	5.82498	6.38388	0.0245902	0.287038
ENSBTAG00000005667	0	0	1.51685	-0.241389	6.38254	0.0246027	0.287038
ENSBTAG00000004138	BRD4 interacting chromatin remodeling complex associated protein [Source:VGNC Symbol;Acc:VGNC:26494]	BICRA	-0.408771	4.64811	6.37269	0.0246949	0.28771
ENSBTAG00000004328	carbohydrate sulfotransferase 10 [Source:VGNC Symbol;Acc:VGNC:27338]	CHST10	-0.296378	5.35055	6.37173	0.0247039	0.28771
ENSBTAG00000011249	MOB kinase activator 2 [Source:VGNC Symbol;Acc:VGNC:31543]	MOB2	-0.383551	3.49199	6.36522	0.0247651	0.288168
ENSBTAG00000019387	nucleolar protein interacting with the FHA domain of MKI67 [Source:VGNC Symbol;Acc:VGNC:32076]	NIFK	0.302501	6.92135	6.35677	0.0248447	0.288413
ENSBTAG00000014900	CCR4-NOT transcription complex subunit 3 [Source:VGNC Symbol;Acc:VGNC:27518]	CNOT3	0.273904	6.5849	6.35652	0.0248471	0.288413
ENSBTAG00000007578	shootin 1 [Source:VGNC Symbol;Acc:VGNC:34611]	SHTN1	0.405357	7.0477	6.35557	0.0248561	0.288413
ENSBTAG00000000781	huntingtin interacting protein 1 [Source:VGNC Symbol;Acc:VGNC:29857]	HIP1	-0.250318	5.87851	6.3537	0.0248738	0.288413
ENSBTAG00000014915	ETS variant transcription factor 5 [Source:VGNC Symbol;Acc:VGNC:28631]	ETV5	0.540873	4.80901	6.34704	0.0249369	0.288891
ENSBTAG00000013615	cysteine and histidine rich domain containing 1 [Source:VGNC Symbol;Acc:VGNC:27309]	CHORDC1	0.300678	6.37498	6.34255	0.0249796	0.289073
ENSBTAG00000001107	calcyclin binding protein [Source:VGNC Symbol;Acc:VGNC:26693]	CACYBP	0.2555	6.8042	6.34077	0.0249965	0.289073
ENSBTAG00000013175	granule associated Rac and RHOG effector 1 [Source:VGNC Symbol;Acc:VGNC:30550]	GARRE1	-0.241335	5.9104	6.33549	0.0250468	0.289251
ENSBTAG00000001727	peroxiredoxin like 2B [Source:VGNC Symbol;Acc:VGNC:28792]	PRXL2B	-0.329406	5.68748	6.33432	0.025058	0.289251
ENSBTAG00000018772	TATA-box binding protein associated factor, RNA polymerase I subunit C [Source:VGNC Symbol;Acc:VGNC:35571]	TAF1C	-0.403528	4.61522	6.33224	0.0250778	0.289251
ENSBTAG00000020334	ectonucleoside triphosphate diphosphohydrolase 5 (inactive) [Source:VGNC Symbol;Acc:VGNC:28511]	ENTPD5	0.373669	5.73331	6.317	0.0252239	0.290158
ENSBTAG00000012644	uroporphyrinogen decarboxylase [Source:VGNC Symbol;Acc:VGNC:36701]	UROD	-0.40044	4.50059	6.3161	0.0252326	0.290158
ENSBTAG00000033457	cell division cycle and apoptosis regulator 1 [Source:NCBI gene (formerly Entrezgene);Acc:767587]	CCAR1	0.313307	7.92433	6.31558	0.0252376	0.290158
ENSBTAG00000051779	prefoldin subunit 1 [Source:NCBI gene (formerly Entrezgene);Acc:616553]	PFDN1	0.406849	5.75229	6.31485	0.0252446	0.290158
ENSBTAG00000011588	ring finger protein 123 [Source:VGNC Symbol;Acc:VGNC:34016]	RNF123	-0.325666	5.63477	6.30706	0.0253197	0.290177
ENSBTAG00000021999	carnitine palmitoyltransferase 1A [Source:VGNC Symbol;Acc:VGNC:27676]	CPT1A	-0.294036	6.94559	6.30618	0.0253282	0.290177
ENSBTAG00000001137	clathrin light chain A [Source:VGNC Symbol;Acc:VGNC:27469]	CLTA	0.25798	7.3326	6.30408	0.0253485	0.290177
ENSBTAG00000009974	t-SNARE domain containing 1 [Source:VGNC Symbol;Acc:VGNC:36423]	TSNARE1	-0.747242	2.53677	6.30322	0.0253568	0.290177
ENSBTAG00000050478	0	0	-1.02042	-0.488476	6.30256	0.0253632	0.290177
ENSBTAG00000003595	family with sequence similarity 216 member B [Source:VGNC Symbol;Acc:VGNC:28796]	FAM216B	-0.804229	1.76861	6.299	0.0253977	0.290177
ENSBTAG00000024378	mitochondrial ribosomal protein S21 [Source:VGNC Symbol;Acc:VGNC:31661]	MRPS21	0.305421	5.52682	6.29633	0.0254236	0.290177
ENSBTAG00000000937	ITPR interacting domain containing 2 [Source:VGNC Symbol;Acc:VGNC:35311]	ITPRID2	0.32388	7.58095	6.29593	0.0254275	0.290177
ENSBTAG00000009461	serine/threonine/tyrosine interacting like 1 [Source:VGNC Symbol;Acc:VGNC:35453]	STYXL1	1.45017	-0.864498	6.29314	0.0254546	0.290177
ENSBTAG00000033423	ephrin A3 [Source:NCBI gene (formerly Entrezgene);Acc:540776]	EFNA3	0.692335	0.822055	6.29192	0.0254665	0.290177
ENSBTAG00000004471	ST3 beta-galactoside alpha-2,3-sialyltransferase 6 [Source:VGNC Symbol;Acc:VGNC:35335]	ST3GAL6	1.56907	-1.24986	6.28879	0.0254969	0.290257
ENSBTAG00000011698	tyrosine kinase 2 [Source:VGNC Symbol;Acc:VGNC:36548]	TYK2	-0.286775	6.3864	6.28667	0.0255176	0.290257
ENSBTAG00000052414	huntingtin associated protein 1 [Source:HGNC Symbol;Acc:HGNC:4812]	HAP1	-0.763227	2.48536	6.28088	0.0255741	0.290649
ENSBTAG00000007802	BCL2 associated transcription factor 1 [Source:VGNC Symbol;Acc:VGNC:26451]	BCLAF1	0.361633	8.50827	6.27313	0.0256499	0.290932
ENSBTAG00000018653	nucleic acid binding protein 1 [Source:VGNC Symbol;Acc:VGNC:31859]	NABP1	0.50633	4.94614	6.2721	0.0256601	0.290932
ENSBTAG00000015375	SH2 domain containing 3C [Source:VGNC Symbol;Acc:VGNC:34559]	SH2D3C	0.808824	0.685984	6.27154	0.0256656	0.290932
ENSBTAG00000011325	ketohexokinase [Source:VGNC Symbol;Acc:VGNC:30543]	KHK	-0.61589	1.89981	6.26932	0.0256874	0.290932
ENSBTAG00000053097	0	0	-0.493089	3.43225	6.26432	0.0257365	0.291068
ENSBTAG00000031686	zinc finger protein 566 [Source:VGNC Symbol;Acc:VGNC:37303]	ZNF566	0.432299	2.61396	6.26361	0.0257436	0.291068
ENSBTAG00000018773	Rho family GTPase 1 [Source:VGNC Symbol;Acc:VGNC:34004]	RND1	0.584652	4.76269	6.26084	0.0257708	0.291125
ENSBTAG00000016074	zinc finger protein 143 [Source:VGNC Symbol;Acc:VGNC:58348]	ZNF143	0.359112	5.07212	6.25629	0.0258157	0.291125
ENSBTAG00000006989	ssemaphorin 4F [Source:VGNC Symbol;Acc:VGNC:34437]	SEMA4F	-0.405665	5.41162	6.25128	0.0258653	0.291125
ENSBTAG00000013735	tubulin folding cofactor E [Source:VGNC Symbol;Acc:VGNC:35653]	TBCE	0.333929	5.40808	6.25127	0.0258654	0.291125
ENSBTAG00000010729	KRI1 homolog [Source:VGNC Symbol;Acc:VGNC:30713]	KRI1	0.275524	5.81397	6.2509	0.0258691	0.291125
ENSBTAG00000016995	haloacid dehalogenase like hydrolase domain containing 5 [Source:VGNC Symbol;Acc:VGNC:29790]	HDHD5	-0.361101	5.04046	6.24968	0.0258812	0.291125
ENSBTAG00000018385	DnaJ heat shock protein family (Hsp40) member C8 [Source:VGNC Symbol;Acc:VGNC:49059]	DNAJC8	0.406681	4.04578	6.24508	0.0259268	0.291389
ENSBTAG00000043546	NADH dehydrogenase subunit 6 [Source:NCBI gene (formerly Entrezgene);Acc:3283888]	ND6	0.568749	6.19817	6.27076	0.0259721	0.291498
ENSBTAG00000002554	TRPM8 channel associated factor 1 [Source:VGNC Symbol;Acc:VGNC:35676]	TCAF1	-0.315775	6.1855	6.2384	0.0259932	0.291498
ENSBTAG00000010384	cell division cycle 6 [Source:VGNC Symbol;Acc:VGNC:27081]	CDC6	0.386726	5.53445	6.23587	0.0260185	0.291498
ENSBTAG00000014466	V-set domain containing T cell activation inhibitor 1 [Source:VGNC Symbol;Acc:VGNC:36848]	VTCN1	-1.07849	-0.328214	6.50095	0.0260353	0.291498
ENSBTAG00000014759	WW domain binding protein 11 [Source:NCBI gene (formerly Entrezgene);Acc:534416]	WBP11	0.279148	7.21059	6.233	0.0260471	0.291498
ENSBTAG00000010119	aldehyde dehydrogenase 1 family member A2 [Source:VGNC Symbol;Acc:VGNC:25809]	ALDH1A2	0.454353	7.22212	6.22104	0.0261668	0.292589
ENSBTAG00000016838	SRSF protein kinase 1 [Source:VGNC Symbol;Acc:VGNC:54238]	SRPK1	0.278693	6.55643	6.21585	0.026219	0.292924
ENSBTAG00000010720	MIB E3 ubiquitin protein ligase 2 [Source:VGNC Symbol;Acc:VGNC:31456]	MIB2	-0.334334	6.42947	6.21266	0.0262511	0.293034
ENSBTAG00000001619	serine incorporator 5 [Source:VGNC Symbol;Acc:VGNC:34463]	SERINC5	-0.335594	5.12661	6.20732	0.026305	0.293384
ENSBTAG00000005664	tyrosine 3-monooxygenase/tryptophan 5-monooxygenase activation protein epsilon [Source:VGNC Symbol;Acc:VGNC:37045]	YWHAE	0.319106	9.66298	6.19942	0.0263849	0.293384
ENSBTAG00000033510	myelin protein zero like 2 [Source:VGNC Symbol;Acc:VGNC:31593]	MPZL2	-0.500704	2.92528	6.19851	0.0263942	0.293384
ENSBTAG00000047648	synaptotagmin 2 [Source:VGNC Symbol;Acc:VGNC:35541]	SYT2	-0.888434	0.364349	6.19485	0.0264313	0.293384
ENSBTAG00000013114	zinc finger MYND-type containing 8 [Source:VGNC Symbol;Acc:VGNC:37206]	ZMYND8	0.311751	6.97357	6.19257	0.0264545	0.293384
ENSBTAG00000039630	transmembrane p24 trafficking protein 2 [Source:NCBI gene (formerly Entrezgene);Acc:100140040]	TMED2	0.283383	8.37943	6.19154	0.026465	0.293384
ENSBTAG00000010146	plexin B3 [Source:VGNC Symbol;Acc:VGNC:33063]	PLXNB3	-0.496671	4.80365	6.1872	0.0265092	0.293384
ENSBTAG00000019735	cleavage and polyadenylation specific factor 3 [Source:VGNC Symbol;Acc:VGNC:27672]	CPSF3	0.337687	6.44496	6.18638	0.0265175	0.293384
ENSBTAG00000006519	TNF receptor superfamily member 25 [Source:VGNC Symbol;Acc:VGNC:36167]	TNFRSF25	-0.674256	3.02891	6.18496	0.026532	0.293384
ENSBTAG00000024663	ladinin 1 [Source:VGNC Symbol;Acc:VGNC:30766]	LAD1	0.913572	1.09708	6.18482	0.0265335	0.293384
ENSBTAG00000008480	C-terminal binding protein 1 [Source:VGNC Symbol;Acc:VGNC:27785]	CTBP1	-0.286635	6.90527	6.18472	0.0265345	0.293384
ENSBTAG00000005792	BRCA2 and CDKN1A interacting protein [Source:VGNC Symbol;Acc:VGNC:26441]	BCCIP	0.350501	6.95103	6.1811	0.0265714	0.293384
ENSBTAG00000002847	D-2-hydroxyglutarate dehydrogenase [Source:VGNC Symbol;Acc:VGNC:27861]	D2HGDH	-0.539322	4.58161	6.18013	0.0265814	0.293384
ENSBTAG00000000736	LDL receptor related protein 8 [Source:VGNC Symbol;Acc:VGNC:30994]	LRP8	0.457438	5.30862	6.17886	0.0265944	0.293384
ENSBTAG00000017956	potassium channel tetramerization domain containing 15 [Source:VGNC Symbol;Acc:VGNC:30504]	KCTD15	-0.636838	2.74268	6.17403	0.0266438	0.293399
ENSBTAG00000005016	adaptor related protein complex 3 subunit beta 1 [Source:VGNC Symbol;Acc:VGNC:25987]	AP3B1	0.271826	7.5683	6.1736	0.0266483	0.293399
ENSBTAG00000050082	0	0	0.797162	1.47379	6.1722	0.0266625	0.293399
ENSBTAG00000007245	intraflagellar transport 140 [Source:VGNC Symbol;Acc:VGNC:30065]	IFT140	-0.308172	5.90599	6.16778	0.0267079	0.293487
ENSBTAG00000035782	methyltransferase like 22 [Source:VGNC Symbol;Acc:VGNC:31408]	METTL22	-0.37545	4.4418	6.16664	0.0267197	0.293487
ENSBTAG00000007960	DNA topoisomerase I [Source:VGNC Symbol;Acc:VGNC:49136]	TOP1	0.393142	7.73135	6.16492	0.0267374	0.293487
ENSBTAG00000015527	myosin ID [Source:VGNC Symbol;Acc:VGNC:31819]	MYO1D	0.486687	8.07928	6.16547	0.0267796	0.293506
ENSBTAG00000022069	ataxin 2 [Source:VGNC Symbol;Acc:VGNC:26340]	ATXN2	0.376152	7.19883	6.15631	0.0268262	0.293506
ENSBTAG00000019612	ribonuclease A family member 4 [Source:VGNC Symbol;Acc:VGNC:33998]	RNASE4	-0.868911	5.05009	6.23208	0.0268304	0.293506
ENSBTAG00000005244	RAS like family 11 member A [Source:VGNC Symbol;Acc:VGNC:33754]	RASL11A	-0.62441	2.03363	6.15064	0.0268849	0.293506
ENSBTAG00000006715	F-box protein 8 [Source:VGNC Symbol;Acc:VGNC:28920]	FBXO8	-0.252533	4.60661	6.14898	0.0269022	0.293506
ENSBTAG00000006839	Josephin domain containing 2 [Source:VGNC Symbol;Acc:VGNC:57352]	JOSD2	-0.543789	4.70574	6.145	0.0269434	0.293506
ENSBTAG00000053909	N-acetyltransferase 9 (putative) [Source:NCBI gene (formerly Entrezgene);Acc:514377]	NAT9	-0.422752	4.48999	6.14441	0.0269496	0.293506
ENSBTAG00000000517	ankyrin repeat domain 29 [Source:VGNC Symbol;Acc:VGNC:25921]	ANKRD29	-0.399806	3.99772	6.14285	0.0269658	0.293506
ENSBTAG00000019696	Ras converting CAAX endopeptidase 1 [Source:VGNC Symbol;Acc:VGNC:33828]	RCE1	-0.478342	4.2104	6.14006	0.0269948	0.293506
ENSBTAG00000019834	ADP ribosylation factor like GTPase 15 [Source:HGNC Symbol;Acc:HGNC:25945]	ARL15	0.475282	1.85302	6.13404	0.0270576	0.293506
ENSBTAG00000016847	ADP ribosylation factor like GTPase 4D [Source:VGNC Symbol;Acc:VGNC:26146]	ARL4D	-0.387756	6.07608	6.13261	0.0270725	0.293506
ENSBTAG00000004789	leucine rich repeat containing G protein-coupled receptor 6 [Source:NCBI gene (formerly Entrezgene);Acc:100336662]	LGR6	-1.03907	0.252746	6.13105	0.0270889	0.293506
ENSBTAG00000020126	myosin X [Source:VGNC Symbol;Acc:VGNC:31811]	MYO10	0.275666	7.94652	6.13104	0.0270889	0.293506
ENSBTAG00000010399	thioredoxin domain containing 16 [Source:VGNC Symbol;Acc:VGNC:36537]	TXNDC16	0.460148	1.78907	6.13062	0.0270933	0.293506
ENSBTAG00000014459	MAP6 domain containing 1 [Source:VGNC Symbol;Acc:VGNC:31209]	MAP6D1	-0.668958	1.0443	6.12998	0.0271	0.293506
ENSBTAG00000006775	solute carrier family 12 member 7 [Source:VGNC Symbol;Acc:VGNC:34670]	SLC12A7	-0.429857	5.57096	6.12874	0.027113	0.293506
ENSBTAG00000001301	leucine rich repeat containing 32 [Source:VGNC Symbol;Acc:VGNC:54884]	LRRC32	-0.769129	0.169949	6.12827	0.0271179	0.293506
ENSBTAG00000006087	component of oligomeric golgi complex 1 [Source:VGNC Symbol;Acc:VGNC:27546]	COG1	-0.312975	5.80296	6.12349	0.027168	0.293625
ENSBTAG00000009106	eukaryotic translation initiation factor 2A [Source:VGNC Symbol;Acc:VGNC:28379]	EIF2A	0.375494	6.91156	6.12182	0.0271855	0.293625
ENSBTAG00000010622	tripartite motif containing 46 [Source:VGNC Symbol;Acc:VGNC:36338]	TRIM46	0.656302	1.8964	6.12	0.0272047	0.293625
ENSBTAG00000054678	0	0	-0.601007	3.55812	6.11756	0.0272303	0.293625
ENSBTAG00000005743	survival of motor neuron 2, centromeric [Source:NCBI gene (formerly Entrezgene);Acc:281492]	SMN2	0.504257	5.61552	6.1166	0.0272403	0.293625
ENSBTAG00000006754	D-box binding PAR bZIP transcription factor [Source:VGNC Symbol;Acc:VGNC:27894]	DBP	-0.619768	1.74186	6.11194	0.0272894	0.293636
ENSBTAG00000005825	nei like DNA glycosylase 3 [Source:VGNC Symbol;Acc:VGNC:31990]	NEIL3	0.359289	3.66011	6.11156	0.0272934	0.293636
ENSBTAG00000037465	tripartite motif containing 34 [Source:NCBI gene (formerly Entrezgene);Acc:539820]	TRIM34	-0.533115	2.41963	6.10823	0.0273286	0.293636
ENSBTAG00000008934	extra spindle pole bodies like 1, separase [Source:VGNC Symbol;Acc:VGNC:28603]	ESPL1	0.434248	7.28979	6.10805	0.0273305	0.293636
ENSBTAG00000034985	pleckstrin homology like domain family A member 1 [Source:VGNC Symbol;Acc:VGNC:32835]	PHLDA1	0.285916	6.53489	6.10539	0.0273586	0.293698
ENSBTAG00000007352	potassium voltage-gated channel subfamily C member 4 [Source:VGNC Symbol;Acc:VGNC:30433]	KCNC4	-0.428499	2.90183	6.09392	0.0274802	0.294763
ENSBTAG00000049341	SERTA domain containing 2 [Source:NCBI gene (formerly Entrezgene);Acc:786476]	SERTAD2	0.348239	6.74285	6.089	0.0275326	0.295065
ENSBTAG00000026156	vestigial like family member 3 [Source:VGNC Symbol;Acc:VGNC:36792]	VGLL3	0.382845	5.34669	6.08707	0.0275532	0.295065
ENSBTAG00000012805	tetraspanin 13 [Source:VGNC Symbol;Acc:VGNC:36428]	TSPAN13	0.454961	6.3826	6.08297	0.027597	0.295294
ENSBTAG00000010772	tubulin polyglutamylase complex subunit 1 [Source:VGNC Symbol;Acc:VGNC:36247]	TPGS1	-0.665582	3.90032	6.08102	0.0276282	0.295389
ENSBTAG00000052632	TGFB induced factor homeobox 2 [Source:NCBI gene (formerly Entrezgene);Acc:535632]	TGIF2	0.417653	4.02789	6.07291	0.0277047	0.295734
ENSBTAG00000047926	OVCA2 serine hydrolase domain containing [Source:VGNC Symbol;Acc:VGNC:32504]	OVCA2	-0.897564	0.423492	6.06534	0.0277861	0.295734
ENSBTAG00000039571	proline and serine rich 2 [Source:VGNC Symbol;Acc:VGNC:33368]	PROSER2	-0.326598	5.76122	6.06527	0.0277868	0.295734
ENSBTAG00000011916	ubiquitin specific peptidase 8 [Source:VGNC Symbol;Acc:VGNC:36739]	USP8	0.331957	7.52262	6.06288	0.0278125	0.295734
ENSBTAG00000039477	trophoblast glycoprotein [Source:VGNC Symbol;Acc:VGNC:36242]	TPBG	-0.453896	5.70827	6.06189	0.0278232	0.295734
ENSBTAG00000001171	2-oxoglutarate and iron dependent oxygenase domain containing 1 [Source:VGNC Symbol;Acc:VGNC:32408]	OGFOD1	0.279317	5.48002	6.06147	0.0278278	0.295734
ENSBTAG00000010082	collagen type XV alpha 1 chain [Source:VGNC Symbol;Acc:VGNC:27556]	COL15A1	-0.822546	3.82529	6.0991	0.0278748	0.295734
ENSBTAG00000010508	biliverdin reductase B [Source:VGNC Symbol;Acc:VGNC:26511]	BLVRB	0.504206	5.97527	6.06114	0.0278838	0.295734
ENSBTAG00000015369	MLLT11 transcription factor 7 cofactor [Source:VGNC Symbol;Acc:VGNC:31502]	MLLT11	0.57715	4.37951	6.05618	0.0278849	0.295734
ENSBTAG00000034689	zinc and ring finger 1 [Source:VGNC Symbol;Acc:VGNC:37363]	ZNRF1	-0.240538	5.95933	6.05188	0.0279315	0.295734
ENSBTAG00000006721	RNA polymerase I subunit F [Source:VGNC Symbol;Acc:VGNC:53681]	POLR1F	0.330423	5.6312	6.05137	0.0279369	0.295734
ENSBTAG00000033077	nuclear FMR1 interacting protein 2 [Source:VGNC Symbol;Acc:VGNC:32346]	NUFIP2	0.358265	5.38352	6.04981	0.0279539	0.295734
ENSBTAG00000015016	calcium binding and coiled-coil domain 1 [Source:VGNC Symbol;Acc:VGNC:26702]	CALCOCO1	-0.29389	6.41166	6.04912	0.0279614	0.295734
ENSBTAG00000024814	beta-1,4-N-acetyl-galactosaminyltransferase 4 [Source:VGNC Symbol;Acc:VGNC:54409]	B4GALNT4	-0.660359	2.54749	6.04612	0.027994	0.295734
ENSBTAG00000004279	ras homolog family member A [Source:VGNC Symbol;Acc:VGNC:33943]	RHOA	0.340044	9.00399	6.04581	0.0279973	0.295734
ENSBTAG00000012927	aldolase, fructose-bisphosphate A [Source:VGNC Symbol;Acc:VGNC:25821]	ALDOA	-0.259104	9.79631	6.0333	0.0281336	0.296685
ENSBTAG00000004650	zinc finger protein 516 [Source:VGNC Symbol;Acc:VGNC:37294]	ZNF516	-0.747727	2.8738	6.03143	0.0281541	0.296685
ENSBTAG00000021455	cofilin 1 [Source:VGNC Symbol;Acc:VGNC:27253]	CFL1	0.279944	9.80878	6.02444	0.0282307	0.296685
ENSBTAG00000013555	activin A receptor type 1B [Source:VGNC Symbol;Acc:VGNC:25593]	ACVR1B	-0.310531	4.0532	6.01262	0.0283607	0.296685
ENSBTAG00000016640	HEAT repeat containing 3 [Source:VGNC Symbol;Acc:VGNC:29792]	HEATR3	0.253389	6.06893	6.01236	0.0283635	0.296685
ENSBTAG00000000679	phosphoglucomutase 3 [Source:VGNC Symbol;Acc:VGNC:32796]	PGM3	0.263123	5.33857	6.01125	0.0283758	0.296685
ENSBTAG00000007203	STT3 oligosaccharyltransferase complex catalytic subunit A [Source:VGNC Symbol;Acc:VGNC:35427]	STT3A	0.221984	8.10849	6.00727	0.0284198	0.296685
ENSBTAG00000016271	small nuclear ribonucleoprotein polypeptide F [Source:VGNC Symbol;Acc:VGNC:35081]	SNRPF	0.465398	5.68946	6.00328	0.0284639	0.296685
ENSBTAG00000006884	poly(A) binding protein nuclear 1 [Source:VGNC Symbol;Acc:VGNC:53575]	PABPN1	-0.39109	6.4155	6.00273	0.02847	0.296685
ENSBTAG00000000660	family with sequence similarity 83 member D [Source:VGNC Symbol;Acc:VGNC:28835]	FAM83D	0.526052	5.06936	6.00219	0.0284761	0.296685
ENSBTAG00000012377	enoyl-CoA hydratase domain containing 3 [Source:VGNC Symbol;Acc:VGNC:28307]	ECHDC3	-0.375387	4.10902	6.00136	0.0284853	0.296685
ENSBTAG00000040131	CD58 molecule [Source:VGNC Symbol;Acc:VGNC:27040]	CD58	0.39154	6.82052	5.99972	0.0285034	0.296685
ENSBTAG00000009396	exonuclease 1 [Source:VGNC Symbol;Acc:VGNC:28642]	EXO1	0.351144	5.19434	5.9984	0.0285181	0.296685
ENSBTAG00000025345	ADP ribosylation factor like GTPase 10 [Source:VGNC Symbol;Acc:VGNC:26136]	ARL10	-0.535262	2.80421	5.99522	0.0285534	0.296685
ENSBTAG00000017921	negative elongation factor complex member A [Source:VGNC Symbol;Acc:VGNC:32000]	NELFA	-0.397534	5.86105	5.99423	0.0285644	0.296685
ENSBTAG00000007700	phytanoyl-CoA 2-hydroxylase [Source:NCBI gene (formerly Entrezgene);Acc:281400]	PHYH	-0.382098	4.15913	5.99154	0.0285944	0.296685
ENSBTAG00000009677	poly(ADP-ribose) polymerase family member 10 [Source:NCBI gene (formerly Entrezgene);Acc:510991]	PARP10	-0.49754	5.03071	5.99099	0.0286004	0.296685
ENSBTAG00000000210	Rho GTPase activating protein 31 [Source:VGNC Symbol;Acc:VGNC:26089]	ARHGAP31	0.29361	7.45517	5.99006	0.0286108	0.296685
ENSBTAG00000052268	selenoprotein F [Source:NCBI gene (formerly Entrezgene);Acc:614360]	SELENOF	0.295126	7.27673	5.98994	0.0286121	0.296685
ENSBTAG00000047699	0	0	0.941661	-0.0406804	5.98731	0.0286416	0.296685
ENSBTAG00000006551	establishment of sister chromatid cohesion N-acetyltransferase 2 [Source:VGNC Symbol;Acc:VGNC:59196]	ESCO2	0.336815	5.47525	5.9867	0.0286484	0.296685
ENSBTAG00000021884	CXXC finger protein 1 [Source:VGNC Symbol;Acc:VGNC:27859]	CXXC1	-0.278636	6.192	5.98655	0.02865	0.296685
ENSBTAG00000051230	solute carrier family 43 member 1 [Source:NCBI gene (formerly Entrezgene);Acc:614153]	SLC43A1	-0.287497	6.1398	5.9858	0.0286583	0.296685
ENSBTAG00000020355	Kruppel like factor 4 [Source:VGNC Symbol;Acc:VGNC:52790]	KLF4	0.34658	5.01389	5.98236	0.0286968	0.296685
ENSBTAG00000012577	UV stimulated scaffold protein A [Source:VGNC Symbol;Acc:VGNC:36752]	UVSSA	-0.499661	4.67104	5.98217	0.0286989	0.296685
ENSBTAG00000014233	chaperonin containing TCP1 subunit 8 [Source:NCBI gene (formerly Entrezgene);Acc:281047]	CCT8	0.336746	6.87075	5.98206	0.0287002	0.296685
ENSBTAG00000045754	small integral membrane protein 1 (Vel blood group) [Source:NCBI gene (formerly Entrezgene);Acc:100302586]	SMIM1	-0.53852	1.80316	5.98101	0.028712	0.296685
ENSBTAG00000046699	signal transducer and activator of transcription 4 [Source:NCBI gene (formerly Entrezgene);Acc:515988]	STAT4	0.682632	0.908787	5.98047	0.028718	0.296685
ENSBTAG00000036282	coiled-coil domain containing 59 [Source:VGNC Symbol;Acc:VGNC:26903]	CCDC59	0.364188	5.507	5.96981	0.0288376	0.297687
ENSBTAG00000017064	inhibitor of growth family member 4 [Source:VGNC Symbol;Acc:VGNC:30197]	ING4	-0.246251	5.02461	5.96309	0.0289133	0.298066
ENSBTAG00000007617	telomeric repeat binding factor 2 [Source:VGNC Symbol;Acc:VGNC:35750]	TERF2	0.231153	6.63867	5.9602	0.0289459	0.298066
ENSBTAG00000007698	transmembrane protein 59 like [Source:VGNC Symbol;Acc:VGNC:36100]	TMEM59L	0.563565	5.28935	5.95978	0.0289613	0.298066
ENSBTAG00000021653	thyroid hormone receptor interactor 12 [Source:VGNC Symbol;Acc:VGNC:36358]	TRIP12	0.229679	8.34146	5.95763	0.028975	0.298066
ENSBTAG00000020605	smoothelin like 2 [Source:VGNC Symbol;Acc:VGNC:35037]	SMTNL2	0.70213	5.55101	6.02843	0.0289874	0.298066
ENSBTAG00000051284	0	0	-1.47058	0.425643	5.95276	0.0290301	0.298216
ENSBTAG00000014872	calpain small subunit 1 [Source:VGNC Symbol;Acc:VGNC:52184]	CAPNS1	0.345012	9.67076	5.94664	0.0290996	0.298216
ENSBTAG00000018427	NCK adaptor protein 1 [Source:VGNC Symbol;Acc:VGNC:52804]	NCK1	0.335848	6.50437	5.94529	0.0291149	0.298216
ENSBTAG00000027654	eukaryotic translation initiation factor 4E binding protein 1 [Source:VGNC Symbol;Acc:VGNC:28412]	EIF4EBP1	-0.279542	5.79357	5.93736	0.0292054	0.298216
ENSBTAG00000051883	zinc finger protein OZF-like [Source:NCBI gene (formerly Entrezgene);Acc:104974934]	0	0.591159	1.40493	5.93681	0.0292116	0.298216
ENSBTAG00000007896	N-acetylglucosamine-1-phosphodiester alpha-N-acetylglucosaminidase [Source:VGNC Symbol;Acc:VGNC:31870]	NAGPA	-0.358334	4.43734	5.93538	0.0292279	0.298216
ENSBTAG00000002974	flavin containing dimethylaniline monoxygenase 2 [Source:VGNC Symbol;Acc:VGNC:29050]	FMO2	-0.616458	3.45217	5.93491	0.0292333	0.298216
ENSBTAG00000037523	beta-1,3-galactosyltransferase 6 [Source:VGNC Symbol;Acc:VGNC:26375]	B3GALT6	-0.817287	2.38074	5.93394	0.0292444	0.298216
ENSBTAG00000021980	Ras association domain family member 8 [Source:VGNC Symbol;Acc:VGNC:33764]	RASSF8	0.418586	4.61165	5.93012	0.0292881	0.298216
ENSBTAG00000008518	mediator complex subunit 25 [Source:VGNC Symbol;Acc:VGNC:31362]	MED25	-0.316411	6.53519	5.92944	0.0292959	0.298216
ENSBTAG00000017751	regulator of G protein signaling 9 [Source:VGNC Symbol;Acc:VGNC:33926]	RGS9	-0.578875	2.04268	5.92922	0.0292984	0.298216
ENSBTAG00000018527	HDGF like 3 [Source:VGNC Symbol;Acc:VGNC:53939]	HDGFL3	0.324894	7.49536	5.92897	0.0293013	0.298216
ENSBTAG00000000458	dynein cytoplasmic 1 light intermediate chain 2 [Source:VGNC Symbol;Acc:VGNC:28273]	DYNC1LI2	0.243101	6.24636	5.92816	0.0293105	0.298216
ENSBTAG00000007281	semaphorin 6C [Source:VGNC Symbol;Acc:VGNC:34443]	SEMA6C	-0.744773	1.8438	5.92544	0.0293418	0.298216
ENSBTAG00000012284	chloride voltage-gated channel 2 [Source:VGNC Symbol;Acc:VGNC:27396]	CLCN2	-0.4342	3.02901	5.92433	0.0293545	0.298216
ENSBTAG00000003315	mitochondrial ribosomal protein L57 [Source:VGNC Symbol;Acc:VGNC:31651]	MRPL57	-0.816184	4.07408	5.96343	0.0293704	0.298216
ENSBTAG00000046223	anaphase promoting complex subunit 2 [Source:VGNC Symbol;Acc:VGNC:102815]	ANAPC2	-0.254596	6.32112	5.92055	0.0293979	0.298216
ENSBTAG00000019944	methionyl aminopeptidase 2 [Source:VGNC Symbol;Acc:VGNC:31397]	METAP2	0.315243	7.41175	5.91954	0.0294096	0.298216
ENSBTAG00000020309	G3BP stress granule assembly factor 1 [Source:VGNC Symbol;Acc:VGNC:29176]	G3BP1	0.213381	7.8365	5.9135	0.0294793	0.298436
ENSBTAG00000021395	proteasome activator subunit 1 [Source:VGNC Symbol;Acc:VGNC:33473]	PSME1	0.336635	6.67236	5.91263	0.0294892	0.298436
ENSBTAG00000008448	Meis homeobox 1 [Source:VGNC Symbol;Acc:VGNC:31381]	MEIS1	0.308174	6.18774	5.91177	0.0294992	0.298436
ENSBTAG00000021192	NOP53 ribosome biogenesis factor [Source:VGNC Symbol;Acc:VGNC:32168]	NOP53	-0.314555	6.93892	5.90748	0.0295488	0.298708
ENSBTAG00000013362	dynamin 2 [Source:VGNC Symbol;Acc:VGNC:28143]	DNM2	0.255651	6.96838	5.90192	0.0296132	0.299129
ENSBTAG00000023792	0	0	1.14446	1.02086	5.89666	0.0296743	0.29916
ENSBTAG00000008414	zinc finger RNA binding protein [Source:VGNC Symbol;Acc:VGNC:37171]	ZFR	0.273699	7.29041	5.89599	0.0296821	0.29916
ENSBTAG00000004416	nuclear distribution C, dynein complex regulator [Source:VGNC Symbol;Acc:VGNC:32321]	NUDC	0.25889	7.84484	5.8958	0.0296843	0.29916
ENSBTAG00000039130	0	0	0.840954	2.56658	5.88564	0.0298029	0.299757
ENSBTAG00000016471	pyruvate dehydrogenase phosphatase regulatory subunit [Source:VGNC Symbol;Acc:VGNC:32715]	PDPR	-0.360504	4.86764	5.8831	0.0298326	0.299757
ENSBTAG00000020525	SEC31 homolog A, COPII coat complex component [Source:VGNC Symbol;Acc:VGNC:34417]	SEC31A	0.256828	8.4708	5.88062	0.0298616	0.299757
ENSBTAG00000019798	polymeric immunoglobulin receptor [Source:VGNC Symbol;Acc:VGNC:32876]	PIGR	-0.911077	-0.160056	5.88045	0.0298637	0.299757
ENSBTAG00000018031	podocalyxin like 2 [Source:VGNC Symbol;Acc:VGNC:33103]	PODXL2	-0.887223	1.92534	5.88003	0.0298686	0.299757
ENSBTAG00000003556	zinc finger FYVE-type containing 21 [Source:VGNC Symbol;Acc:VGNC:55897]	ZFYVE21	-0.457276	5.37036	5.87733	0.0299002	0.299757
ENSBTAG00000008303	FKBP prolyl isomerase 1A [Source:NCBI gene (formerly Entrezgene);Acc:614795]	FKBP1A	0.241908	8.59138	5.87482	0.0299297	0.299757
ENSBTAG00000004952	major facilitator superfamily domain containing 4A [Source:VGNC Symbol;Acc:VGNC:31438]	MFSD4A	0.360826	5.43037	5.86826	0.0300069	0.299757
ENSBTAG00000017622	SIVA1 apoptosis inducing factor [Source:VGNC Symbol;Acc:VGNC:34638]	SIVA1	-0.538087	3.32962	5.86721	0.0300192	0.299757
ENSBTAG00000003712	family with sequence similarity 89 member B [Source:VGNC Symbol;Acc:VGNC:28843]	FAM89B	-0.374393	5.01929	5.86662	0.0300262	0.299757
ENSBTAG00000007703	N-myristoyltransferase 2 [Source:VGNC Symbol;Acc:VGNC:32138]	NMT2	0.261181	5.69754	5.86563	0.0300379	0.299757
ENSBTAG00000002292	SWI/SNF related, matrix associated, actin dependent regulator of chromatin, subfamily a, member 1 [Source:VGNC Symbol;Acc:VGNC:34985]	SMARCA1	0.319674	7.17011	5.86559	0.0300384	0.299757
ENSBTAG00000013664	filamin A interacting protein 1 like [Source:VGNC Symbol;Acc:VGNC:29013]	FILIP1L	0.801939	7.17244	5.93424	0.0300538	0.299757
ENSBTAG00000000423	RNA binding motif protein 4B [Source:NCBI gene (formerly Entrezgene);Acc:505756]	RBM4B	-0.271056	4.72952	5.86214	0.0300791	0.299757
ENSBTAG00000006321	RNA 3'-terminal phosphate cyclase [Source:VGNC Symbol;Acc:VGNC:34193]	RTCA	0.282401	5.08301	5.86059	0.0300974	0.299757
ENSBTAG00000051917	zinc finger protein 579 [Source:HGNC Symbol;Acc:HGNC:26646]	ZNF579	-0.611353	4.41542	5.86072	0.0301671	0.299757
ENSBTAG00000006270	heat shock protein 90 alpha family class A member 1 [Source:VGNC Symbol;Acc:VGNC:53940]	HSP90AA1	0.236458	10.3894	5.8542	0.030173	0.299757
ENSBTAG00000031001	multiple EGF like domains 8 [Source:VGNC Symbol;Acc:VGNC:31376]	MEGF8	-0.527304	6.5544	5.87853	0.0301986	0.299757
ENSBTAG00000017446	E2F transcription factor 8 [Source:VGNC Symbol;Acc:VGNC:28292]	E2F8	0.366109	5.82823	5.85117	0.030209	0.299757
ENSBTAG00000002709	transmembrane 9 superfamily member 1 [Source:NCBI gene (formerly Entrezgene);Acc:539478]	TM9SF1	-0.273454	5.49352	5.85098	0.0302113	0.299757
ENSBTAG00000019082	RAD51 paralog D [Source:VGNC Symbol;Acc:VGNC:33687]	RAD51D	-0.431008	4.61651	5.84895	0.0302354	0.299757
ENSBTAG00000007106	glutamine amidotransferase like class 1 domain containing 3A [Source:NCBI gene (formerly Entrezgene);Acc:514335]	GATD3A	-0.395712	5.03269	5.84821	0.0302443	0.299757
ENSBTAG00000036401	bta-mir-147 [Source:miRBase;Acc:MI0009747]	bta-mir-147	1.26636	-0.662451	5.84309	0.0303052	0.300136
ENSBTAG00000013045	dyskerin pseudouridine synthase 1 [Source:VGNC Symbol;Acc:VGNC:28078]	DKC1	0.279742	7.75401	5.83974	0.0303451	0.300264
ENSBTAG00000021942	HPS6 biogenesis of lysosomal organelles complex 2 subunit 3 [Source:VGNC Symbol;Acc:VGNC:29947]	HPS6	-0.399666	4.36984	5.83818	0.0303638	0.300264
ENSBTAG00000021543	MyoD family inhibitor domain containing [Source:VGNC Symbol;Acc:VGNC:31330]	MDFIC	0.363004	6.45767	5.83618	0.0303877	0.300275
ENSBTAG00000000675	phosphatidylglycerophosphate synthase 1 [Source:VGNC Symbol;Acc:VGNC:32803]	PGS1	-0.284337	5.42157	5.83121	0.0304472	0.300638
ENSBTAG00000008607	AT-rich interaction domain 3A [Source:VGNC Symbol;Acc:VGNC:26126]	ARID3A	0.29085	4.58268	5.82899	0.0304738	0.300641
ENSBTAG00000046514	acetylserotonin O-methyltransferase like [Source:VGNC Symbol;Acc:VGNC:26215]	ASMTL	-0.351586	6.6902	5.82668	0.0305016	0.300641
ENSBTAG00000007013	target of myb1 like 1 membrane trafficking protein [Source:VGNC Symbol;Acc:VGNC:36218]	TOM1L1	0.275124	4.73237	5.82548	0.030516	0.300641
ENSBTAG00000011970	folliculin interacting protein 2 [Source:VGNC Symbol;Acc:VGNC:29069]	FNIP2	-0.430642	4.26103	5.82133	0.030566	0.300908
ENSBTAG00000006984	CD55 molecule (Cromer blood group) [Source:NCBI gene (formerly Entrezgene);Acc:518609]	CD55	0.372146	7.93617	5.81071	0.0306942	0.301772
ENSBTAG00000051385	0	0	-0.712879	1.33333	5.81026	0.0306996	0.301772
ENSBTAG00000014278	T-box transcription factor 2 [Source:VGNC Symbol;Acc:VGNC:35666]	TBX2	-0.698864	2.25861	5.80387	0.0307771	0.302099
ENSBTAG00000019886	BORA aurora kinase A activator [Source:VGNC Symbol;Acc:VGNC:26541]	BORA	0.462286	4.58551	5.8034	0.0307828	0.302099
ENSBTAG00000015950	isochorismatase domain containing 2 [Source:VGNC Symbol;Acc:VGNC:30302]	ISOC2	-0.521374	4.66841	5.7995	0.0308301	0.302099
ENSBTAG00000000211	shroom family member 2 [Source:NCBI gene (formerly Entrezgene);Acc:523644]	SHROOM2	-0.447899	3.60977	5.79513	0.0308834	0.302099
ENSBTAG00000051080	uncharacterized LOC112443502 [Source:NCBI gene (formerly Entrezgene);Acc:112443502]	0	0.333154	6.43676	5.79255	0.0309148	0.302099
ENSBTAG00000020405	NADH:ubiquinone oxidoreductase subunit B9 [Source:VGNC Symbol;Acc:VGNC:31967]	NDUFB9	0.254074	7.06127	5.79073	0.0309371	0.302099
ENSBTAG00000007935	calcium binding and coiled-coil domain 2 [Source:VGNC Symbol;Acc:VGNC:26703]	CALCOCO2	0.340539	6.40219	5.79065	0.0309381	0.302099
ENSBTAG00000002170	NOVA alternative splicing regulator 1 [Source:VGNC Symbol;Acc:VGNC:84869]	NOVA1	0.463821	3.36474	5.78911	0.0309569	0.302099
ENSBTAG00000004459	transmembrane protein 45A [Source:NCBI gene (formerly Entrezgene);Acc:509461]	TMEM45A	-0.773731	5.03964	5.85615	0.0309731	0.302099
ENSBTAG00000013982	uveal autoantigen with coiled-coil domains and ankyrin repeats [Source:VGNC Symbol;Acc:VGNC:36558]	UACA	0.356327	6.16608	5.78537	0.0310027	0.302099
ENSBTAG00000040072	zinc finger protein 140 [Source:VGNC Symbol;Acc:VGNC:37210]	ZNF140	-0.499722	3.4569	5.7851	0.0310059	0.302099
ENSBTAG00000021872	RAS guanyl releasing protein 1 [Source:VGNC Symbol;Acc:VGNC:33747]	RASGRP1	0.981856	1.05516	5.78204	0.0310434	0.302099
ENSBTAG00000014396	Kruppel like factor 10 [Source:VGNC Symbol;Acc:VGNC:30627]	KLF10	0.308315	7.86661	5.78172	0.0310473	0.302099
ENSBTAG00000003155	interferon, alpha-inducible protein 27-like 2 [Source:NCBI gene (formerly Entrezgene);Acc:535465]	IFI27L2	-0.730777	2.87318	5.77858	0.0310858	0.302099
ENSBTAG00000009806	inversin [Source:VGNC Symbol;Acc:VGNC:30236]	INVS	-0.271248	5.33964	5.77856	0.0310861	0.302099
ENSBTAG00000007423	TNF receptor superfamily member 11b [Source:VGNC Symbol;Acc:VGNC:36161]	TNFRSF11B	0.879882	1.12586	5.77576	0.0311205	0.302099
ENSBTAG00000002104	rhophilin Rho GTPase binding protein 1 [Source:VGNC Symbol;Acc:VGNC:33956]	RHPN1	-0.778788	1.91789	5.77455	0.0311354	0.302099
ENSBTAG00000007721	dolichyl-phosphate mannosyltransferase subunit 1, catalytic [Source:VGNC Symbol;Acc:VGNC:28183]	DPM1	0.338944	6.14217	5.77292	0.0311555	0.302099
ENSBTAG00000030520	proline rich basic protein 1 [Source:VGNC Symbol;Acc:VGNC:33357]	PROB1	-0.748458	1.96553	5.77186	0.0311686	0.302099
ENSBTAG00000006108	matrix metallopeptidase 11 [Source:VGNC Symbol;Acc:VGNC:31517]	MMP11	-0.673726	3.59821	5.76837	0.0312225	0.302205
ENSBTAG00000002116	zinc finger CCHC-type containing 3 [Source:VGNC Symbol;Acc:VGNC:37119]	ZCCHC3	-0.348968	5.01679	5.76725	0.0312254	0.302205
ENSBTAG00000020936	nucleotide binding oligomerization domain containing 2 [Source:VGNC Symbol;Acc:VGNC:32151]	NOD2	-0.494088	3.61596	5.75492	0.0313781	0.30289
ENSBTAG00000002782	zinc finger CCCH-type containing 7B [Source:VGNC Symbol;Acc:VGNC:37109]	ZC3H7B	-0.238493	6.76627	5.74913	0.0314501	0.30289
ENSBTAG00000010497	TNF receptor associated factor 2 [Source:VGNC Symbol;Acc:VGNC:36271]	TRAF2	-0.465135	5.16111	5.74582	0.0314913	0.30289
ENSBTAG00000039855	sulfatase modifying factor 1 [Source:VGNC Symbol;Acc:VGNC:35471]	SUMF1	-0.482189	4.95913	5.74111	0.0315501	0.30289
ENSBTAG00000017162	serine/threonine kinase 39 [Source:VGNC Symbol;Acc:VGNC:56152]	STK39	0.584294	2.72379	5.7391	0.0315753	0.30289
ENSBTAG00000031669	catenin alpha 2 [Source:NCBI gene (formerly Entrezgene);Acc:527492]	CTNNA2	0.48206	2.23261	5.7378	0.0315916	0.30289
ENSBTAG00000019229	transmembrane protein 144 [Source:VGNC Symbol;Acc:VGNC:35976]	TMEM144	0.769698	2.44006	5.73754	0.0315948	0.30289
ENSBTAG00000020752	centrosomal protein 78 [Source:VGNC Symbol;Acc:VGNC:27214]	CEP78	0.303311	4.84296	5.73589	0.0316155	0.30289
ENSBTAG00000048648	histone H3-like centromeric protein A [Source:NCBI gene (formerly Entrezgene);Acc:782601]	0	1.33868	-0.279853	5.73403	0.0316388	0.30289
ENSBTAG00000003748	CCR4-NOT transcription complex subunit 2 [Source:VGNC Symbol;Acc:VGNC:27517]	CNOT2	0.310785	6.21165	5.73282	0.031654	0.30289
ENSBTAG00000018656	heterochromatin protein 1 binding protein 3 [Source:VGNC Symbol;Acc:VGNC:29935]	HP1BP3	0.231662	8.14039	5.73168	0.0316683	0.30289
ENSBTAG00000003088	LanC like 3 [Source:VGNC Symbol;Acc:VGNC:30785]	LANCL3	-1.05128	-0.736328	5.73088	0.0316783	0.30289
ENSBTAG00000044048	limb development membrane protein 1 like [Source:VGNC Symbol;Acc:VGNC:30923]	LMBR1L	-0.454976	2.68693	5.7299	0.0316907	0.30289
ENSBTAG00000051238	sorting nexin family member 21 [Source:NCBI gene (formerly Entrezgene);Acc:100125285]	SNX21	-0.343335	3.55401	5.72971	0.031693	0.30289
ENSBTAG00000012206	sorting nexin 33 [Source:VGNC Symbol;Acc:VGNC:35110]	SNX33	-0.38142	5.3559	5.72614	0.0317379	0.30289
ENSBTAG00000008136	SNW domain containing 1 [Source:VGNC Symbol;Acc:VGNC:35089]	SNW1	0.271685	7.18301	5.72608	0.0317386	0.30289
ENSBTAG00000046359	PHD and ring finger domains 1 [Source:VGNC Symbol;Acc:VGNC:32847]	PHRF1	-0.282499	6.96284	5.72372	0.0317684	0.30289
ENSBTAG00000017133	GINS complex subunit 4 [Source:VGNC Symbol;Acc:VGNC:29363]	GINS4	0.287902	4.7114	5.72352	0.0317708	0.30289
ENSBTAG00000005933	catenin beta interacting protein 1 [Source:VGNC Symbol;Acc:VGNC:27803]	CTNNBIP1	-0.338014	4.19163	5.72143	0.0317972	0.30289
ENSBTAG00000022255	androgen receptor [Source:VGNC Symbol;Acc:VGNC:26053]	AR	-0.59662	2.5398	5.71982	0.0318176	0.30289
ENSBTAG00000003067	proteasome 20S subunit beta 7 [Source:VGNC Symbol;Acc:VGNC:33451]	PSMB7	0.269215	7.13236	5.71435	0.0318868	0.30289
ENSBTAG00000018854	superoxide dismutase 1 [Source:NCBI gene (formerly Entrezgene);Acc:281495]	SOD1	0.300708	5.65075	5.713	0.0319038	0.30289
ENSBTAG00000007725	ADP ribosylation factor 1 [Source:VGNC Symbol;Acc:VGNC:50209]	ARF1	0.292708	6.41086	5.71254	0.0319096	0.30289
ENSBTAG00000002688	ATPase Na+/K+ transporting subunit beta 1 [Source:VGNC Symbol;Acc:VGNC:26285]	ATP1B1	-0.273744	7.39104	5.71095	0.0319298	0.30289
ENSBTAG00000020304	mitochondrial ribosome associated GTPase 1 [Source:NCBI gene (formerly Entrezgene);Acc:509768]	MTG1	-0.387944	5.04422	5.70969	0.0319457	0.30289
ENSBTAG00000046173	ALG12 alpha-1,6-mannosyltransferase [Source:VGNC Symbol;Acc:VGNC:25825]	ALG12	-0.594089	4.66433	5.71736	0.0319485	0.30289
ENSBTAG00000005221	WNK lysine deficient protein kinase 1 [Source:VGNC Symbol;Acc:VGNC:36949]	WNK1	0.209984	8.00571	5.7086	0.0319596	0.30289
ENSBTAG00000012615	zinc finger E-box binding homeobox 2 [Source:VGNC Symbol;Acc:VGNC:56157]	ZEB2	0.383214	4.49738	5.70432	0.0320139	0.30289
ENSBTAG00000016287	unk zinc finger [Source:VGNC Symbol;Acc:VGNC:36678]	UNK	-0.261795	5.35678	5.70382	0.0320202	0.30289
ENSBTAG00000053579	0	0	-0.897306	-0.937771	5.70351	0.0320242	0.30289
ENSBTAG00000039341	zinc finger protein 525 [Source:NCBI gene (formerly Entrezgene);Acc:100296121]	0	0.486235	2.06968	5.70288	0.0320323	0.30289
ENSBTAG00000032503	ITPRIP like 2 [Source:VGNC Symbol;Acc:VGNC:30351]	ITPRIPL2	-0.581245	4.40821	5.70281	0.0320412	0.30289
ENSBTAG00000015343	dynein 2 intermediate chain 2 [Source:VGNC Symbol;Acc:VGNC:36893]	DYNC2I2	-0.387411	5.61267	5.69985	0.0320708	0.30289
ENSBTAG00000008839	APC membrane recruitment protein 1 [Source:VGNC Symbol;Acc:VGNC:25861]	AMER1	-0.420872	3.41226	5.69629	0.0321162	0.30289
ENSBTAG00000016944	adenosine A2a receptor [Source:VGNC Symbol;Acc:VGNC:25687]	ADORA2A	0.929605	0.15709	5.69557	0.0321254	0.30289
ENSBTAG00000005163	S100 calcium binding protein A1 [Source:VGNC Symbol;Acc:VGNC:34236]	S100A1	0.845045	1.99905	5.69521	0.03213	0.30289
ENSBTAG00000031332	ribokinase [Source:VGNC Symbol;Acc:VGNC:33780]	RBKS	0.355603	3.29445	5.69388	0.0321469	0.30289
ENSBTAG00000054531	KIAA1841 ortholog [Source:NCBI gene (formerly Entrezgene);Acc:538151]	KIAA1841	0.523892	2.70915	5.68512	0.0322592	0.303419
ENSBTAG00000002784	COP9 signalosome subunit 5 [Source:VGNC Symbol;Acc:VGNC:27602]	COPS5	0.296793	5.87017	5.68496	0.0322612	0.303419
ENSBTAG00000003525	syntaxin binding protein 1 [Source:VGNC Symbol;Acc:VGNC:35445]	STXBP1	0.26868	6.74575	5.6841	0.0322723	0.303419
ENSBTAG00000011234	forkhead box O3 [Source:VGNC Symbol;Acc:VGNC:29099]	FOXO3	-0.390593	5.56342	5.67561	0.0323814	0.304197
ENSBTAG00000052481	immunity related GTPase Q [Source:NCBI gene (formerly Entrezgene);Acc:616834]	IRGQ	-0.2419	5.92739	5.67407	0.0324012	0.304197
ENSBTAG00000015493	0	0	1.38802	-0.864547	5.67088	0.0324424	0.304235
ENSBTAG00000011266	zinc finger and BTB domain containing 16 [Source:VGNC Symbol;Acc:VGNC:37062]	ZBTB16	-0.574533	5.28256	5.69378	0.0324704	0.304235
ENSBTAG00000008996	SFI1 centrin binding protein [Source:VGNC Symbol;Acc:VGNC:34514]	SFI1	-0.455814	4.97708	5.66812	0.0324781	0.304235
ENSBTAG00000013825	branched chain amino acid transaminase 1 [Source:VGNC Symbol;Acc:VGNC:26439]	BCAT1	0.422715	5.67808	5.6653	0.0325146	0.304235
ENSBTAG00000019045	COMM domain containing 9 [Source:VGNC Symbol;Acc:VGNC:27589]	COMMD9	-0.428066	4.20066	5.66479	0.0325212	0.304235
ENSBTAG00000021997	intersectin 1 [Source:VGNC Symbol;Acc:VGNC:30352]	ITSN1	0.402526	7.83018	5.66196	0.0325579	0.304235
ENSBTAG00000011480	phosphatidylinositol transfer protein alpha [Source:VGNC Symbol;Acc:VGNC:32919]	PITPNA	0.316412	6.2967	5.66126	0.032567	0.304235
ENSBTAG00000020301	BLM RecQ like helicase [Source:VGNC Symbol;Acc:VGNC:57310]	BLM	0.330748	5.76852	5.64582	0.032768	0.30567
ENSBTAG00000020378	discs large MAGUK scaffold protein 1 [Source:VGNC Symbol;Acc:VGNC:53531]	DLG1	0.33545	6.61795	5.64564	0.0327703	0.30567
ENSBTAG00000016827	ral guanine nucleotide dissociation stimulator like 2 [Source:VGNC Symbol;Acc:VGNC:33904]	RGL2	-0.367721	6.0466	5.6418	0.0328206	0.30567
ENSBTAG00000021422	PDZ domain containing 4 [Source:VGNC Symbol;Acc:VGNC:32727]	PDZD4	-0.789268	0.157706	5.64126	0.0328276	0.30567
ENSBTAG00000013109	stromal interaction molecule 1 [Source:VGNC Symbol;Acc:VGNC:35383]	STIM1	-0.241772	6.90602	5.64058	0.0328366	0.30567
ENSBTAG00000048140	dynein axonemal assembly factor 5 [Source:VGNC Symbol;Acc:VGNC:28121]	DNAAF5	-0.582295	4.47956	5.63885	0.0328673	0.305724
ENSBTAG00000007374	LHFPL tetraspan subfamily member 2 [Source:VGNC Symbol;Acc:VGNC:30865]	LHFPL2	0.381266	8.41861	5.633	0.032936	0.305724
ENSBTAG00000016002	family with sequence similarity 169 member A [Source:VGNC Symbol;Acc:VGNC:28754]	FAM169A	0.366585	2.86347	5.63112	0.0329608	0.305724
ENSBTAG00000049289	0	0	2.8863	0.378665	5.62773	0.0330053	0.305724
ENSBTAG00000000497	aldo-keto reductase family 1 member A1 [Source:VGNC Symbol;Acc:VGNC:25795]	AKR1A1	-0.314533	6.74732	5.62767	0.0330061	0.305724
ENSBTAG00000002726	cell division cycle 27 [Source:VGNC Symbol;Acc:VGNC:50040]	CDC27	0.369804	7.10621	5.6274	0.0330097	0.305724
ENSBTAG00000010775	pogo transposable element derived with KRAB domain [Source:VGNC Symbol;Acc:VGNC:33107]	POGK	-0.21156	6.00755	5.62621	0.0330254	0.305724
ENSBTAG00000016775	solute carrier family 27 member 1 [Source:VGNC Symbol;Acc:VGNC:34785]	SLC27A1	-0.706598	5.85356	5.6906	0.0330341	0.305724
ENSBTAG00000006029	oxoglutarate dehydrogenase [Source:VGNC Symbol;Acc:VGNC:32406]	OGDH	0.243302	6.35853	5.62319	0.0330653	0.305724
ENSBTAG00000026356	diacylglycerol O-acyltransferase 1 [Source:VGNC Symbol;Acc:VGNC:28020]	DGAT1	-0.383941	5.16333	5.62249	0.0330745	0.305724
ENSBTAG00000044003	testis expressed 10 [Source:VGNC Symbol;Acc:VGNC:35758]	TEX10	0.245497	5.45448	5.61796	0.0331344	0.306038
ENSBTAG00000033412	beta 3-glucosyltransferase [Source:HGNC Symbol;Acc:HGNC:20207]	B3GLCT	-0.38023	3.02934	5.61602	0.03316	0.306038
ENSBTAG00000016829	zinc finger and BTB domain containing 22 [Source:VGNC Symbol;Acc:VGNC:37067]	ZBTB22	-0.417293	2.61549	5.61466	0.0331782	0.306038
ENSBTAG00000003446	EPH receptor B4 [Source:VGNC Symbol;Acc:VGNC:28540]	EPHB4	-0.429196	6.61618	5.61248	0.0332071	0.306091
ENSBTAG00000047434	translin associated factor X [Source:NCBI gene (formerly Entrezgene);Acc:533927]	TSNAX	0.273147	5.70608	5.60698	0.0332801	0.306549
ENSBTAG00000009127	TSPY like 4 [Source:VGNC Symbol;Acc:VGNC:36446]	TSPYL4	-0.297355	5.25425	5.60448	0.0333134	0.306641
ENSBTAG00000001068	zinc finger CW-type and PWWP domain containing 1 [Source:VGNC Symbol;Acc:VGNC:37125]	ZCWPW1	-0.565413	2.62466	5.59989	0.0333745	0.30699
ENSBTAG00000014093	isocitrate dehydrogenase (NADP(+)) 2 [Source:VGNC Symbol;Acc:VGNC:53941]	IDH2	-0.281313	5.94066	5.59035	0.0335022	0.307851
ENSBTAG00000002447	chromosome 7 C19orf44 homolog [Source:VGNC Symbol;Acc:VGNC:55200]	C7H19orf44	-0.417466	2.67877	5.58858	0.0335261	0.307851
ENSBTAG00000007370	eukaryotic translation initiation factor 2 alpha kinase 1 [Source:VGNC Symbol;Acc:VGNC:28380]	EIF2AK1	0.230897	6.86392	5.58683	0.0335495	0.307851
ENSBTAG00000015147	S100 calcium binding protein A10 [Source:VGNC Symbol;Acc:VGNC:34237]	S100A10	0.416838	9.15879	5.58454	0.0335803	0.307851
ENSBTAG00000009123	inhibitor of growth family member 5 [Source:VGNC Symbol;Acc:VGNC:30198]	ING5	-0.285948	5.6564	5.58342	0.0335954	0.307851
ENSBTAG00000046671	wolframin ER transmembrane glycoprotein [Source:VGNC Symbol;Acc:VGNC:36936]	WFS1	-0.439307	5.15987	5.58152	0.0336209	0.307851
ENSBTAG00000012677	Rho GTPase activating protein 12 [Source:VGNC Symbol;Acc:VGNC:26075]	ARHGAP12	0.238088	6.73208	5.58072	0.0336317	0.307851
ENSBTAG00000012004	transforming growth factor beta 3 [Source:VGNC Symbol;Acc:VGNC:35803]	TGFB3	-0.327848	5.11446	5.57844	0.0336624	0.307917
ENSBTAG00000052369	0	0	-0.767357	4.34932	5.61626	0.0337054	0.30794
ENSBTAG00000025644	calmodulin 1 [Source:NCBI gene (formerly Entrezgene);Acc:617095]	CALM1	0.36235	8.57718	5.57014	0.0337746	0.30794
ENSBTAG00000032534	ras homolog family member F, filopodia associated [Source:VGNC Symbol;Acc:VGNC:33948]	RHOF	0.351982	3.53012	5.56995	0.0337772	0.30794
ENSBTAG00000021161	cellular repressor of E1A stimulated genes 2 [Source:VGNC Symbol;Acc:VGNC:27703]	CREG2	-1.0718	0.602541	5.56051	0.0339052	0.30794
ENSBTAG00000005498	squalene epoxidase [Source:VGNC Symbol;Acc:VGNC:35264]	SQLE	0.451195	7.56293	5.56094	0.0339107	0.30794
ENSBTAG00000016165	keratin 7 [Source:VGNC Symbol;Acc:VGNC:30734]	KRT7	0.686539	5.05897	5.61666	0.0339442	0.30794
ENSBTAG00000052904	mex-3 RNA binding family member B [Source:NCBI gene (formerly Entrezgene);Acc:539904]	MEX3B	-0.852079	2.20387	5.55672	0.0339569	0.30794
ENSBTAG00000039015	transmembrane protein 145 [Source:VGNC Symbol;Acc:VGNC:35977]	TMEM145	-0.528356	2.59005	5.55574	0.0339703	0.30794
ENSBTAG00000012443	diaphanous related formin 3 [Source:VGNC Symbol;Acc:VGNC:28062]	DIAPH3	0.331868	6.89147	5.55344	0.0340016	0.30794
ENSBTAG00000020736	CD40 molecule [Source:VGNC Symbol;Acc:VGNC:27033]	CD40	-0.596925	4.32621	5.5529	0.0340089	0.30794
ENSBTAG00000044194	zinc finger DHHC-type palmitoyltransferase 2 [Source:VGNC Symbol;Acc:VGNC:37135]	ZDHHC2	0.408558	5.03285	5.5516	0.0340267	0.30794
ENSBTAG00000023218	ubiquitin conjugating enzyme E2 V2 [Source:VGNC Symbol;Acc:VGNC:36597]	UBE2V2	0.423656	6.53862	5.5495	0.0340554	0.30794
ENSBTAG00000008584	CLN8 transmembrane ER and ERGIC protein [Source:NCBI gene (formerly Entrezgene);Acc:530874]	CLN8	-0.58815	3.29345	5.54872	0.0340661	0.30794
ENSBTAG00000003015	sestrin 1 [Source:VGNC Symbol;Acc:VGNC:34488]	SESN1	-0.299031	5.59476	5.54804	0.0340754	0.30794
ENSBTAG00000006052	phospholipase C delta 3 [Source:VGNC Symbol;Acc:VGNC:32985]	PLCD3	-0.330052	4.43795	5.54655	0.0340957	0.30794
ENSBTAG00000016251	transmembrane protein 101 [Source:VGNC Symbol;Acc:VGNC:35942]	TMEM101	-0.377834	4.64337	5.54555	0.0341094	0.30794
ENSBTAG00000004375	epithelial splicing regulatory protein 2 [Source:VGNC Symbol;Acc:VGNC:28607]	ESRP2	0.339285	3.75172	5.54528	0.0341131	0.30794
ENSBTAG00000023064	0	0	-0.642832	1.66028	5.54086	0.0341737	0.30794
ENSBTAG00000016708	clathrin heavy chain [Source:VGNC Symbol;Acc:VGNC:27471]	CLTC	0.225822	9.57157	5.54023	0.0341824	0.30794
ENSBTAG00000002716	nucleolar protein 10 [Source:VGNC Symbol;Acc:VGNC:32154]	NOL10	0.288916	5.85776	5.53975	0.034189	0.30794
ENSBTAG00000007993	coronin 1C [Source:VGNC Symbol;Acc:VGNC:27622]	CORO1C	0.304558	7.77666	5.53735	0.034222	0.30794
ENSBTAG00000007399	lysosomal associated membrane protein 2 [Source:VGNC Symbol;Acc:VGNC:30776]	LAMP2	0.336411	7.51953	5.53709	0.0342255	0.30794
ENSBTAG00000022575	transmembrane protein adipocyte associated 1 [Source:VGNC Symbol;Acc:VGNC:54506]	TPRA1	-0.355103	5.08044	5.53668	0.0342312	0.30794
ENSBTAG00000053161	0	0	-0.523281	4.03027	5.53512	0.0342527	0.30794
ENSBTAG00000014057	solute carrier family 35 member A1 [Source:VGNC Symbol;Acc:VGNC:34819]	SLC35A1	-0.316818	4.09962	5.5344	0.0342625	0.30794
ENSBTAG00000037972	solute carrier family 25 member 26 [Source:VGNC Symbol;Acc:VGNC:34752]	SLC25A26	-0.431851	2.41473	5.53173	0.0342993	0.30794
ENSBTAG00000012216	mixed lineage kinase domain like pseudokinase [Source:VGNC Symbol;Acc:VGNC:31500]	MLKL	0.337396	4.35078	5.53173	0.0342993	0.30794
ENSBTAG00000049516	ADP ribosylation factor like GTPase 6 interacting protein 1 [Source:NCBI gene (formerly Entrezgene);Acc:777773]	ARL6IP1	0.492696	7.29221	5.54747	0.0343402	0.30794
ENSBTAG00000016553	essential meiotic structure-specific endonuclease subunit 2 [Source:VGNC Symbol;Acc:VGNC:28471]	EME2	-0.554564	3.4265	5.52858	0.0343429	0.30794
ENSBTAG00000017263	MAX interactor 1, dimerization protein [Source:VGNC Symbol;Acc:VGNC:31773]	MXI1	-0.690416	2.26063	5.52597	0.0343788	0.307945
ENSBTAG00000051499	0	0	-0.831123	0.445157	5.73809	0.0344243	0.307945
ENSBTAG00000009471	centrosomal protein 135 [Source:VGNC Symbol;Acc:VGNC:27193]	CEP135	0.34602	4.65242	5.52153	0.0344403	0.307945
ENSBTAG00000000382	mediator complex subunit 27 [Source:VGNC Symbol;Acc:VGNC:31363]	MED27	0.239704	5.32813	5.51568	0.0345215	0.307945
ENSBTAG00000016890	ankyrin repeat and sterile alpha motif domain containing 1A [Source:VGNC Symbol;Acc:VGNC:25944]	ANKS1A	-0.302719	4.8668	5.51493	0.0345319	0.307945
ENSBTAG00000014827	ubiquilin 1 [Source:VGNC Symbol;Acc:VGNC:36613]	UBQLN1	0.324594	6.21566	5.51401	0.0345447	0.307945
ENSBTAG00000049889	zinc finger BED-type containing 4 [Source:NCBI gene (formerly Entrezgene);Acc:100852266]	ZBED4	-0.363705	4.94655	5.51119	0.0345838	0.307945
ENSBTAG00000004856	ring finger protein 130 [Source:VGNC Symbol;Acc:VGNC:34021]	RNF130	-0.282571	5.1997	5.50959	0.0346062	0.307945
ENSBTAG00000005542	epidermal growth factor receptor pathway substrate 15 [Source:VGNC Symbol;Acc:VGNC:28553]	EPS15	0.278282	6.86428	5.50759	0.0346341	0.307945
ENSBTAG00000021931	chromosome 19 C17orf49 homolog [Source:NCBI gene (formerly Entrezgene);Acc:512885]	C19H17orf49	-0.411116	4.9327	5.50756	0.0346345	0.307945
ENSBTAG00000012107	solute carrier family 25 member 28 [Source:VGNC Symbol;Acc:VGNC:34754]	SLC25A28	-0.384741	4.58613	5.50673	0.0346461	0.307945
ENSBTAG00000014824	matrix metallopeptidase 14 [Source:VGNC Symbol;Acc:VGNC:31519]	MMP14	-0.335049	8.31522	5.50405	0.0346834	0.307945
ENSBTAG00000004551	ras homolog family member T2 [Source:VGNC Symbol;Acc:VGNC:33954]	RHOT2	-0.280531	6.27707	5.50353	0.0346907	0.307945
ENSBTAG00000015101	high mobility group box 2 [Source:NCBI gene (formerly Entrezgene);Acc:540444]	HMGB2	-0.470313	4.64551	5.50315	0.034696	0.307945
ENSBTAG00000013011	phospholipase A2 activating protein [Source:VGNC Symbol;Acc:VGNC:32967]	PLAA	0.316177	6.41009	5.50185	0.0347141	0.307945
ENSBTAG00000032024	katanin catalytic subunit A1 [Source:VGNC Symbol;Acc:VGNC:30405]	KATNA1	0.344615	6.49212	5.49867	0.0347586	0.307945
ENSBTAG00000052741	0	0	-0.503762	3.74346	5.49841	0.0347623	0.307945
ENSBTAG00000002570	protein phosphatase 1 regulatory subunit 21 [Source:VGNC Symbol;Acc:VGNC:33236]	PPP1R21	0.259467	4.62013	5.49757	0.034774	0.307945
ENSBTAG00000000054	small nuclear RNA activating complex polypeptide 4 [Source:VGNC Symbol;Acc:VGNC:58415]	SNAPC4	-0.430142	5.4105	5.49623	0.0347929	0.307945
ENSBTAG00000006015	DNA polymerase eta [Source:VGNC Symbol;Acc:VGNC:33124]	POLH	0.296295	6.65863	5.49399	0.0348243	0.307945
ENSBTAG00000008077	solute carrier family 37 member 4 [Source:VGNC Symbol;Acc:VGNC:34845]	SLC37A4	-0.341038	3.97036	5.49327	0.0348344	0.307945
ENSBTAG00000006272	nth like DNA glycosylase 1 [Source:VGNC Symbol;Acc:VGNC:32301]	NTHL1	-0.39183	4.94217	5.48562	0.034942	0.308689
ENSBTAG00000051550	T cell leukemia homeobox 2 [Source:NCBI gene (formerly Entrezgene);Acc:539041]	TLX2	-0.490632	2.46641	5.47691	0.035065	0.309223
ENSBTAG00000019928	aquaporin 11 [Source:VGNC Symbol;Acc:VGNC:26045]	AQP11	0.799992	1.21943	5.47316	0.035118	0.309223
ENSBTAG00000011189	tight junction associated protein 1 [Source:VGNC Symbol;Acc:VGNC:35880]	TJAP1	-0.323216	6.07722	5.47263	0.0351255	0.309223
ENSBTAG00000027386	SRY-box transcription factor 12 [Source:NCBI gene (formerly Entrezgene);Acc:101905202]	SOX12	-0.690615	3.22026	5.47258	0.0351263	0.309223
ENSBTAG00000020147	Bardet-Biedl syndrome 1 [Source:NCBI gene (formerly Entrezgene);Acc:100848046]	0	-0.395259	4.10861	5.46951	0.0351699	0.309223
ENSBTAG00000004405	IQ motif and ubiquitin domain containing [Source:VGNC Symbol;Acc:VGNC:30263]	IQUB	-0.985216	-0.706539	5.46921	0.0351742	0.309223
ENSBTAG00000011445	transmembrane protein 8B [Source:VGNC Symbol;Acc:VGNC:36124]	TMEM8B	-0.492669	2.84229	5.4683	0.035187	0.309223
ENSBTAG00000005984	dishevelled associated activator of morphogenesis 1 [Source:VGNC Symbol;Acc:VGNC:27862]	DAAM1	0.292348	5.54361	5.46808	0.0351901	0.309223
ENSBTAG00000015190	regulator of MON1-CCZ1 [Source:VGNC Symbol;Acc:VGNC:49543]	RMC1	0.342125	5.82426	5.46613	0.0352179	0.30926
ENSBTAG00000008462	family with sequence similarity 43 member A [Source:VGNC Symbol;Acc:VGNC:28813]	FAM43A	-0.505471	4.24912	5.45706	0.0353471	0.309986
ENSBTAG00000019194	shieldin complex subunit 2 [Source:VGNC Symbol;Acc:VGNC:28808]	SHLD2	-0.470795	2.16179	5.45703	0.0353476	0.309986
ENSBTAG00000002918	RAD51 recombinase [Source:VGNC Symbol;Acc:VGNC:33684]	RAD51	0.283849	6.70905	5.45332	0.0354006	0.310244
ENSBTAG00000009732	nuclear cap binding protein subunit 1 [Source:VGNC Symbol;Acc:VGNC:31907]	NCBP1	0.296403	7.14415	5.45124	0.0354304	0.310299
ENSBTAG00000009800	musashi RNA binding protein 1 [Source:VGNC Symbol;Acc:VGNC:31697]	MSI1	-0.930171	1.75269	5.449	0.0354625	0.310373
ENSBTAG00000005446	RNA polymerase II subunit J [Source:NCBI gene (formerly Entrezgene);Acc:540428]	POLR2J	0.290568	4.53772	5.44291	0.03555	0.310632
ENSBTAG00000052226	0	0	-0.399012	4.03632	5.44219	0.0355603	0.310632
ENSBTAG00000012957	SERPINE1 mRNA binding protein 1 [Source:VGNC Symbol;Acc:VGNC:34461]	SERBP1	0.299252	9.33002	5.44172	0.0355671	0.310632
ENSBTAG00000026657	intraflagellar transport 27 [Source:NCBI gene (formerly Entrezgene);Acc:617147]	IFT27	-0.464147	2.82067	5.44037	0.0355864	0.310632
ENSBTAG00000008118	ribosome production factor 1 homolog [Source:VGNC Symbol;Acc:VGNC:34102]	RPF1	0.391536	6.03649	5.43237	0.0357019	0.310969
ENSBTAG00000004934	nuclear export mediator factor [Source:VGNC Symbol;Acc:VGNC:32004]	NEMF	0.30966	6.08251	5.43207	0.0357062	0.310969
ENSBTAG00000004971	GRAM domain containing 1C [Source:VGNC Symbol;Acc:VGNC:29624]	GRAMD1C	-0.56846	1.41958	5.43163	0.0357126	0.310969
ENSBTAG00000014430	cell division cycle 26 [Source:VGNC Symbol;Acc:VGNC:27065]	CDC26	0.305987	4.30244	5.42859	0.0357566	0.310969
ENSBTAG00000015579	transmembrane protein 160 [Source:VGNC Symbol;Acc:VGNC:35985]	TMEM160	-0.453223	4.22289	5.42856	0.0357569	0.310969
ENSBTAG00000010069	early growth response 1 [Source:VGNC Symbol;Acc:VGNC:52766]	EGR1	0.376778	7.72097	5.42703	0.0357791	0.310969
ENSBTAG00000016762	solute carrier family 25 member 12 [Source:VGNC Symbol;Acc:VGNC:34743]	SLC25A12	0.281734	6.12797	5.42542	0.0358024	0.310969
ENSBTAG00000007484	acyl-CoA dehydrogenase short chain [Source:VGNC Symbol;Acc:VGNC:53886]	ACADS	-0.422893	5.41609	5.42362	0.0358285	0.310969
ENSBTAG00000011415	eukaryotic translation termination factor 1 [Source:VGNC Symbol;Acc:VGNC:28617]	ETF1	0.33358	7.97569	5.42251	0.0358447	0.310969
ENSBTAG00000002566	pyroglutamyl-peptidase I [Source:VGNC Symbol;Acc:VGNC:32799]	PGPEP1	-0.316334	4.84325	5.42138	0.0358611	0.310969
ENSBTAG00000018413	terminal nucleotidyltransferase 5B [Source:VGNC Symbol;Acc:VGNC:28816]	TENT5B	-0.461424	6.41874	5.41582	0.0360086	0.311596
ENSBTAG00000019099	solute carrier family 25 member 37 [Source:NCBI gene (formerly Entrezgene);Acc:100124521]	SLC25A37	-0.288349	6.33203	5.41073	0.0360161	0.311596
ENSBTAG00000014353	signal recognition particle 14 [Source:VGNC Symbol;Acc:VGNC:35284]	SRP14	0.37916	5.82614	5.41031	0.0360223	0.311596
ENSBTAG00000006654	TRAF family member associated NFKB activator [Source:VGNC Symbol;Acc:VGNC:35594]	TANK	0.320242	5.11505	5.40934	0.0360365	0.311596
ENSBTAG00000015000	valosin containing protein [Source:VGNC Symbol;Acc:VGNC:36780]	VCP	0.252733	9.35193	5.40719	0.0360679	0.311596
ENSBTAG00000001364	diphthamine biosynthesis 6 [Source:VGNC Symbol;Acc:VGNC:28181]	DPH6	0.644585	4.28366	5.42913	0.0360842	0.311596
ENSBTAG00000045574	0	0	0.598469	1.71361	5.40507	0.0360989	0.311596
ENSBTAG00000018690	RNA polymerase II associated protein 3 [Source:VGNC Symbol;Acc:VGNC:34100]	RPAP3	0.399151	5.59524	5.39642	0.0362259	0.312299
ENSBTAG00000003653	Ly1 antibody reactive [Source:VGNC Symbol;Acc:VGNC:31095]	LYAR	0.391629	6.53356	5.39308	0.036275	0.312299
ENSBTAG00000021491	NADH:ubiquinone oxidoreductase subunit V3 [Source:VGNC Symbol;Acc:VGNC:31976]	NDUFV3	0.222723	6.9342	5.39291	0.0362775	0.312299
ENSBTAG00000001660	SPT2 chromatin protein domain containing 1 [Source:VGNC Symbol;Acc:VGNC:35261]	SPTY2D1	0.2791	5.91851	5.39093	0.0363067	0.312299
ENSBTAG00000010821	alkaline ceramidase 2 [Source:VGNC Symbol;Acc:VGNC:25537]	ACER2	-0.757403	0.432611	5.3897	0.0363248	0.312299
ENSBTAG00000009191	tumor suppressor candidate 3 [Source:NCBI gene (formerly Entrezgene);Acc:615007]	TUSC3	-0.232705	5.15641	5.38906	0.0363342	0.312299
ENSBTAG00000017063	erythrocyte membrane protein band 4.1 like 4B [Source:VGNC Symbol;Acc:VGNC:28524]	EPB41L4B	0.322512	4.81324	5.38733	0.0363598	0.312299
ENSBTAG00000010128	nucleosome assembly protein 1 like 5 [Source:VGNC Symbol;Acc:VGNC:31880]	NAP1L5	0.741902	3.22042	5.39184	0.03637	0.312299
ENSBTAG00000014659	nuclear envelope integral membrane protein 1 [Source:VGNC Symbol;Acc:VGNC:56223]	NEMP1	0.285788	6.11588	5.38118	0.0364507	0.312601
ENSBTAG00000019202	ELL associated factor 1 [Source:VGNC Symbol;Acc:VGNC:28294]	EAF1	-0.26392	6.77716	5.38104	0.0364527	0.312601
ENSBTAG00000018395	KIAA1217 [Source:VGNC Symbol;Acc:VGNC:30566]	KIAA1217	0.286335	8.37154	5.37737	0.0365071	0.312864
ENSBTAG00000009484	TATA-box binding protein associated factor 6 like [Source:VGNC Symbol;Acc:VGNC:35578]	TAF6L	-0.332163	4.0546	5.37572	0.0365316	0.31287
ENSBTAG00000007206	striatin interacting protein 2 [Source:VGNC Symbol;Acc:VGNC:35423]	STRIP2	0.28592	5.33511	5.3732	0.0365691	0.312988
ENSBTAG00000012142	RAD18 E3 ubiquitin protein ligase [Source:VGNC Symbol;Acc:VGNC:33679]	RAD18	0.335745	4.77702	5.36921	0.0366284	0.313292
ENSBTAG00000021778	selenoprotein N [Source:VGNC Symbol;Acc:VGNC:56142]	SELENON	-0.282184	7.37586	5.36744	0.0366548	0.313314
ENSBTAG00000037400	trinucleotide repeat containing 18 [Source:VGNC Symbol;Acc:VGNC:36203]	TNRC18	-0.524426	7.52573	5.39064	0.0366923	0.313431
ENSBTAG00000030208	erythroferrone [Source:VGNC Symbol;Acc:VGNC:28577]	ERFE	-0.807995	1.97038	5.36086	0.036753	0.313451
ENSBTAG00000010799	myosin light chain 6 [Source:VGNC Symbol;Acc:VGNC:50223]	MYL6	0.238163	9.80796	5.36081	0.0367538	0.313451
ENSBTAG00000011661	centrosomal protein 152 [Source:VGNC Symbol;Acc:VGNC:27194]	CEP152	0.404235	5.17674	5.35883	0.0367834	0.313451
ENSBTAG00000000905	RAB6B, member RAS oncogene family [Source:VGNC Symbol;Acc:VGNC:50013]	RAB6B	0.642144	5.1785	5.39571	0.0368039	0.313451
ENSBTAG00000021651	ubiquinol-cytochrome c reductase core protein 2 [Source:VGNC Symbol;Acc:VGNC:36696]	UQCRC2	0.394886	5.57552	5.35681	0.0368136	0.313451
ENSBTAG00000002843	acyl-CoA thioesterase 4 [Source:NCBI gene (formerly Entrezgene);Acc:511431]	ACOT4	0.58092	1.97892	5.35479	0.036844	0.313507
ENSBTAG00000015607	endoplasmic reticulum metallopeptidase 1 [Source:VGNC Symbol;Acc:VGNC:28592]	ERMP1	0.273832	5.15165	5.35205	0.036885	0.313654
ENSBTAG00000006690	archain 1 [Source:VGNC Symbol;Acc:VGNC:26057]	ARCN1	0.233067	7.82543	5.34908	0.0369297	0.313831
ENSBTAG00000013240	solute carrier family 3 member 2 [Source:VGNC Symbol;Acc:VGNC:34871]	SLC3A2	-0.315705	8.25952	5.34417	0.0370035	0.313973
ENSBTAG00000030170	Jupiter microtubule associated homolog 1 [Source:VGNC Symbol;Acc:VGNC:55841]	JPT1	0.406164	6.66081	5.34359	0.0370123	0.313973
ENSBTAG00000019208	chromosome 29 C11orf95 homolog [Source:VGNC Symbol;Acc:VGNC:56294]	C29H11orf95	-0.468217	3.62771	5.34322	0.0370179	0.313973
ENSBTAG00000021602	CTTNBP2 N-terminal like [Source:VGNC Symbol;Acc:VGNC:27823]	CTTNBP2NL	0.287156	6.46259	5.33924	0.037078	0.31428
ENSBTAG00000030897	X-ray repair cross complementing 2 [Source:VGNC Symbol;Acc:VGNC:37003]	XRCC2	0.388801	3.18647	5.32593	0.0372797	0.315687
ENSBTAG00000009914	NADH:ubiquinone oxidoreductase subunit S6 [Source:VGNC Symbol;Acc:VGNC:31971]	NDUFS6	-0.322068	6.03002	5.32385	0.0373114	0.315687
ENSBTAG00000018321	polyamine oxidase [Source:VGNC Symbol;Acc:VGNC:32570]	PAOX	-0.403409	5.15848	5.32355	0.0373158	0.315687
ENSBTAG00000016703	cell division cycle 73 [Source:VGNC Symbol;Acc:VGNC:27083]	CDC73	0.332315	6.02264	5.3203	0.0373655	0.315904
ENSBTAG00000024426	protein phosphatase 1 regulatory subunit 9A [Source:VGNC Symbol;Acc:VGNC:33250]	PPP1R9A	0.35445	3.47634	5.31683	0.0374184	0.316148
ENSBTAG00000007480	cold inducible RNA binding protein [Source:VGNC Symbol;Acc:VGNC:52752]	CIRBP	-0.337089	6.92791	5.30739	0.0375628	0.316845
ENSBTAG00000018884	ring finger protein 1 [Source:VGNC Symbol;Acc:VGNC:33977]	RING1	-0.270738	6.90942	5.30737	0.0375631	0.316845
ENSBTAG00000005092	receptor tyrosine kinase like orphan receptor 2 [Source:VGNC Symbol;Acc:VGNC:34087]	ROR2	-0.459476	5.47465	5.30251	0.0376378	0.316845
ENSBTAG00000015915	suprabasin [Source:VGNC Symbol;Acc:VGNC:34310]	SBSN	0.883491	1.055	5.30249	0.0376381	0.316845
ENSBTAG00000007686	TATA-box binding protein [Source:NCBI gene (formerly Entrezgene);Acc:516578]	TBP	0.28768	4.99013	5.29985	0.0376786	0.316845
ENSBTAG00000011860	SPT20 homolog, SAGA complex component [Source:VGNC Symbol;Acc:VGNC:53835]	SUPT20H	0.26178	7.25309	5.29947	0.0376846	0.316845
ENSBTAG00000012940	transmembrane protein 25 [Source:VGNC Symbol;Acc:VGNC:36058]	TMEM25	-0.627719	2.23593	5.29903	0.0376914	0.316845
ENSBTAG00000002431	tripartite motif containing 24 [Source:VGNC Symbol;Acc:VGNC:36321]	TRIM24	0.279841	5.31364	5.29785	0.0377095	0.316845
ENSBTAG00000020445	zinc finger protein 398 [Source:VGNC Symbol;Acc:VGNC:37267]	ZNF398	-0.408369	3.65984	5.29734	0.0377173	0.316845
ENSBTAG00000001858	0	0	0.338085	3.49713	5.28955	0.0378376	0.317605
ENSBTAG00000051756	0	0	-0.621859	1.86514	5.28837	0.037856	0.317605
ENSBTAG00000039962	dCTP pyrophosphatase 1 [Source:VGNC Symbol;Acc:VGNC:27934]	DCTPP1	0.240615	5.52465	5.27689	0.0380342	0.318896
ENSBTAG00000015053	cofilin 2 [Source:VGNC Symbol;Acc:VGNC:27254]	CFL2	0.412426	6.87395	5.27319	0.0380919	0.319117
ENSBTAG00000009284	glutaminase 2 [Source:VGNC Symbol;Acc:VGNC:29420]	GLS2	-0.443156	3.23509	5.27209	0.0381089	0.319117
ENSBTAG00000024708	calcineurin binding protein 1 [Source:VGNC Symbol;Acc:VGNC:26663]	CABIN1	-0.333582	6.84236	5.26753	0.0381802	0.319258
ENSBTAG00000023632	F-box and leucine rich repeat protein 8 [Source:NCBI gene (formerly Entrezgene);Acc:614765]	FBXL8	-0.576708	2.02068	5.26617	0.0382015	0.319258
ENSBTAG00000012197	adaptor related protein complex 5 subunit zeta 1 [Source:VGNC Symbol;Acc:VGNC:25998]	AP5Z1	-0.423262	5.96275	5.26602	0.0382039	0.319258
ENSBTAG00000013081	phosphoserine phosphatase [Source:VGNC Symbol;Acc:VGNC:33483]	PSPH	-0.294463	6.57833	5.26481	0.0382228	0.319258
ENSBTAG00000006434	synaptopodin 2 [Source:VGNC Symbol;Acc:VGNC:35531]	SYNPO2	0.640509	6.01102	5.32049	0.0382574	0.319345
ENSBTAG00000012745	peter pan homolog (Drosophila) [Source:NCBI gene (formerly Entrezgene);Acc:522370]	PPAN	0.302718	5.8871	5.25806	0.0383286	0.319629
ENSBTAG00000012382	potassium channel tetramerization domain containing 9 [Source:VGNC Symbol;Acc:VGNC:30516]	KCTD9	0.306121	4.69284	5.25733	0.03834	0.319629
ENSBTAG00000000109	neuronal pentraxin receptor [Source:VGNC Symbol;Acc:VGNC:32220]	NPTXR	0.402336	8.92402	5.2558	0.0383642	0.319629
ENSBTAG00000014494	ribonuclease T2 [Source:NCBI gene (formerly Entrezgene);Acc:508245]	RNASET2	-0.298705	5.23168	5.25294	0.0384091	0.319801
ENSBTAG00000011562	serine/threonine kinase 32C [Source:VGNC Symbol;Acc:VGNC:35395]	STK32C	-0.500245	2.81045	5.24889	0.038473	0.320006
ENSBTAG00000013275	mitotic arrest deficient 2 like 2 [Source:VGNC Symbol;Acc:VGNC:31132]	MAD2L2	0.349264	5.08559	5.2483	0.0384823	0.320006
ENSBTAG00000018622	poly(rC) binding protein 4 [Source:NCBI gene (formerly Entrezgene);Acc:506889]	PCBP4	-0.298414	7.31714	5.24551	0.0385264	0.320058
ENSBTAG00000009777	nucleoporin 35 [Source:VGNC Symbol;Acc:VGNC:32359]	NUP35	0.284085	5.08347	5.24243	0.0385751	0.320058
ENSBTAG00000011397	unc-13 homolog B [Source:VGNC Symbol;Acc:VGNC:56987]	UNC13B	-0.540533	4.20901	5.24181	0.0385849	0.320058
ENSBTAG00000019284	COP9 constitutive photomorphogenic homolog subunit 2-like [Source:NCBI gene (formerly Entrezgene);Acc:782101]	0	-1.09451	-0.780608	5.24176	0.0385858	0.320058
ENSBTAG00000019474	0	0	-0.3813	3.89488	5.2385	0.0386373	0.320083
ENSBTAG00000010611	OCIA domain containing 1 [Source:VGNC Symbol;Acc:VGNC:53769]	OCIAD1	0.297525	7.0111	5.23502	0.0386925	0.320083
ENSBTAG00000012208	MHC class I heavy chain [Source:NCBI gene (formerly Entrezgene);Acc:507917]	0	-0.372271	4.24943	5.23467	0.0386981	0.320083
ENSBTAG00000021097	pellino E3 ubiquitin protein ligase family member 3 [Source:VGNC Symbol;Acc:VGNC:32742]	PELI3	-0.763326	0.250804	5.23458	0.0386996	0.320083
ENSBTAG00000031261	RALBP1 associated Eps domain containing 2 [Source:VGNC Symbol;Acc:VGNC:33870]	REPS2	0.752617	0.572796	5.23248	0.038733	0.320083
ENSBTAG00000048151	pre-mRNA processing factor 40 homolog A [Source:VGNC Symbol;Acc:VGNC:33379]	PRPF40A	0.387693	8.19938	5.23171	0.0387452	0.320083
ENSBTAG00000032372	histone H3 associated protein kinase [Source:VGNC Symbol;Acc:VGNC:55834]	HASPIN	0.417046	5.4296	5.23085	0.0387589	0.320083
ENSBTAG00000011319	SAFB like transcription modulator [Source:VGNC Symbol;Acc:VGNC:34970]	SLTM	0.438025	7.41104	5.22759	0.0388227	0.320409
ENSBTAG00000017747	phospholipid scramblase 3 [Source:VGNC Symbol;Acc:VGNC:55863]	PLSCR3	-0.228309	6.14803	5.22488	0.0388541	0.320467
ENSBTAG00000014221	ciliogenesis and planar polarity effector 2 [Source:VGNC Symbol;Acc:VGNC:34179]	CPLANE2	-0.612751	3.86519	5.22293	0.0388939	0.320529
ENSBTAG00000050527	0	0	-1.18354	1.70433	5.24668	0.0389216	0.320529
ENSBTAG00000008925	MRE11 homolog, double strand break repair nuclease [Source:VGNC Symbol;Acc:VGNC:31600]	MRE11	0.282486	5.74738	5.21963	0.038938	0.320529
ENSBTAG00000051782	ATPase family AAA domain containing 2 [Source:NCBI gene (formerly Entrezgene);Acc:522920]	ATAD2	0.540923	6.46842	5.24891	0.0389697	0.320529
ENSBTAG00000044135	phosphatidylinositol glycan anchor biosynthesis class O [Source:VGNC Symbol;Acc:VGNC:32874]	PIGO	-0.328369	6.49115	5.2168	0.0389832	0.320529
ENSBTAG00000011644	thrombospondin type 1 domain containing 4 [Source:NCBI gene (formerly Entrezgene);Acc:540939]	THSD4	-0.530745	3.18059	5.21291	0.0390456	0.320602
ENSBTAG00000009441	RB binding protein 6, ubiquitin ligase [Source:VGNC Symbol;Acc:VGNC:33771]	RBBP6	0.246615	7.49772	5.21218	0.0390574	0.320602
ENSBTAG00000025848	RNA binding motif protein 3 [Source:VGNC Symbol;Acc:VGNC:52813]	RBM3	0.255445	7.87791	5.2117	0.0390652	0.320602
ENSBTAG00000009643	zinc finger and BTB domain containing 25 [Source:VGNC Symbol;Acc:VGNC:37069]	ZBTB25	-0.46684	2.48983	5.209	0.0391085	0.32068
ENSBTAG00000004826	acid phosphatase 5, tartrate resistant [Source:VGNC Symbol;Acc:VGNC:25556]	ACP5	0.923431	1.32422	5.20669	0.0391456	0.32068
ENSBTAG00000047027	chromosome 10 C14orf119 homolog [Source:VGNC Symbol;Acc:VGNC:52608]	C10H14orf119	0.290136	4.95694	5.20657	0.0391476	0.32068
ENSBTAG00000009638	protein arginine methyltransferase 7 [Source:VGNC Symbol;Acc:VGNC:33352]	PRMT7	0.279961	6.2187	5.20385	0.0391915	0.320839
ENSBTAG00000030521	immediate early response 5 like [Source:VGNC Symbol;Acc:VGNC:30041]	IER5L	-0.66829	5.04717	5.25486	0.0392458	0.320935
ENSBTAG00000017604	RAB13, member RAS oncogene family [Source:VGNC Symbol;Acc:VGNC:33621]	RAB13	0.259624	6.55365	5.19918	0.0392668	0.320935
ENSBTAG00000053210	small nuclear ribonucleoprotein polypeptide G [Source:NCBI gene (formerly Entrezgene);Acc:522621]	SNRPG	1.32793	1.62546	5.24754	0.0392763	0.320935
ENSBTAG00000001164	acyl-CoA dehydrogenase family, member 10 [Source:NCBI gene (formerly Entrezgene);Acc:511425]	ACAD10	-0.355057	3.93807	5.19708	0.0393008	0.320936
ENSBTAG00000009201	coronin 7 [Source:NCBI gene (formerly Entrezgene);Acc:527934]	CORO7	-0.475826	4.7472	5.19542	0.0393277	0.320957
ENSBTAG00000019062	FCH and double SH3 domains 2 [Source:VGNC Symbol;Acc:VGNC:28937]	FCHSD2	-0.354853	4.01292	5.19229	0.0393784	0.321172
ENSBTAG00000034963	MKS transition zone complex subunit 1 [Source:VGNC Symbol;Acc:VGNC:58553]	MKS1	-0.361181	3.19578	5.18931	0.0394267	0.321367
ENSBTAG00000009304	programmed cell death 5 [Source:VGNC Symbol;Acc:VGNC:32662]	PDCD5	0.373111	5.11439	5.18665	0.03947	0.321521
ENSBTAG00000015424	WD repeat domain 12 [Source:VGNC Symbol;Acc:VGNC:36882]	WDR12	0.278526	5.65032	5.18048	0.0395704	0.321989
ENSBTAG00000005208	C-type lectin domain containing 16A [Source:VGNC Symbol;Acc:VGNC:27426]	CLEC16A	0.342576	4.54546	5.18012	0.0395763	0.321989
ENSBTAG00000013813	kelch like family member 17 [Source:VGNC Symbol;Acc:VGNC:30646]	KLHL17	-0.453028	5.08928	5.17783	0.0396137	0.322053
ENSBTAG00000055158	tumor protein p53 inducible nuclear protein 1 [Source:NCBI gene (formerly Entrezgene);Acc:782667]	TP53INP1	-0.243136	8.02212	5.17526	0.0396557	0.322053
ENSBTAG00000021544	EBNA1 binding protein 2 [Source:VGNC Symbol;Acc:VGNC:28299]	EBNA1BP2	0.343716	6.11528	5.1749	0.0396617	0.322053
ENSBTAG00000005340	secretion regulating guanine nucleotide exchange factor [Source:VGNC Symbol;Acc:VGNC:50043]	SERGEF	-0.47827	3.27813	5.17098	0.0397257	0.322053
ENSBTAG00000016904	membrane associated ring-CH-type finger 9 [Source:VGNC Symbol;Acc:VGNC:31243]	MARCHF9	-0.421446	3.64666	5.16942	0.0397514	0.322053
ENSBTAG00000021048	adrenomedullin [Source:VGNC Symbol;Acc:VGNC:25681]	ADM	-0.430397	3.47247	5.16849	0.0397666	0.322053
ENSBTAG00000012736	peptidyl-tRNA hydrolase 1 homolog [Source:VGNC Symbol;Acc:VGNC:33561]	PTRH1	-0.593358	2.8001	5.16689	0.0397928	0.322053
ENSBTAG00000005154	APC down-regulated 1 [Source:VGNC Symbol;Acc:VGNC:26007]	APCDD1	-0.533594	1.55498	5.16648	0.0397996	0.322053
ENSBTAG00000005496	RP2 activator of ARL3 GTPase [Source:VGNC Symbol;Acc:VGNC:34092]	RP2	0.286386	3.88987	5.16493	0.039825	0.322053
ENSBTAG00000003300	milk fat globule EGF and factor V/VIII domain containing [Source:VGNC Symbol;Acc:VGNC:31426]	MFGE8	0.308978	8.23702	5.1647	0.0398288	0.322053
ENSBTAG00000003470	tweety family member 1 [Source:VGNC Symbol;Acc:VGNC:36500]	TTYH1	-0.457464	2.0684	5.1616	0.0398798	0.322268
ENSBTAG00000011658	protein tyrosine phosphatase non-receptor type 18 [Source:VGNC Symbol;Acc:VGNC:33533]	PTPN18	-0.530466	3.02868	5.15681	0.0399587	0.322707
ENSBTAG00000006039	Rho GDP dissociation inhibitor beta [Source:VGNC Symbol;Acc:VGNC:26102]	ARHGDIB	1.15984	-0.523019	5.15529	0.0399838	0.322712
ENSBTAG00000047508	zinc finger protein 580 [Source:VGNC Symbol;Acc:VGNC:52280]	ZNF580	-0.824216	2.62605	5.15608	0.0400505	0.322905
ENSBTAG00000007719	major facilitator superfamily domain containing 6 [Source:VGNC Symbol;Acc:VGNC:31441]	MFSD6	0.328302	4.0591	5.14992	0.0400727	0.322905
ENSBTAG00000016211	glutaryl-CoA dehydrogenase [Source:VGNC Symbol;Acc:VGNC:29282]	GCDH	-0.257194	4.7704	5.1476	0.0401111	0.322905
ENSBTAG00000006194	FOS like 1, AP-1 transcription factor subunit [Source:VGNC Symbol;Acc:VGNC:29075]	FOSL1	0.304925	7.11939	5.14517	0.0401514	0.322905
ENSBTAG00000020031	polycystin 2, transient receptor potential cation channel [Source:VGNC Symbol;Acc:VGNC:32935]	PKD2	0.380456	7.15933	5.14443	0.0401636	0.322905
ENSBTAG00000010760	REV3 like, DNA directed polymerase zeta catalytic subunit [Source:VGNC Symbol;Acc:VGNC:33883]	REV3L	-0.285026	6.51867	5.14408	0.0401695	0.322905
ENSBTAG00000002495	bromodomain containing 4 [Source:VGNC Symbol;Acc:VGNC:26559]	BRD4	0.257395	6.83348	5.14174	0.0402082	0.322905
ENSBTAG00000015889	chloride voltage-gated channel 7 [Source:VGNC Symbol;Acc:VGNC:27401]	CLCN7	-0.370635	5.38777	5.13929	0.0402491	0.322905
ENSBTAG00000006404	centromere protein T [Source:VGNC Symbol;Acc:VGNC:27185]	CENPT	0.311434	7.16835	5.13911	0.0402521	0.322905
ENSBTAG00000020136	calcium/calmodulin dependent serine protein kinase [Source:VGNC Symbol;Acc:VGNC:26776]	CASK	0.32561	5.30781	5.13906	0.0402528	0.322905
ENSBTAG00000000625	SMAD family member 6 [Source:VGNC Symbol;Acc:VGNC:34979]	SMAD6	-0.522843	5.56737	5.15014	0.0403704	0.323548
ENSBTAG00000021743	zinc finger protein 704 [Source:VGNC Symbol;Acc:VGNC:37335]	ZNF704	-0.778913	1.23799	5.13131	0.0403821	0.323548
ENSBTAG00000014297	Mov10 RISC complex RNA helicase [Source:VGNC Symbol;Acc:VGNC:31566]	MOV10	-0.324453	7.98333	5.12878	0.0404244	0.32369
ENSBTAG00000020166	zinc finger NFX1-type containing 1 [Source:VGNC Symbol;Acc:VGNC:37357]	ZNFX1	0.235407	6.77239	5.12643	0.0404637	0.323728
ENSBTAG00000015614	ligand of numb-protein X 2 [Source:VGNC Symbol;Acc:VGNC:30946]	LNX2	-0.196628	6.56665	5.12556	0.0404782	0.323728
ENSBTAG00000026812	aldehyde oxidase 2 [Source:NCBI gene (formerly Entrezgene);Acc:531699]	AOX2	0.995498	1.15079	5.12039	0.040565	0.324224
ENSBTAG00000016584	ribosome production factor 2 homolog [Source:VGNC Symbol;Acc:VGNC:34103]	RPF2	0.466782	5.531	5.11877	0.0405923	0.324246
ENSBTAG00000010545	KxDL motif containing 1 [Source:VGNC Symbol;Acc:VGNC:30757]	KXD1	0.282031	5.4384	5.11604	0.0406381	0.324416
ENSBTAG00000000526	DNA topoisomerase II binding protein 1 [Source:VGNC Symbol;Acc:VGNC:49585]	TOPBP1	0.284347	7.80646	5.11296	0.0406901	0.324487
ENSBTAG00000019341	nuclear speckle splicing regulatory protein 1 [Source:VGNC Symbol;Acc:VGNC:32284]	NSRP1	0.36561	6.17673	5.11258	0.0406963	0.324487
ENSBTAG00000001823	stanniocalcin 2 [Source:VGNC Symbol;Acc:VGNC:35378]	STC2	-0.55813	3.29243	5.10559	0.0408144	0.325011
ENSBTAG00000015266	succinate dehydrogenase complex assembly factor 2 [Source:VGNC Symbol;Acc:VGNC:56278]	SDHAF2	0.301202	5.6391	5.10553	0.0408154	0.325011
ENSBTAG00000002390	coiled-coil domain containing 184 [Source:VGNC Symbol;Acc:VGNC:26879]	CCDC184	-0.815999	0.845045	5.10429	0.0408364	0.325011
ENSBTAG00000015283	ribosomal protein L32 [Source:VGNC Symbol;Acc:VGNC:55077]	RPL32	0.381496	8.45491	5.10166	0.040881	0.325011
ENSBTAG00000011680	papilin, proteoglycan like sulfated glycoprotein [Source:VGNC Symbol;Acc:VGNC:32571]	PAPLN	-0.761821	1.97311	5.1014	0.0408855	0.325011
ENSBTAG00000040169	zinc finger protein LOC509810 [Source:NCBI gene (formerly Entrezgene);Acc:509810]	0	0.29381	4.88404	5.09614	0.0409746	0.325349
ENSBTAG00000016297	cyclin Y like 1 [Source:VGNC Symbol;Acc:VGNC:55332]	CCNYL1	0.256988	5.52092	5.09598	0.0409774	0.325349
ENSBTAG00000004840	complement C1s [Source:VGNC Symbol;Acc:VGNC:26630]	C1S	-0.53696	5.53066	5.11567	0.0410033	0.325359
ENSBTAG00000054367	Wnt family member 5B [Source:NCBI gene (formerly Entrezgene);Acc:508008]	WNT5B	-1.01517	0.265068	5.08874	0.0411006	0.325602
ENSBTAG00000011851	FYN proto-oncogene, Src family tyrosine kinase [Source:VGNC Symbol;Acc:VGNC:29163]	FYN	0.238706	6.02951	5.08727	0.0411256	0.325602
ENSBTAG00000000073	LDL receptor related protein associated protein 1 [Source:VGNC Symbol;Acc:VGNC:30995]	LRPAP1	-0.269732	7.07172	5.08718	0.0411272	0.325602
ENSBTAG00000021035	cathepsin K [Source:VGNC Symbol;Acc:VGNC:27817]	CTSK	0.2766	7.18526	5.08685	0.0411329	0.325602
ENSBTAG00000038292	chromosome 3 C1orf216 homolog [Source:VGNC Symbol;Acc:VGNC:52711]	C3H1orf216	-0.452401	2.96335	5.08384	0.0411843	0.325814
ENSBTAG00000010509	cyclin dependent kinase 3 [Source:VGNC Symbol;Acc:VGNC:55794]	CDK3	-0.493825	3.30288	5.07941	0.0412601	0.325901
ENSBTAG00000018706	phosphatidylcholine transfer protein [Source:NCBI gene (formerly Entrezgene);Acc:317656]	PCTP	0.237238	5.14015	5.07769	0.0412897	0.325901
ENSBTAG00000023365	cytoplasmic tRNA 2-thiolation protein 1 [Source:NCBI gene (formerly Entrezgene);Acc:100297056]	0	-0.747791	1.23956	5.07768	0.0412898	0.325901
ENSBTAG00000013611	sodium channel and clathrin linker 1 [Source:VGNC Symbol;Acc:VGNC:59362]	SCLT1	0.439455	3.87431	5.07633	0.041313	0.325901
ENSBTAG00000051524	stress associated endoplasmic reticulum protein family member 2 [Source:NCBI gene (formerly Entrezgene);Acc:613627]	SERP2	0.781451	0.529174	5.07151	0.0413958	0.325901
ENSBTAG00000018437	structural maintenance of chromosomes 5 [Source:VGNC Symbol;Acc:VGNC:35002]	SMC5	0.35082	6.94585	5.07108	0.0414032	0.325901
ENSBTAG00000021517	transmembrane protein 216 [Source:VGNC Symbol;Acc:VGNC:36038]	TMEM216	-0.591003	2.1095	5.07079	0.0414082	0.325901
ENSBTAG00000017177	RNA binding motif protein 25 [Source:VGNC Symbol;Acc:VGNC:33794]	RBM25	0.365045	7.5432	5.06998	0.0414221	0.325901
ENSBTAG00000011143	karyopherin subunit alpha 1 [Source:VGNC Symbol;Acc:VGNC:30700]	KPNA1	0.206216	6.04457	5.06897	0.0414394	0.325901
ENSBTAG00000000706	ADAM metallopeptidase with thrombospondin type 1 motif 1 [Source:VGNC Symbol;Acc:VGNC:25614]	ADAMTS1	-0.703368	5.84163	5.11761	0.0415339	0.325901
ENSBTAG00000005614	UDP-glucuronate decarboxylase 1 [Source:VGNC Symbol;Acc:VGNC:36753]	UXS1	0.283692	6.28949	5.06331	0.041537	0.325901
ENSBTAG00000020223	calsequestrin 1 [Source:VGNC Symbol;Acc:VGNC:26786]	CASQ1	0.545411	2.66525	5.06142	0.0415698	0.325901
ENSBTAG00000050743	0	0	-0.834949	0.131107	5.0602	0.0415908	0.325901
ENSBTAG00000018382	spermine synthase [Source:VGNC Symbol;Acc:VGNC:35035]	SMS	0.313342	4.83786	5.05976	0.0415983	0.325901
ENSBTAG00000017373	lactamase beta [Source:VGNC Symbol;Acc:VGNC:30764]	LACTB	0.39457	3.1119	5.05924	0.0416074	0.325901
ENSBTAG00000000785	PAS domain containing serine/threonine kinase [Source:VGNC Symbol;Acc:VGNC:58397]	PASK	-0.585342	3.98965	5.05897	0.0416243	0.325901
ENSBTAG00000003189	coiled-coil domain containing 6 [Source:VGNC Symbol;Acc:VGNC:26904]	CCDC6	0.366374	5.3772	5.05742	0.0416388	0.325901
ENSBTAG00000012263	ArfGAP with SH3 domain, ankyrin repeat and PH domain 3 [Source:VGNC Symbol;Acc:VGNC:54406]	ASAP3	-0.647278	3.95942	5.07499	0.0416407	0.325901
ENSBTAG00000014536	sideroflexin 1 [Source:VGNC Symbol;Acc:VGNC:34530]	SFXN1	0.21005	6.198	5.05547	0.0416726	0.325957
ENSBTAG00000006555	zinc finger MYM-type containing 1 [Source:VGNC Symbol;Acc:VGNC:37198]	ZMYM1	0.386344	6.02607	5.05399	0.0416984	0.325965
ENSBTAG00000019522	protein phosphatase, Mg2+/Mn2+ dependent 1G [Source:VGNC Symbol;Acc:VGNC:33213]	PPM1G	0.234084	7.58536	5.05135	0.0417441	0.326129
ENSBTAG00000031059	leucine rich repeat containing 61 [Source:NCBI gene (formerly Entrezgene);Acc:616659]	LRRC61	-0.631542	2.84521	5.04607	0.0418361	0.326434
ENSBTAG00000042833	0	0	0.93	-0.592305	5.04271	0.0418946	0.326434
ENSBTAG00000021164	sarcolemma associated protein [Source:VGNC Symbol;Acc:VGNC:34969]	SLMAP	0.267192	5.77087	5.03554	0.0420198	0.326434
ENSBTAG00000017752	dynein light chain roadblock-type 2 [Source:VGNC Symbol;Acc:VGNC:28277]	DYNLRB2	-0.689389	0.312246	5.03521	0.0420256	0.326434
ENSBTAG00000053588	WD and tetratricopeptide repeats 1 [Source:NCBI gene (formerly Entrezgene);Acc:789937]	WDTC1	-0.293995	4.98791	5.03111	0.0420976	0.326434
ENSBTAG00000032031	zinc finger and BTB domain containing 12 [Source:VGNC Symbol;Acc:VGNC:37060]	ZBTB12	-0.598994	3.84165	5.0307	0.0421047	0.326434
ENSBTAG00000008674	family with sequence similarity 136 member A [Source:NCBI gene (formerly Entrezgene);Acc:616997]	FAM136A	0.228799	6.02613	5.02959	0.0421242	0.326434
ENSBTAG00000003968	upstream binding protein 1 [Source:VGNC Symbol;Acc:VGNC:49155]	UBP1	0.329768	6.44019	5.02922	0.0421307	0.326434
ENSBTAG00000011383	sorting nexin 4 [Source:VGNC Symbol;Acc:VGNC:35111]	SNX4	0.239857	6.9372	5.02764	0.0421584	0.326434
ENSBTAG00000047135	golgi reassembly stacking protein 1 [Source:VGNC Symbol;Acc:VGNC:29498]	GORASP1	-0.431227	5.05234	5.02744	0.042162	0.326434
ENSBTAG00000000199	pyruvate dehyrogenase phosphatase catalytic subunit 1 [Source:VGNC Symbol;Acc:VGNC:32713]	PDP1	0.245109	5.94402	5.02705	0.0421689	0.326434
ENSBTAG00000038042	C-X-C motif chemokine receptor 2 [Source:NCBI gene (formerly Entrezgene);Acc:782719]	CXCR2	1.64612	-0.474434	5.02682	0.0421729	0.326434
ENSBTAG00000016152	DAB adaptor protein 2 [Source:VGNC Symbol;Acc:VGNC:27865]	DAB2	0.494584	9.00075	5.04057	0.0421835	0.326434
ENSBTAG00000014400	E2F transcription factor 2 [Source:VGNC Symbol;Acc:VGNC:54420]	E2F2	0.468278	4.63335	5.02583	0.0421903	0.326434
ENSBTAG00000011985	0	0	0.466406	2.39275	5.02382	0.0422257	0.326434
ENSBTAG00000027991	anaphase promoting complex subunit 1 [Source:VGNC Symbol;Acc:VGNC:25879]	ANAPC1	0.268191	6.76003	5.02178	0.0422616	0.326434
ENSBTAG00000008065	cysteine rich DPF motif domain containing 1 [Source:VGNC Symbol;Acc:VGNC:27152]	CDPF1	-0.389134	4.7213	5.0213	0.04227	0.326434
ENSBTAG00000018742	mitochondrial carrier 2 [Source:VGNC Symbol;Acc:VGNC:31717]	MTCH2	0.303936	6.83437	5.02128	0.0422704	0.326434
ENSBTAG00000005144	patatin like phospholipase domain containing 2 [Source:VGNC Symbol;Acc:VGNC:33091]	PNPLA2	-0.331355	4.28705	5.0208	0.0422789	0.326434
ENSBTAG00000007829	cysteine sulfinic acid decarboxylase [Source:VGNC Symbol;Acc:VGNC:27749]	CSAD	-0.454389	4.88709	5.01597	0.0423642	0.326434
ENSBTAG00000054195	glutathione peroxidase 1 [Source:NCBI gene (formerly Entrezgene);Acc:281209]	GPX1	-0.364682	5.42257	5.01539	0.0423744	0.326434
ENSBTAG00000038842	NEDD8 ubiquitin like modifier [Source:NCBI gene (formerly Entrezgene);Acc:286796]	NEDD8	0.321924	6.29925	5.01475	0.0423857	0.326434
ENSBTAG00000031998	C-X-C motif chemokine ligand 16 [Source:VGNC Symbol;Acc:VGNC:27851]	CXCL16	0.323851	7.51175	5.00882	0.0424907	0.326434
ENSBTAG00000051146	0	0	-0.529042	3.66744	5.00797	0.0425059	0.326434
ENSBTAG00000054647	ribulose-5-phosphate-3-epimerase [Source:NCBI gene (formerly Entrezgene);Acc:533764]	RPE	0.241401	5.56154	5.00782	0.0425085	0.326434
ENSBTAG00000018175	hexosaminidase D [Source:VGNC Symbol;Acc:VGNC:55838]	HEXD	-0.350883	4.77758	5.00609	0.0425392	0.326434
ENSBTAG00000009231	NAD(P) dependent steroid dehydrogenase-like [Source:VGNC Symbol;Acc:VGNC:56932]	NSDHL	0.415947	6.01996	5.006	0.0425407	0.326434
ENSBTAG00000008911	0	0	-0.84166	0.258295	5.0041	0.0425744	0.326434
ENSBTAG00000006680	NFKB inhibitor interacting Ras like 1 [Source:NCBI gene (formerly Entrezgene);Acc:522875]	NKIRAS1	-0.624021	1.28076	5.00352	0.0425849	0.326434
ENSBTAG00000019909	sirtuin 6 [Source:VGNC Symbol;Acc:VGNC:34635]	SIRT6	-0.307847	3.80873	5.00303	0.0425935	0.326434
ENSBTAG00000003959	Rho GTPase activating protein 24 [Source:VGNC Symbol;Acc:VGNC:26082]	ARHGAP24	0.391217	6.55076	5.00185	0.0426146	0.326434
ENSBTAG00000008499	trophinin associated protein [Source:VGNC Symbol;Acc:VGNC:36378]	TROAP	0.519605	7.11931	5.03057	0.0426204	0.326434
ENSBTAG00000010922	trafficking protein particle complex 2 [Source:NCBI gene (formerly Entrezgene);Acc:616748]	TRAPPC2	0.364613	4.0449	5.00056	0.0426376	0.326434
ENSBTAG00000014316	heterogeneous nuclear ribonucleoprotein H3 [Source:VGNC Symbol;Acc:VGNC:29896]	HNRNPH3	0.413457	7.47865	4.9999	0.0426492	0.326434
ENSBTAG00000001254	ankyrin repeat domain 46 [Source:VGNC Symbol;Acc:VGNC:25932]	ANKRD46	-0.23494	5.27971	4.99983	0.0426505	0.326434
ENSBTAG00000024888	phosphodiesterase 5A [Source:VGNC Symbol;Acc:VGNC:32678]	PDE5A	0.295446	6.38058	4.99593	0.0427201	0.326777
ENSBTAG00000000580	lymphocyte antigen 6 family member G6F [Source:NCBI gene (formerly Entrezgene);Acc:539920]	LY6G6F	1.76014	-0.889917	4.99222	0.0427864	0.327094
ENSBTAG00000008837	casein kinase 2 beta [Source:VGNC Symbol;Acc:VGNC:53965]	CSNK2B	0.320155	7.21201	4.98328	0.0429465	0.328127
ENSBTAG00000009620	WD repeat domain 27 [Source:VGNC Symbol;Acc:VGNC:50073]	WDR27	-0.737314	0.901931	4.98055	0.0429956	0.328312
ENSBTAG00000004823	mitochondrial ribosomal protein L35 [Source:VGNC Symbol;Acc:VGNC:31632]	MRPL35	0.345715	4.83722	4.97816	0.0430387	0.32845
ENSBTAG00000010859	HYLS1 centriolar and ciliogenesis associated [Source:VGNC Symbol;Acc:VGNC:30014]	HYLS1	0.373852	4.14124	4.9745	0.0431047	0.328763
ENSBTAG00000020802	dynein axonemal heavy chain 12 [Source:NCBI gene (formerly Entrezgene);Acc:100847355]	DNAH12	-0.502015	1.67754	4.96958	0.0431934	0.32925
ENSBTAG00000010689	neuregulin 2 [Source:VGNC Symbol;Acc:VGNC:55226]	NRG2	-1.35688	-0.751939	5.14278	0.0432909	0.329802
ENSBTAG00000027711	Yip1 interacting factor homolog B, membrane trafficking protein [Source:VGNC Symbol;Acc:VGNC:37024]	YIF1B	-0.497302	5.3018	4.96664	0.0433285	0.329898
ENSBTAG00000007385	ER membrane protein complex subunit 7 [Source:VGNC Symbol;Acc:VGNC:55112]	EMC7	0.347999	6.4527	4.95866	0.0433916	0.330125
ENSBTAG00000010515	F-box and WD repeat domain containing 5 [Source:VGNC Symbol;Acc:VGNC:28925]	FBXW5	-0.295867	6.2224	4.9567	0.0434271	0.330125
ENSBTAG00000013593	small nuclear ribonucleoprotein polypeptide A' [Source:VGNC Symbol;Acc:VGNC:35075]	SNRPA1	0.34458	5.32881	4.95545	0.04345	0.330125
ENSBTAG00000048041	actin related protein 1B [Source:VGNC Symbol;Acc:VGNC:54395]	ACTR1B	-0.242202	5.90884	4.95497	0.0434587	0.330125
ENSBTAG00000006482	pentatricopeptide repeat domain 3 [Source:VGNC Symbol;Acc:VGNC:33491]	PTCD3	0.259775	6.66363	4.94932	0.0435617	0.330696
ENSBTAG00000003359	ELOVL fatty acid elongase 5 [Source:VGNC Symbol;Acc:VGNC:28451]	ELOVL5	0.304205	8.07252	4.94692	0.0436056	0.330696
ENSBTAG00000014947	protein tyrosine phosphatase non-receptor type 13 [Source:VGNC Symbol;Acc:VGNC:53774]	PTPN13	0.275468	7.65814	4.94573	0.0436273	0.330696
ENSBTAG00000049156	chromobox 4 [Source:VGNC Symbol;Acc:VGNC:55784]	CBX4	-0.365793	5.33273	4.94535	0.0436343	0.330696
ENSBTAG00000002493	VPS35 retromer complex component [Source:VGNC Symbol;Acc:VGNC:36818]	VPS35	0.292285	6.93654	4.9424	0.0436883	0.330916
ENSBTAG00000043956	ubiquitin conjugating enzyme E2 E3 [Source:VGNC Symbol;Acc:VGNC:56154]	UBE2E3	-0.196555	6.00949	4.93645	0.0437975	0.331421
ENSBTAG00000006785	ADP-ribosylation factor 2 [Source:NCBI gene (formerly Entrezgene);Acc:282601]	ARF2	0.342303	6.36195	4.93519	0.0438207	0.331421
ENSBTAG00000009872	sphingosine kinase 2 [Source:VGNC Symbol;Acc:VGNC:35211]	SPHK2	-0.367449	4.75712	4.93465	0.0438306	0.331421
ENSBTAG00000006116	SURP and G-patch domain containing 1 [Source:VGNC Symbol;Acc:VGNC:35463]	SUGP1	0.260636	6.14284	4.92825	0.0439486	0.332079
ENSBTAG00000008395	amyloid beta precursor protein binding family A member 3 [Source:VGNC Symbol;Acc:VGNC:26002]	APBA3	-0.268939	5.4949	4.9272	0.043968	0.332079
ENSBTAG00000017183	PDZ and LIM domain 3 [Source:VGNC Symbol;Acc:VGNC:32709]	PDLIM3	-0.559557	2.34702	4.92273	0.0440505	0.332469
ENSBTAG00000017633	eukaryotic translation initiation factor 1A X-linked [Source:VGNC Symbol;Acc:VGNC:56706]	EIF1AX	0.247024	7.34085	4.92016	0.0440981	0.332469
ENSBTAG00000012674	CNKSR family member 3 [Source:VGNC Symbol;Acc:VGNC:27506]	CNKSR3	0.400107	3.76223	4.918	0.0441383	0.332469
ENSBTAG00000010303	intercellular adhesion molecule 1 [Source:VGNC Symbol;Acc:VGNC:50197]	ICAM1	-0.391157	6.16526	4.91783	0.0441414	0.332469
ENSBTAG00000021664	tachykinin receptor 2 [Source:VGNC Symbol;Acc:VGNC:35561]	TACR2	0.460443	1.79983	4.91759	0.0441458	0.332469
ENSBTAG00000014030	FYVE, RhoGEF and PH domain containing 6 [Source:VGNC Symbol;Acc:VGNC:28969]	FGD6	0.273755	5.16947	4.91321	0.0442272	0.332606
ENSBTAG00000014731	glyceraldehyde-3-phosphate dehydrogenase [Source:VGNC Symbol;Acc:VGNC:97273]	GAPDH	-0.262515	10.1512	4.91215	0.044247	0.332606
ENSBTAG00000008399	ATR interacting protein [Source:VGNC Symbol;Acc:VGNC:50170]	ATRIP	0.275572	5.405	4.90851	0.0443148	0.332606
ENSBTAG00000013772	serine and arginine repetitive matrix 1 [Source:VGNC Symbol;Acc:VGNC:35294]	SRRM1	0.263575	8.2702	4.90832	0.0443182	0.332606
ENSBTAG00000021935	ELMO domain containing 3 [Source:VGNC Symbol;Acc:VGNC:28443]	ELMOD3	-0.347002	4.35694	4.90658	0.0443508	0.332606
ENSBTAG00000005576	C-type lectin domain containing 11A [Source:VGNC Symbol;Acc:VGNC:27422]	CLEC11A	-0.803938	0.937846	4.9057	0.0443671	0.332606
ENSBTAG00000006366	nuclear factor of activated T cells 4 [Source:VGNC Symbol;Acc:VGNC:54464]	NFATC4	-0.402622	4.67142	4.90564	0.0443682	0.332606
ENSBTAG00000054088	0	0	0.495265	1.15339	4.90516	0.0443772	0.332606
ENSBTAG00000014295	capping actin protein of muscle Z-line subunit alpha 1 [Source:VGNC Symbol;Acc:VGNC:26756]	CAPZA1	0.277113	8.58136	4.90421	0.0443949	0.332606
ENSBTAG00000046712	proteasome 26S subunit, ATPase 2 [Source:VGNC Symbol;Acc:VGNC:33455]	PSMC2	0.248654	7.34971	4.90306	0.0444165	0.332606
ENSBTAG00000001519	ribosomal RNA adenine dimethylase domain containing 1 [Source:VGNC Symbol;Acc:VGNC:34167]	RRNAD1	-0.33961	3.09735	4.90169	0.044442	0.332608
ENSBTAG00000010661	dihydropyrimidinase like 3 [Source:VGNC Symbol;Acc:VGNC:28196]	DPYSL3	0.291486	8.59826	4.897	0.04453	0.332975
ENSBTAG00000017416	karyopherin subunit alpha 4 [Source:VGNC Symbol;Acc:VGNC:30703]	KPNA4	0.269624	6.32661	4.89637	0.0445416	0.332975
ENSBTAG00000000429	DiGeorge syndrome critical region gene 2 [Source:NCBI gene (formerly Entrezgene);Acc:767971]	DGCR2	-0.363582	7.67922	4.89289	0.044607	0.333232
ENSBTAG00000008931	cellular repressor of E1A stimulated genes 1 [Source:VGNC Symbol;Acc:VGNC:27702]	CREG1	0.351887	5.79724	4.89066	0.0446489	0.333232
ENSBTAG00000011471	cysteinyl-tRNA synthetase 2, mitochondrial [Source:VGNC Symbol;Acc:VGNC:49547]	CARS2	-0.387914	5.40602	4.8905	0.0446519	0.333232
ENSBTAG00000014175	serine/threonine kinase receptor associated protein [Source:VGNC Symbol;Acc:VGNC:35420]	STRAP	0.229189	7.6406	4.88729	0.0447123	0.333494
ENSBTAG00000010605	ventral anterior homeobox 2 [Source:VGNC Symbol;Acc:VGNC:36776]	VAX2	-0.378333	4.586	4.88471	0.0447609	0.333667
ENSBTAG00000048485	tubulin beta 2A class IIa [Source:NCBI gene (formerly Entrezgene);Acc:100295973]	TUBB2A	0.463472	5.02054	4.88261	0.0448006	0.333775
ENSBTAG00000007303	RAD21 cohesin complex component [Source:VGNC Symbol;Acc:VGNC:33680]	RAD21	0.233803	8.2388	4.87875	0.0448735	0.334129
ENSBTAG00000047418	solute carrier family 25 member 6 [Source:VGNC Symbol;Acc:VGNC:49967]	SLC25A6	-0.471393	6.84055	4.88921	0.044989	0.3348
ENSBTAG00000011834	coiled-coil domain containing 47 [Source:VGNC Symbol;Acc:VGNC:97247]	CCDC47	0.257466	7.44022	4.86829	0.045072	0.335092
ENSBTAG00000016457	FMR1 autosomal homolog 1 [Source:VGNC Symbol;Acc:VGNC:56218]	FXR1	0.262489	7.41884	4.8676	0.045085	0.335092
ENSBTAG00000005136	abl interactor 1 [Source:VGNC Symbol;Acc:VGNC:25505]	ABI1	0.258957	6.82626	4.86657	0.0451046	0.335092
ENSBTAG00000032617	F-box protein 44 [Source:NCBI gene (formerly Entrezgene);Acc:785057]	FBXO44	-0.370911	4.89547	4.85771	0.0452736	0.335996
ENSBTAG00000003087	defective in cullin neddylation 1 domain containing 5 [Source:VGNC Symbol;Acc:VGNC:27938]	DCUN1D5	0.318305	4.79258	4.85648	0.0452971	0.335996
ENSBTAG00000037533	complement component 4A [Source:NCBI gene (formerly Entrezgene);Acc:280678]	C4A	-0.758168	1.95573	4.85528	0.0453201	0.335996
ENSBTAG00000012352	poly(ADP-ribose) polymerase family member 16 [Source:VGNC Symbol;Acc:VGNC:53576]	PARP16	-0.258268	4.93857	4.85485	0.0453283	0.335996
ENSBTAG00000007890	SEC14 like lipid binding 5 [Source:VGNC Symbol;Acc:VGNC:34405]	SEC14L5	-0.710086	0.32105	4.85208	0.0453815	0.336069
ENSBTAG00000011715	RecQ like helicase 5 [Source:VGNC Symbol;Acc:VGNC:33850]	RECQL5	-0.345147	4.59408	4.85129	0.0453965	0.336069
ENSBTAG00000016024	myosin, light chain 12A, regulatory, non-sarcomeric [Source:NCBI gene (formerly Entrezgene);Acc:531505]	MYL12A	0.377209	9.22391	4.85034	0.0454148	0.336069
ENSBTAG00000019375	scavenger receptor class F member 2 [Source:VGNC Symbol;Acc:VGNC:34327]	SCARF2	-0.576779	7.07394	4.89695	0.0454827	0.336383
ENSBTAG00000025669	beta-1,3-galactosyltransferase 4 [Source:VGNC Symbol;Acc:VGNC:26374]	B3GALT4	-0.67614	2.72192	4.84257	0.0455641	0.33644
ENSBTAG00000008191	solute carrier family 39 member 7 [Source:VGNC Symbol;Acc:VGNC:34867]	SLC39A7	0.212246	7.76714	4.84238	0.0455677	0.33644
ENSBTAG00000010452	podocalyxin like [Source:VGNC Symbol;Acc:VGNC:53665]	PODXL	0.427032	9.66134	4.84132	0.0455882	0.33644
ENSBTAG00000007115	glutathione-disulfide reductase [Source:VGNC Symbol;Acc:VGNC:29682]	GSR	0.346959	5.82935	4.84105	0.0455935	0.33644
ENSBTAG00000012065	DnaJ heat shock protein family (Hsp40) member C3 [Source:VGNC Symbol;Acc:VGNC:53813]	DNAJC3	0.292202	6.13363	4.83977	0.0456182	0.33644
ENSBTAG00000014649	carnitine palmitoyltransferase 2 [Source:VGNC Symbol;Acc:VGNC:27679]	CPT2	0.29282	5.53907	4.83743	0.0456633	0.336541
ENSBTAG00000011580	dystroglycan 1 [Source:VGNC Symbol;Acc:VGNC:27871]	DAG1	0.304728	7.96967	4.83641	0.0456829	0.336541
ENSBTAG00000027397	protein phosphatase 1 regulatory subunit 3D [Source:VGNC Symbol;Acc:VGNC:33245]	PPP1R3D	-0.719932	1.10759	4.83447	0.0457205	0.33663
ENSBTAG00000004257	TATA-box binding protein associated factor 4b [Source:VGNC Symbol;Acc:VGNC:35575]	TAF4B	0.566722	2.81544	4.83312	0.0457465	0.336633
ENSBTAG00000008292	small nuclear ribonucleoprotein D1 polypeptide [Source:NCBI gene (formerly Entrezgene);Acc:508788]	SNRPD1	0.294984	6.30328	4.82982	0.0458105	0.336915
ENSBTAG00000027213	0	0	0.974928	-0.751577	4.82803	0.0458452	0.336983
ENSBTAG00000043564	ATP synthase F0 subunit 8 [Source:NCBI gene (formerly Entrezgene);Acc:3283881]	ATP8	1.06348	9.70328	4.87432	0.0459123	0.337288
ENSBTAG00000011619	Ras interacting protein 1 [Source:VGNC Symbol;Acc:VGNC:33751]	RASIP1	-0.3715	3.69125	4.82075	0.0459867	0.337646
ENSBTAG00000006368	NEDD4 binding protein 3 [Source:VGNC Symbol;Acc:VGNC:31853]	N4BP3	-0.536178	4.37655	4.81718	0.0460562	0.337949
ENSBTAG00000013245	inositol 1,4,5-trisphosphate receptor type 3 [Source:VGNC Symbol;Acc:VGNC:30348]	ITPR3	0.352186	8.91107	4.816	0.0460792	0.337949
ENSBTAG00000030646	potassium channel tetramerization domain containing 17 [Source:VGNC Symbol;Acc:VGNC:30506]	KCTD17	0.246066	5.00817	4.81006	0.0461954	0.338597
ENSBTAG00000010152	midline 1 [Source:VGNC Symbol;Acc:VGNC:31464]	MID1	0.247642	6.04348	4.80738	0.046248	0.338597
ENSBTAG00000000801	zinc finger protein 583 [Source:VGNC Symbol;Acc:VGNC:37307]	ZNF583	0.291162	4.4306	4.8066	0.0462631	0.338597
ENSBTAG00000020548	antizyme inhibitor 2 [Source:VGNC Symbol;Acc:VGNC:55327]	AZIN2	-0.866185	0.493558	4.80623	0.0462705	0.338597
ENSBTAG00000013493	BCL2 interacting protein 2 [Source:VGNC Symbol;Acc:VGNC:26532]	BNIP2	0.260862	5.76115	4.80302	0.0463334	0.338869
ENSBTAG00000018647	solute carrier family 2 member 11 [Source:VGNC Symbol;Acc:VGNC:53922]	SLC2A11	-0.500282	2.39011	4.79704	0.0464512	0.339105
ENSBTAG00000039886	transmembrane emp24 domain-containing protein 9 [Source:NCBI gene (formerly Entrezgene);Acc:509184]	0	-0.691245	0.521346	4.79367	0.0465176	0.339105
ENSBTAG00000012405	platelet endothelial aggregation receptor 1 [Source:VGNC Symbol;Acc:VGNC:32734]	PEAR1	0.412844	4.94974	4.7934	0.0465229	0.339105
ENSBTAG00000011763	RIO kinase 2 [Source:VGNC Symbol;Acc:VGNC:50056]	RIOK2	0.368053	5.72903	4.78926	0.0466048	0.339105
ENSBTAG00000004555	LDL receptor related protein 2 [Source:VGNC Symbol;Acc:VGNC:30990]	LRP2	0.795092	6.33214	4.83602	0.0466506	0.339105
ENSBTAG00000011981	MYB proto-oncogene like 1 [Source:VGNC Symbol;Acc:VGNC:31778]	MYBL1	0.273776	6.03794	4.78595	0.0466703	0.339105
ENSBTAG00000032637	exocyst complex component 1 [Source:VGNC Symbol;Acc:VGNC:28643]	EXOC1	0.256167	6.0906	4.78587	0.0466719	0.339105
ENSBTAG00000000205	monocyte to macrophage differentiation associated [Source:VGNC Symbol;Acc:VGNC:31512]	MMD	-0.233558	5.52543	4.78536	0.046682	0.339105
ENSBTAG00000003174	NADH:ubiquinone oxidoreductase complex assembly factor 4 [Source:VGNC Symbol;Acc:VGNC:31956]	NDUFAF4	0.346611	3.40783	4.78522	0.0466848	0.339105
ENSBTAG00000009715	programmed cell death 11 [Source:VGNC Symbol;Acc:VGNC:32659]	PDCD11	0.251467	7.37484	4.78448	0.0466993	0.339105
ENSBTAG00000016717	centrosomal protein 68 [Source:VGNC Symbol;Acc:VGNC:27210]	CEP68	-0.39216	5.00395	4.78395	0.0467099	0.339105
ENSBTAG00000003264	nuclear receptor subfamily 1 group H member 2 [Source:VGNC Symbol;Acc:VGNC:32230]	NR1H2	-0.301531	6.07459	4.78151	0.0467583	0.339105
ENSBTAG00000017318	transmembrane protein 178A [Source:VGNC Symbol;Acc:VGNC:36003]	TMEM178A	0.901677	1.12805	4.78096	0.0467693	0.339105
ENSBTAG00000013478	MARVEL domain containing 1 [Source:VGNC Symbol;Acc:VGNC:31252]	MARVELD1	-0.338707	7.83779	4.7799	0.0467902	0.339105
ENSBTAG00000007238	0	0	1.11039	-0.925334	4.77919	0.0468044	0.339105
ENSBTAG00000051519	0	0	0.66231	2.12498	4.77732	0.0468417	0.339105
ENSBTAG00000014821	solute carrier family 7 member 7 [Source:VGNC Symbol;Acc:VGNC:34932]	SLC7A7	-0.76271	3.75422	4.80993	0.0469266	0.339105
ENSBTAG00000010598	eukaryotic translation initiation factor 4E family member 2 [Source:VGNC Symbol;Acc:VGNC:28410]	EIF4E2	-0.226673	5.38941	4.77258	0.0469361	0.339105
ENSBTAG00000004010	pappalysin 1 [Source:VGNC Symbol;Acc:VGNC:32572]	PAPPA	0.966783	-0.215388	4.77252	0.0469373	0.339105
ENSBTAG00000004776	dual specificity phosphatase 23 [Source:VGNC Symbol;Acc:VGNC:28257]	DUSP23	-0.493876	2.16095	4.77187	0.0469502	0.339105
ENSBTAG00000012800	metabolism of cobalamin associated A [Source:VGNC Symbol;Acc:VGNC:57121]	MMAA	0.408294	3.29115	4.77175	0.0469526	0.339105
ENSBTAG00000002363	sestrin 2 [Source:VGNC Symbol;Acc:VGNC:34489]	SESN2	-0.2903	6.3533	4.77139	0.0469597	0.339105
ENSBTAG00000048885	chromosome 17 C22orf39 homolog [Source:NCBI gene (formerly Entrezgene);Acc:515651]	0	-0.529654	3.96511	4.76861	0.0470153	0.339105
ENSBTAG00000001244	plasminogen activator, tissue type [Source:VGNC Symbol;Acc:VGNC:32974]	PLAT	-0.299912	9.4323	4.76836	0.0470203	0.339105
ENSBTAG00000050925	0	0	-0.29063	4.89078	4.7683	0.0470215	0.339105
ENSBTAG00000054127	0	0	-0.430059	1.66417	4.76763	0.047035	0.339105
ENSBTAG00000006054	acyl-CoA binding domain containing 4 [Source:VGNC Symbol;Acc:VGNC:55767]	ACBD4	-0.454443	3.2311	4.76599	0.0470676	0.339155
ENSBTAG00000018172	2-oxoglutarate and iron dependent oxygenase domain containing 3 [Source:VGNC Symbol;Acc:VGNC:32410]	OGFOD3	-0.560428	2.42047	4.76065	0.0471747	0.339531
ENSBTAG00000018805	ankyrin repeat and SOCS box containing 13 [Source:VGNC Symbol;Acc:VGNC:26190]	ASB13	-0.59944	2.5444	4.76022	0.0471833	0.339531
ENSBTAG00000006848	DExH-box helicase 34 [Source:VGNC Symbol;Acc:VGNC:28052]	DHX34	-0.381413	4.42712	4.75953	0.0471972	0.339531
ENSBTAG00000015327	spectrin alpha, non-erythrocytic 1 [Source:VGNC Symbol;Acc:VGNC:35251]	SPTAN1	0.255624	9.97124	4.75536	0.0472811	0.339656
ENSBTAG00000007840	3-hydroxy-3-methylglutaryl-CoA reductase [Source:VGNC Symbol;Acc:VGNC:29879]	HMGCR	0.400978	7.25522	4.75393	0.0473098	0.339656
ENSBTAG00000053661	0	0	0.886283	0.0579475	4.75348	0.0473189	0.339656
ENSBTAG00000025385	0	0	0.652074	0.485659	4.75331	0.0473224	0.339656
ENSBTAG00000005842	ATP binding cassette subfamily C member 10 [Source:VGNC Symbol;Acc:VGNC:25469]	ABCC10	-0.403168	3.99826	4.75226	0.0473435	0.339656
ENSBTAG00000030523	zona pellucida binding protein 2 [Source:NCBI gene (formerly Entrezgene);Acc:514334]	ZPBP2	0.831842	-0.497877	4.74917	0.0474058	0.339918
ENSBTAG00000010149	cryptochrome circadian regulator 1 [Source:VGNC Symbol;Acc:VGNC:27730]	CRY1	-0.353223	3.74944	4.74643	0.0474612	0.34013
ENSBTAG00000030591	CWC25 spliceosome associated protein homolog [Source:VGNC Symbol;Acc:VGNC:27842]	CWC25	0.307143	3.82557	4.74441	0.0475021	0.340238
ENSBTAG00000012213	WAPL cohesin release factor [Source:VGNC Symbol;Acc:VGNC:36862]	WAPL	0.251187	7.54664	4.74042	0.0475829	0.340631
ENSBTAG00000007816	0	0	-0.529652	2.79343	4.73458	0.0477014	0.341221
ENSBTAG00000051307	0	0	-0.582291	2.33787	4.73381	0.047717	0.341221
ENSBTAG00000003039	proteasome 20S subunit beta 8 [Source:VGNC Symbol;Acc:VGNC:33452]	PSMB8	-0.249591	4.57103	4.72849	0.0478253	0.341636
ENSBTAG00000039287	ZFP69 zinc finger protein [Source:VGNC Symbol;Acc:VGNC:37168]	ZFP69	0.290944	4.43426	4.72841	0.047827	0.341636
ENSBTAG00000015844	tissue factor pathway inhibitor 2 [Source:VGNC Symbol;Acc:VGNC:35794]	TFPI2	-0.249931	7.69739	4.72678	0.0478603	0.341642
ENSBTAG00000011455	DNA polymerase alpha 2, accessory subunit [Source:VGNC Symbol;Acc:VGNC:33111]	POLA2	0.19073	6.24759	4.72583	0.0478796	0.341642
ENSBTAG00000048331	acyl-CoA dehydrogenase family member 10 [Source:NCBI gene (formerly Entrezgene);Acc:513508]	0	-0.469525	2.24983	4.72196	0.0479587	0.342021
ENSBTAG00000018768	high mobility group nucleosome binding domain 1 [Source:NCBI gene (formerly Entrezgene);Acc:614915]	HMGN1	0.317583	7.68527	4.7156	0.048089	0.342099
ENSBTAG00000052059	0	0	-0.380738	3.43159	4.71552	0.0480908	0.342099
ENSBTAG00000016350	nucleus accumbens associated 1 [Source:VGNC Symbol;Acc:VGNC:31861]	NACC1	0.202598	7.82273	4.71461	0.0481095	0.342099
ENSBTAG00000011762	ankyrin repeat domain 52 [Source:VGNC Symbol;Acc:VGNC:25935]	ANKRD52	0.219844	6.54397	4.71184	0.0481664	0.342099
ENSBTAG00000015022	kinesin family member 2A [Source:VGNC Symbol;Acc:VGNC:30599]	KIF2A	0.342053	7.02494	4.71176	0.048168	0.342099
ENSBTAG00000019767	MIER family member 2 [Source:VGNC Symbol;Acc:VGNC:31470]	MIER2	-0.37183	5.7576	4.71121	0.0481793	0.342099
ENSBTAG00000000179	RNA pseudouridine synthase domain containing 1 [Source:VGNC Symbol;Acc:VGNC:34154]	RPUSD1	-0.307879	3.77854	4.71044	0.0481952	0.342099
ENSBTAG00000025403	tubulin tyrosine ligase like 5 [Source:VGNC Symbol;Acc:VGNC:36493]	TTLL5	0.411224	4.31632	4.71033	0.0481974	0.342099
ENSBTAG00000020969	DDB1 and CUL4 associated factor 6 [Source:VGNC Symbol;Acc:VGNC:27906]	DCAF6	0.244432	6.1876	4.71004	0.0482035	0.342099
ENSBTAG00000002980	glutamic--pyruvic transaminase 2 [Source:VGNC Symbol;Acc:VGNC:29617]	GPT2	-0.473117	4.31434	4.708	0.0482454	0.342213
ENSBTAG00000032521	pleckstrin homology, MyTH4 and FERM domain containing H2 [Source:VGNC Symbol;Acc:VGNC:33021]	PLEKHH2	0.299835	5.62665	4.70649	0.0482765	0.342249
ENSBTAG00000011214	THAP domain containing 3 [Source:VGNC Symbol;Acc:VGNC:35822]	THAP3	-0.352243	4.28985	4.70518	0.0483037	0.342257
ENSBTAG00000018722	pleckstrin homology and RUN domain containing M2 [Source:VGNC Symbol;Acc:VGNC:33024]	PLEKHM2	-0.223739	6.74584	4.70071	0.0483958	0.342569
ENSBTAG00000009059	paired like homeodomain 2 [Source:VGNC Symbol;Acc:VGNC:32925]	PITX2	-0.448689	2.93359	4.70052	0.0483998	0.342569
ENSBTAG00000051509	0	0	-1.03546	-0.366665	4.69894	0.0484325	0.342617
ENSBTAG00000034998	SUMO interacting motifs containing 1 [Source:VGNC Symbol;Acc:VGNC:54482]	SIMC1	0.402252	5.83466	4.69449	0.0485248	0.342834
ENSBTAG00000030962	eukaryotic elongation factor, selenocysteine-tRNA specific [Source:VGNC Symbol;Acc:VGNC:28337]	EEFSEC	-0.350063	3.96073	4.69421	0.0485305	0.342834
ENSBTAG00000035174	THO complex 3 [Source:VGNC Symbol;Acc:VGNC:58351]	THOC3	0.225583	5.0222	4.69369	0.0485413	0.342834
ENSBTAG00000010402	myosin heavy chain 9 [Source:VGNC Symbol;Acc:VGNC:31798]	MYH9	0.337629	10.8636	4.6903	0.0486119	0.343149
ENSBTAG00000015413	RAS p21 protein activator 2 [Source:VGNC Symbol;Acc:VGNC:33736]	RASA2	0.324858	5.28073	4.68562	0.0487092	0.343575
ENSBTAG00000025233	CACN subunit beta associated regulatory protein [Source:VGNC Symbol;Acc:VGNC:26806]	CBARP	-0.400482	3.43802	4.68489	0.0487245	0.343575
ENSBTAG00000015996	glypican 1 [Source:VGNC Symbol;Acc:VGNC:29523]	GPC1	-0.654654	7.51535	4.72973	0.0487743	0.343742
ENSBTAG00000054865	0	0	0.225406	6.4106	4.67834	0.0488612	0.344171
ENSBTAG00000013069	IQ motif containing B1 [Source:VGNC Symbol;Acc:VGNC:30250]	IQCB1	0.304874	4.1726	4.67668	0.0488961	0.344232
ENSBTAG00000052404	0	0	-0.612301	1.74518	4.67533	0.0489241	0.344246
ENSBTAG00000000010	ubiquitin like 7 [Source:VGNC Symbol;Acc:VGNC:50128]	UBL7	-0.357273	4.59202	4.67338	0.0489651	0.344351
ENSBTAG00000002190	dedicator of cytokinesis 8 [Source:VGNC Symbol;Acc:VGNC:28162]	DOCK8	1.10153	-0.475107	4.66993	0.0490375	0.344486
ENSBTAG00000016131	non-SMC condensin II complex subunit G2 [Source:VGNC Symbol;Acc:VGNC:31904]	NCAPG2	0.211285	6.40243	4.66963	0.0490438	0.344486
ENSBTAG00000009939	cullin associated and neddylation dissociated 1 [Source:VGNC Symbol;Acc:VGNC:26734]	CAND1	0.229254	7.62655	4.66784	0.0490815	0.344486
ENSBTAG00000054218	insulin like growth factor binding protein 5 [Source:NCBI gene (formerly Entrezgene);Acc:404185]	IGFBP5	-0.636497	2.87361	4.66618	0.0491163	0.344486
ENSBTAG00000020161	kelch like family member 22 [Source:VGNC Symbol;Acc:VGNC:30651]	KLHL22	-0.498532	3.93006	4.6652	0.0491371	0.344486
ENSBTAG00000004575	family with sequence similarity 126 member A [Source:VGNC Symbol;Acc:VGNC:28724]	FAM126A	0.232117	6.44011	4.665	0.0491413	0.344486
ENSBTAG00000003342	adenosylmethionine decarboxylase 1 [Source:VGNC Symbol;Acc:VGNC:25859]	AMD1	0.520533	5.80238	4.67927	0.0492645	0.345011
ENSBTAG00000008756	E74 like ETS transcription factor 3 [Source:VGNC Symbol;Acc:VGNC:28428]	ELF3	-0.381984	2.67168	4.65896	0.0492685	0.345011
ENSBTAG00000015368	septin 4 [Source:VGNC Symbol;Acc:VGNC:34456]	SEPTIN4	-0.319584	4.06563	4.65739	0.0493018	0.34506
ENSBTAG00000016362	POU class 6 homeobox 1 [Source:VGNC Symbol;Acc:VGNC:33180]	POU6F1	-0.810998	0.210875	4.64776	0.0495058	0.346215
ENSBTAG00000022890	myelin basic protein [Source:VGNC Symbol;Acc:VGNC:54450]	MBP	-0.552365	2.92458	4.64713	0.0495193	0.346215
ENSBTAG00000013548	gamma-aminobutyric acid type A receptor subunit epsilon [Source:VGNC Symbol;Acc:VGNC:29199]	GABRE	-0.398643	4.0536	4.64385	0.049589	0.346518
ENSBTAG00000054796	0	0	-0.789443	1.07267	4.64257	0.0496163	0.346525
ENSBTAG00000040555	F-box and leucine rich repeat protein 19 [Source:VGNC Symbol;Acc:VGNC:59170]	FBXL19	-0.332164	5.24415	4.64042	0.0496622	0.346662
ENSBTAG00000004562	CD207 molecule [Source:VGNC Symbol;Acc:VGNC:27011]	CD207	-0.520176	3.2798	4.62905	0.0499053	0.348174
ENSBTAG00000016037	branched chain keto acid dehydrogenase E1 subunit alpha [Source:NCBI gene (formerly Entrezgene);Acc:282149]	BCKDHA	-0.317876	5.59603	4.6235	0.0500245	0.348821
ENSBTAG00000002432	abhydrolase domain containing 13 [Source:VGNC Symbol;Acc:VGNC:25492]	ABHD13	0.291524	4.89902	4.62145	0.0500686	0.348832
ENSBTAG00000019329	LYL1 basic helix-loop-helix family member [Source:VGNC Symbol;Acc:VGNC:31097]	LYL1	-0.919969	-0.541689	4.62096	0.0500791	0.348832
ENSBTAG00000003045	BMP and activin membrane bound inhibitor [Source:VGNC Symbol;Acc:VGNC:26417]	BAMBI	-0.465373	3.21648	4.61593	0.0501877	0.349404
ENSBTAG00000048992	0	0	-1.29892	-0.39566	4.60777	0.0503642	0.350009
ENSBTAG00000046083	zinc finger protein 280A [Source:NCBI gene (formerly Entrezgene);Acc:518200]	ZNF280A	0.824986	0.625744	4.60629	0.0503962	0.350009
ENSBTAG00000052100	0	0	-0.428744	2.7746	4.60615	0.0503993	0.350009
ENSBTAG00000004664	coenzyme Q4 [Source:VGNC Symbol;Acc:VGNC:59211]	COQ4	-0.442345	4.67504	4.60564	0.0504103	0.350009
ENSBTAG00000021172	interacts with SUPT6H, CTD assembly factor 1 [Source:VGNC Symbol;Acc:VGNC:30354]	IWS1	0.287197	6.58007	4.6046	0.050433	0.350009
ENSBTAG00000007485	grainyhead like transcription factor 1 [Source:VGNC Symbol;Acc:VGNC:29634]	GRHL1	0.480236	3.13479	4.60455	0.0504341	0.350009
ENSBTAG00000003034	GATA zinc finger domain containing 2A [Source:VGNC Symbol;Acc:VGNC:29271]	GATAD2A	0.187789	7.47023	4.60268	0.0504746	0.350078
ENSBTAG00000000442	retinol binding protein 4 [Source:VGNC Symbol;Acc:VGNC:33815]	RBP4	0.2614	7.70313	4.60165	0.0504971	0.350078
ENSBTAG00000015083	F-box protein 9 [Source:VGNC Symbol;Acc:VGNC:28921]	FBXO9	-0.195671	5.91335	4.59178	0.0507122	0.351384
ENSBTAG00000047679	deoxynucleotidyltransferase terminal interacting protein 2 [Source:VGNC Symbol;Acc:VGNC:28152]	DNTTIP2	0.347162	7.49586	4.5882	0.0507907	0.351743
ENSBTAG00000010988	mortality factor 4 like 1 [Source:NCBI gene (formerly Entrezgene);Acc:614390]	MORF4L1	0.254355	7.93278	4.58425	0.0508772	0.352084
ENSBTAG00000015612	UTP6 small subunit processome component [Source:VGNC Symbol;Acc:VGNC:36748]	UTP6	0.269034	7.74186	4.58289	0.050907	0.352084
ENSBTAG00000013346	SIX homeobox 5 [Source:VGNC Symbol;Acc:VGNC:34641]	SIX5	-0.376151	4.83772	4.58229	0.0509202	0.352084
ENSBTAG00000010477	tetratricopeptide repeat domain 21A [Source:VGNC Symbol;Acc:VGNC:36459]	TTC21A	-0.410466	2.31125	4.57778	0.0510195	0.352278
ENSBTAG00000012333	zinc finger protein 524 [Source:NCBI gene (formerly Entrezgene);Acc:789616]	ZNF524	-0.404225	3.99884	4.57628	0.0510525	0.352278
ENSBTAG00000001806	IQ motif containing D [Source:VGNC Symbol;Acc:VGNC:30252]	IQCD	-0.482068	1.73967	4.57572	0.0510647	0.352278
ENSBTAG00000012247	matrix remodeling associated 8 [Source:VGNC Symbol;Acc:VGNC:50222]	MXRA8	-0.512498	2.30579	4.57432	0.0510957	0.352278
ENSBTAG00000051534	glycine N-methyltransferase [Source:NCBI gene (formerly Entrezgene);Acc:538212]	GNMT	-1.35572	-0.242741	4.57405	0.0511016	0.352278
ENSBTAG00000026191	guided entry of tail-anchored proteins factor 4 [Source:VGNC Symbol;Acc:VGNC:97274]	GET4	-0.257932	5.78765	4.57171	0.0511533	0.352278
ENSBTAG00000024105	BCL2 like 11 [Source:VGNC Symbol;Acc:VGNC:50256]	BCL2L11	-0.310301	4.48755	4.56692	0.0512591	0.352278
ENSBTAG00000014541	platelet derived growth factor subunit A [Source:VGNC Symbol;Acc:VGNC:32689]	PDGFA	0.613823	4.25901	4.58444	0.0512596	0.352278
ENSBTAG00000011966	laminin subunit gamma 1 [Source:VGNC Symbol;Acc:VGNC:50206]	LAMC1	0.296961	10.7259	4.56683	0.0512611	0.352278
ENSBTAG00000016952	proteasome 26S subunit, non-ATPase 5 [Source:VGNC Symbol;Acc:VGNC:33469]	PSMD5	0.241606	7.09137	4.56647	0.0512692	0.352278
ENSBTAG00000003098	metadherin [Source:VGNC Symbol;Acc:VGNC:31719]	MTDH	0.242416	8.31039	4.56574	0.0512852	0.352278
ENSBTAG00000015635	TNF receptor superfamily member 4 [Source:VGNC Symbol;Acc:VGNC:36168]	TNFRSF4	-0.580133	2.32192	4.56432	0.0513168	0.352278
ENSBTAG00000014252	serine palmitoyltransferase long chain base subunit 3 [Source:VGNC Symbol;Acc:VGNC:35258]	SPTLC3	0.565406	2.32055	4.56427	0.0513178	0.352278
ENSBTAG00000033182	heparan-alpha-glucosaminide N-acetyltransferase [Source:VGNC Symbol;Acc:VGNC:29837]	HGSNAT	-0.297269	4.96351	4.5638	0.0513282	0.352278
ENSBTAG00000031071	zinc finger protein 624 [Source:NCBI gene (formerly Entrezgene);Acc:104975043]	ZNF624	0.365399	2.3971	4.5617	0.0513748	0.352278
ENSBTAG00000006881	solute carrier family 35 member B1 [Source:VGNC Symbol;Acc:VGNC:34823]	SLC35B1	0.237587	6.36313	4.56165	0.0513761	0.352278
ENSBTAG00000015362	bone morphogenetic protein 7 [Source:VGNC Symbol;Acc:VGNC:26522]	BMP7	-0.221461	6.56896	4.56039	0.0514039	0.352285
ENSBTAG00000017074	anoctamin 8 [Source:VGNC Symbol;Acc:VGNC:25956]	ANO8	-0.378847	4.48262	4.55866	0.0514423	0.352346
ENSBTAG00000000009	forkhead box F1 [Source:VGNC Symbol;Acc:VGNC:29084]	FOXF1	-0.247396	6.09394	4.55759	0.0514663	0.352346
ENSBTAG00000012982	phosphopantothenoylcysteine synthetase [Source:VGNC Symbol;Acc:VGNC:33189]	PPCS	-0.289143	3.87462	4.5546	0.0515327	0.352617
ENSBTAG00000012683	serine/arginine repetitive matrix 2 [Source:VGNC Symbol;Acc:VGNC:58613]	SRRM2	-0.272391	10.7396	4.55325	0.0515629	0.352641
ENSBTAG00000000793	laminin subunit gamma 2 [Source:VGNC Symbol;Acc:VGNC:30774]	LAMC2	0.331755	5.33141	4.55093	0.0516145	0.352811
ENSBTAG00000005800	glutamate ionotropic receptor AMPA type subunit 1 [Source:VGNC Symbol;Acc:VGNC:29638]	GRIA1	-0.748488	4.13089	4.59142	0.0517123	0.353296
ENSBTAG00000038045	fms related receptor tyrosine kinase 3 ligand [Source:VGNC Symbol;Acc:VGNC:29043]	FLT3LG	-0.538088	2.30117	4.54033	0.0518519	0.353988
ENSBTAG00000008577	G-rich RNA sequence binding factor 1 [Source:VGNC Symbol;Acc:VGNC:29667]	GRSF1	0.262115	6.31696	4.53816	0.0519005	0.353988
ENSBTAG00000004225	TSR1 ribosome maturation factor [Source:VGNC Symbol;Acc:VGNC:36447]	TSR1	0.294106	7.89961	4.53755	0.0519142	0.353988
ENSBTAG00000017769	RIB43A domain with coiled-coils 1 [Source:VGNC Symbol;Acc:VGNC:33957]	RIBC1	-0.505932	1.11289	4.53671	0.0519331	0.353988
ENSBTAG00000003405	tumor protein p53 inducible protein 3 [Source:VGNC Symbol;Acc:VGNC:36235]	TP53I3	-0.443907	4.01597	4.53605	0.051948	0.353988
ENSBTAG00000023177	complement factor H [Source:NCBI gene (formerly Entrezgene);Acc:280816]	CFH	-1.07956	3.12613	4.57766	0.0520162	0.354269
ENSBTAG00000021807	tachykinin precursor 3 [Source:VGNC Symbol;Acc:VGNC:35556]	TAC3	1.17671	-0.280024	4.52881	0.052111	0.354292
ENSBTAG00000034090	0	0	0.525937	1.76918	4.52858	0.0521163	0.354292
ENSBTAG00000005441	zinc finger matrin-type 2 [Source:VGNC Symbol;Acc:VGNC:37191]	ZMAT2	0.309279	6.64422	4.52856	0.0521167	0.354292
ENSBTAG00000022381	tet methylcytosine dioxygenase 3 [Source:VGNC Symbol;Acc:VGNC:54499]	TET3	-0.384473	4.19704	4.52756	0.0521394	0.354292
ENSBTAG00000004862	TUB bipartite transcription factor [Source:VGNC Symbol;Acc:VGNC:36503]	TUB	-0.422062	3.27212	4.52601	0.0521745	0.354292
ENSBTAG00000052841	TAFA chemokine like family member 3 [Source:NCBI gene (formerly Entrezgene);Acc:510868]	0	0.615657	1.62208	4.52572	0.0521809	0.354292
ENSBTAG00000017901	layilin [Source:VGNC Symbol;Acc:VGNC:30803]	LAYN	-0.579535	3.10406	4.52195	0.0522663	0.354689
ENSBTAG00000002295	activating transcription factor 2 [Source:VGNC Symbol;Acc:VGNC:26240]	ATF2	0.306745	5.7944	4.52062	0.0522965	0.354711
ENSBTAG00000052215	mesoderm posterior bHLH transcription factor 1 [Source:NCBI gene (formerly Entrezgene);Acc:112443239]	MESP1	-1.29029	-0.570848	4.51892	0.0523349	0.354718
ENSBTAG00000017333	periaxin [Source:VGNC Symbol;Acc:VGNC:33430]	PRX	-0.495926	2.49637	4.5182	0.0523513	0.354718
ENSBTAG00000017108	OTU deubiquitinase 3 [Source:VGNC Symbol;Acc:VGNC:32494]	OTUD3	0.411694	4.82064	4.51128	0.0525086	0.355537
ENSBTAG00000006625	NDC1 transmembrane nucleoporin [Source:VGNC Symbol;Acc:VGNC:31930]	NDC1	0.289894	5.49824	4.51051	0.0525262	0.355537
ENSBTAG00000020477	activator of HSP90 ATPase activity 1 [Source:VGNC Symbol;Acc:VGNC:25755]	AHSA1	0.302525	6.7704	4.50795	0.0525847	0.355588
ENSBTAG00000002962	protein phosphatase, Mg2+/Mn2+ dependent 1M [Source:VGNC Symbol;Acc:VGNC:33217]	PPM1M	-0.281894	4.90042	4.50781	0.0525877	0.355588
ENSBTAG00000010597	gamma-glutamylcyclotransferase [Source:NCBI gene (formerly Entrezgene);Acc:533374]	GGCT	-0.243779	4.30144	4.50631	0.052622	0.355638
ENSBTAG00000053295	0	0	1.13472	-0.499343	4.50357	0.0526847	0.355862
ENSBTAG00000011064	aarF domain containing kinase 5 [Source:VGNC Symbol;Acc:VGNC:25641]	ADCK5	-0.385373	5.71416	4.50249	0.0527093	0.355862
ENSBTAG00000010542	spire type actin nucleation factor 1 [Source:VGNC Symbol;Acc:VGNC:35222]	SPIRE1	0.294424	4.58497	4.49983	0.0527702	0.355914
ENSBTAG00000013302	R3H domain containing 1 [Source:VGNC Symbol;Acc:VGNC:57358]	R3HDM1	0.337134	6.41146	4.4998	0.052771	0.355914
ENSBTAG00000008583	phosphatase domain containing paladin 1 [Source:VGNC Symbol;Acc:VGNC:50088]	PALD1	-0.652321	0.876946	4.49668	0.0528425	0.355923
ENSBTAG00000054774	0	0	0.340748	7.57316	4.49663	0.0528436	0.355923
ENSBTAG00000048508	inhibin subunit beta A [Source:NCBI gene (formerly Entrezgene);Acc:281867]	INHBA	0.863976	6.9277	4.53579	0.0529533	0.355923
ENSBTAG00000043567	0	0	0.650015	9.70513	4.5352	0.0529667	0.355923
ENSBTAG00000021057	transmembrane protein 190 [Source:VGNC Symbol;Acc:VGNC:36016]	TMEM190	0.431628	2.5535	4.4911	0.0529708	0.355923
ENSBTAG00000003239	UTP20 small subunit processome component [Source:VGNC Symbol;Acc:VGNC:36744]	UTP20	0.397051	7.09766	4.49088	0.0529758	0.355923
ENSBTAG00000007130	ESF1 nucleolar pre-rRNA processing protein homolog [Source:VGNC Symbol;Acc:VGNC:28601]	ESF1	0.361654	5.70263	4.49074	0.0529791	0.355923
ENSBTAG00000048497	0	0	0.666565	2.65745	4.48943	0.0530091	0.355923
ENSBTAG00000040399	von Willebrand factor A domain containing 5B2 [Source:VGNC Symbol;Acc:VGNC:36854]	VWA5B2	-0.769612	0.37264	4.48856	0.0530293	0.355923
ENSBTAG00000000372	TIMELESS interacting protein [Source:VGNC Symbol;Acc:VGNC:35877]	TIPIN	0.297435	5.27571	4.48713	0.0530622	0.355923
ENSBTAG00000051410	taste 1 receptor member 3 [Source:NCBI gene (formerly Entrezgene);Acc:101904771]	TAS1R3	-1.12857	-0.278151	4.48681	0.0530696	0.355923
ENSBTAG00000015602	MRN complex interacting protein [Source:VGNC Symbol;Acc:VGNC:52861]	MRNIP	-0.33439	3.26086	4.48421	0.0531296	0.356144
ENSBTAG00000000789	protein phosphatase 1 regulatory subunit 7 [Source:VGNC Symbol;Acc:VGNC:52808]	PPP1R7	0.242707	6.04029	4.48103	0.0532032	0.356456
ENSBTAG00000030839	PWWP domain containing 3A, DNA repair factor [Source:VGNC Symbol;Acc:VGNC:57909]	PWWP3A	-0.214286	6.46138	4.47971	0.0532336	0.356479
ENSBTAG00000050814	cilia and flagella associated protein 70 [Source:NCBI gene (formerly Entrezgene);Acc:529891]	CFAP70	-0.6053	1.18105	4.47482	0.0533471	0.356761
ENSBTAG00000010321	tetratricopeptide repeat domain 1 [Source:VGNC Symbol;Acc:VGNC:36453]	TTC1	0.264337	5.19188	4.47344	0.0533791	0.356761
ENSBTAG00000050453	zinc finger protein 835 [Source:NCBI gene (formerly Entrezgene);Acc:101908474]	0	-0.361861	2.96302	4.47331	0.0533821	0.356761
ENSBTAG00000033107	oncostatin M receptor [Source:VGNC Symbol;Acc:VGNC:32475]	OSMR	-0.469417	3.19353	4.4717	0.0534194	0.356761
ENSBTAG00000008078	tripartite motif containing 59 [Source:VGNC Symbol;Acc:VGNC:36344]	TRIM59	0.402352	3.81026	4.47127	0.0534295	0.356761
ENSBTAG00000019866	neuropilin 1 [Source:VGNC Symbol;Acc:VGNC:32266]	NRP1	0.502829	4.53257	4.47042	0.0534492	0.356761
ENSBTAG00000049042	0	0	-0.753558	0.407856	4.46973	0.0534654	0.356761
ENSBTAG00000017468	nucleobindin 2 [Source:VGNC Symbol;Acc:VGNC:32319]	NUCB2	0.355519	5.64887	4.46822	0.0535005	0.356814
ENSBTAG00000046407	nyctalopin [Source:VGNC Symbol;Acc:VGNC:32388]	NYX	-0.830448	-0.806555	4.46686	0.0535322	0.356845
ENSBTAG00000021474	gasdermin D [Source:VGNC Symbol;Acc:VGNC:29675]	GSDMD	-0.382707	4.19669	4.4656	0.0535616	0.356861
ENSBTAG00000013627	heterogeneous nuclear ribonucleoprotein A/B [Source:VGNC Symbol;Acc:VGNC:52241]	HNRNPAB	0.313115	8.6935	4.45987	0.0536954	0.357571
ENSBTAG00000001792	mitochondrial contact site and cristae organizing system subunit 13 [Source:VGNC Symbol;Acc:VGNC:52730]	MICOS13	0.270198	5.11517	4.45487	0.0538125	0.357845
ENSBTAG00000009685	exoribonuclease 1 [Source:NCBI gene (formerly Entrezgene);Acc:540728]	ERI1	0.264064	5.04362	4.45477	0.0538148	0.357845
ENSBTAG00000013250	proprotein convertase subtilisin/kexin type 1 inhibitor [Source:VGNC Symbol;Acc:VGNC:32647]	PCSK1N	-0.602036	3.9875	4.4644	0.0538188	0.357845
ENSBTAG00000018453	ankyrin repeat domain 37 [Source:VGNC Symbol;Acc:VGNC:25928]	ANKRD37	-0.836779	0.18979	4.45134	0.0538954	0.357845
ENSBTAG00000000369	epidermal growth factor receptor pathway substrate 8 [Source:VGNC Symbol;Acc:VGNC:28555]	EPS8	0.424301	4.91354	4.45036	0.0539184	0.357845
ENSBTAG00000009415	nuclear FMR1 interacting protein 1 [Source:VGNC Symbol;Acc:VGNC:32345]	NUFIP1	0.319812	4.79029	4.45026	0.0539207	0.357845
ENSBTAG00000014361	family with sequence similarity 160 member B2 [Source:VGNC Symbol;Acc:VGNC:28741]	FAM160B2	-0.224484	5.34516	4.45001	0.0539267	0.357845
ENSBTAG00000019692	BCL2 like 2 [Source:VGNC Symbol;Acc:VGNC:55105]	BCL2L2	-0.237829	5.96866	4.44369	0.0540754	0.358651
ENSBTAG00000006247	deoxyhypusine synthase [Source:VGNC Symbol;Acc:VGNC:28038]	DHPS	-0.291456	3.91286	4.44096	0.0541399	0.358862
ENSBTAG00000019110	proline rich nuclear receptor coactivator 1 [Source:VGNC Symbol;Acc:VGNC:33098]	PNRC1	-0.304224	5.66838	4.44004	0.0541616	0.358862
ENSBTAG00000009307	retention in endoplasmic reticulum sorting receptor 1 [Source:VGNC Symbol;Acc:VGNC:33871]	RER1	0.22397	6.41087	4.43436	0.0542959	0.35957
ENSBTAG00000014843	COPI coat complex subunit beta 2 [Source:VGNC Symbol;Acc:VGNC:27594]	COPB2	0.211154	7.94795	4.42934	0.054415	0.359992
ENSBTAG00000012249	proline rich 15 like [Source:VGNC Symbol;Acc:VGNC:33394]	PRR15L	0.691859	0.477884	4.42837	0.0544382	0.359992
ENSBTAG00000008186	UBX domain protein 6 [Source:VGNC Symbol;Acc:VGNC:36628]	UBXN6	-0.373954	5.08599	4.42803	0.0544464	0.359992
ENSBTAG00000051013	Ras association domain family member 3 [Source:NCBI gene (formerly Entrezgene);Acc:536808]	RASSF3	0.335682	4.51856	4.42708	0.0544689	0.359992
ENSBTAG00000009987	integrin subunit beta 3 [Source:NCBI gene (formerly Entrezgene);Acc:282642]	ITGB3	0.35645	6.98378	4.42579	0.0544996	0.360014
ENSBTAG00000016363	trafficking from ER to golgi regulator [Source:NCBI gene (formerly Entrezgene);Acc:505171]	TFG	0.259223	7.30377	4.42352	0.0545536	0.360038
ENSBTAG00000010709	dihydrolipoamide S-acetyltransferase [Source:NCBI gene (formerly Entrezgene);Acc:512723]	DLAT	0.275668	5.92783	4.42284	0.0545698	0.360038
ENSBTAG00000011753	RCC1 like [Source:VGNC Symbol;Acc:VGNC:33826]	RCC1L	-0.321739	5.18389	4.4222	0.0545851	0.360038
ENSBTAG00000010945	SEC24 homolog B, COPII coat complex component [Source:VGNC Symbol;Acc:VGNC:34414]	SEC24B	0.223281	6.65518	4.41984	0.0546414	0.360229
ENSBTAG00000016224	ribosomal protein S7 [Source:VGNC Symbol;Acc:VGNC:34150]	RPS7	-0.242658	9.13256	4.41536	0.0547487	0.360609
[truncated: 11,173 more rows]

## Sheet: R+AFB1 vs AFB1
Gene ID	Gene description	Gene name	logFC	unshrunk.logFC	logCPM	PValue	FDR
ENSBTAG00000000793	laminin subunit gamma 2 [Source:VGNC Symbol;Acc:VGNC:30774]	LAMC2	1.69283	1.69307	5.33141	7.17666e-08	0.00094531
ENSBTAG00000008182	FosB proto-oncogene, AP-1 transcription factor subunit [Source:VGNC Symbol;Acc:VGNC:29074]	FOSB	1.89385	1.89498	3.05385	1.25856e-06	0.00557192
ENSBTAG00000035998	creatine kinase B [Source:VGNC Symbol;Acc:VGNC:27384]	CKB	1.29669	1.2968	6.03927	1.26904e-06	0.00557192
ENSBTAG00000000177	mesothelin [Source:NCBI gene (formerly Entrezgene);Acc:516237]	MSLN	3.06387	3.06403	9.18636	4.87062e-06	0.00573412
ENSBTAG00000002317	pleiotrophin [Source:VGNC Symbol;Acc:VGNC:33521]	PTN	1.47176	1.4719	6.99163	4.84289e-06	0.00573412
ENSBTAG00000004266	DEAD-box helicase 25 [Source:VGNC Symbol;Acc:VGNC:27961]	DDX25	1.55464	1.55906	2.68845	4.68373e-06	0.00573412
ENSBTAG00000005246	disco interacting protein 2 homolog B [Source:VGNC Symbol;Acc:VGNC:28067]	DIP2B	-1.01044	-1.01054	6.42698	7.3255e-06	0.00573412
ENSBTAG00000005596	insulin like growth factor binding protein 2 [Source:VGNC Symbol;Acc:VGNC:30084]	IGFBP2	1.34805	1.34814	7.43579	6.61664e-06	0.00573412
ENSBTAG00000012237	AE binding protein 1 [Source:VGNC Symbol;Acc:VGNC:25703]	AEBP1	1.3249	1.32492	9.38947	5.10241e-06	0.00573412
ENSBTAG00000012809	PHD finger protein 24 [Source:VGNC Symbol;Acc:VGNC:32824]	PHF24	2.27604	2.2796	3.42199	4.61306e-06	0.00573412
ENSBTAG00000013364	lipase family member M [Source:VGNC Symbol;Acc:VGNC:30908]	LIPM	2.36586	2.37203	2.64218	3.2689e-06	0.00573412
ENSBTAG00000014991	par-3 family cell polarity regulator [Source:VGNC Symbol;Acc:VGNC:32582]	PARD3	-0.975464	-0.975656	6.07373	3.93554e-06	0.00573412
ENSBTAG00000015178	enoyl-CoA delta isomerase 2 [Source:VGNC Symbol;Acc:VGNC:28310]	ECI2	1.21744	1.2183	3.43904	6.16794e-06	0.00573412
ENSBTAG00000015844	tissue factor pathway inhibitor 2 [Source:VGNC Symbol;Acc:VGNC:35794]	TFPI2	0.961415	0.961449	7.69739	5.96294e-06	0.00573412
ENSBTAG00000020485	arrestin beta 1 [Source:VGNC Symbol;Acc:VGNC:26169]	ARRB1	1.89077	1.89319	4.76643	2.44575e-06	0.00573412
ENSBTAG00000030977	unc-51 like autophagy activating kinase 2 [Source:VGNC Symbol;Acc:VGNC:36659]	ULK2	0.875877	0.876042	5.29587	6.68395e-06	0.00573412
ENSBTAG00000045822	chromosome 15 C11orf96 homolog [Source:NCBI gene (formerly Entrezgene);Acc:100270684]	C15H11orf96	1.78624	1.78738	2.87074	7.40056e-06	0.00573412
ENSBTAG00000004115	myosin regulatory light chain interacting protein [Source:VGNC Symbol;Acc:VGNC:31805]	MYLIP	0.923881	0.92416	4.47323	1.04815e-05	0.00640968
ENSBTAG00000005828	MER proto-oncogene, tyrosine kinase [Source:VGNC Symbol;Acc:VGNC:31391]	MERTK	-1.30126	-1.30234	2.88719	9.06006e-06	0.00640968
ENSBTAG00000008195	phosphorylase kinase catalytic subunit gamma 1 [Source:VGNC Symbol;Acc:VGNC:32833]	PHKG1	1.58529	1.58811	1.73482	1.04809e-05	0.00640968
ENSBTAG00000024803	endonuclease domain containing 1 [Source:VGNC Symbol;Acc:VGNC:28490]	ENDOD1	1.31994	1.32014	5.92641	1.07055e-05	0.00640968
ENSBTAG00000054069	cornulin [Source:NCBI gene (formerly Entrezgene);Acc:100141268]	CRNN	1.56301	1.56609	1.88211	1.03593e-05	0.00640968
ENSBTAG00000007273	transferrin [Source:NCBI gene (formerly Entrezgene);Acc:280705]	TF	3.08461	3.08749	4.86408	1.15448e-05	0.00658888
ENSBTAG00000011420	carbonic anhydrase 9 [Source:VGNC Symbol;Acc:VGNC:26659]	CA9	1.8371	1.83779	5.32053	1.2789e-05	0.00658888
ENSBTAG00000013548	gamma-aminobutyric acid type A receptor subunit epsilon [Source:VGNC Symbol;Acc:VGNC:29199]	GABRE	1.38596	1.3867	4.0536	1.30057e-05	0.00658888
ENSBTAG00000014835	secreted protein acidic and cysteine rich [Source:VGNC Symbol;Acc:VGNC:35171]	SPARC	2.72133	2.72134	12.9284	1.21615e-05	0.00658888
ENSBTAG00000003569	DAZ interacting zinc finger protein 1 [Source:VGNC Symbol;Acc:VGNC:28284]	DZIP1	1.15455	1.15466	7.20468	1.52304e-05	0.00688657
ENSBTAG00000004355	roundabout guidance receptor 3 [Source:VGNC Symbol;Acc:VGNC:34080]	ROBO3	1.07806	1.0783	4.72947	1.61606e-05	0.00688657
ENSBTAG00000006523	superoxide dismutase 2 [Source:NCBI gene (formerly Entrezgene);Acc:281496]	SOD2	-1.30429	-1.30436	6.66155	1.67302e-05	0.00688657
ENSBTAG00000008966	tetraspanin 7 [Source:NCBI gene (formerly Entrezgene);Acc:615596]	TSPAN7	1.23836	1.23879	5.11103	1.62356e-05	0.00688657
ENSBTAG00000009037	polypeptide N-acetylgalactosaminyltransferase 12 [Source:VGNC Symbol;Acc:VGNC:29225]	GALNT12	1.44789	1.45035	2.9885	1.47467e-05	0.00688657
ENSBTAG00000013099	aldolase, fructose-bisphosphate C [Source:VGNC Symbol;Acc:VGNC:25823]	ALDOC	1.33261	1.33361	3.52441	1.44374e-05	0.00688657
ENSBTAG00000014713	retinoic acid receptor responder 1 [Source:VGNC Symbol;Acc:VGNC:33731]	RARRES1	2.02122	2.02147	7.7385	1.72533e-05	0.00688669
ENSBTAG00000011823	calsyntenin 1 [Source:VGNC Symbol;Acc:VGNC:27466]	CLSTN1	1.18675	1.18682	8.36428	2.20763e-05	0.00785917
ENSBTAG00000017165	matrilin 2 [Source:VGNC Symbol;Acc:VGNC:31265]	MATN2	2.33367	2.33542	5.95797	2.16614e-05	0.00785917
ENSBTAG00000017249	somatomedin B and thrombospondin type 1 domain containing [Source:VGNC Symbol;Acc:VGNC:34311]	SBSPON	1.42779	1.42912	3.00047	2.09911e-05	0.00785917
ENSBTAG00000020791	Rap guanine nucleotide exchange factor 1 [Source:VGNC Symbol;Acc:VGNC:33722]	RAPGEF1	-0.737585	-0.737659	6.56003	2.06306e-05	0.00785917
ENSBTAG00000000986	USH1 protein network component harmonin [Source:VGNC Symbol;Acc:VGNC:36704]	USH1C	2.07167	2.07345	3.75586	2.57236e-05	0.00849009
ENSBTAG00000001725	C-X-C motif chemokine ligand 10 [Source:VGNC Symbol;Acc:VGNC:27846]	CXCL10	3.11222	3.1196	5.44515	3.27849e-05	0.00849009
ENSBTAG00000003806	extracellular matrix protein 1 [Source:VGNC Symbol;Acc:VGNC:28311]	ECM1	1.32412	1.32458	4.89459	2.97427e-05	0.00849009
ENSBTAG00000007657	scavenger receptor class A member 3 [Source:VGNC Symbol;Acc:VGNC:34322]	SCARA3	2.03165	2.03333	4.22352	3.3174e-05	0.00849009
ENSBTAG00000008389	HtrA serine peptidase 1 [Source:VGNC Symbol;Acc:VGNC:30004]	HTRA1	2.03543	2.03554	8.61407	3.16263e-05	0.00849009
ENSBTAG00000009513	transforming growth factor beta induced [Source:VGNC Symbol;Acc:VGNC:52886]	TGFBI	1.20656	1.20657	10.0808	2.95618e-05	0.00849009
ENSBTAG00000014370	neuropilin and tolloid like 2 [Source:VGNC Symbol;Acc:VGNC:32012]	NETO2	1.53018	1.53179	2.95721	3.24968e-05	0.00849009
ENSBTAG00000014614	actin alpha 2, smooth muscle [Source:NCBI gene (formerly Entrezgene);Acc:515610]	ACTA2	2.93099	2.93112	9.3977	3.10034e-05	0.00849009
ENSBTAG00000016465	7-dehydrocholesterol reductase [Source:VGNC Symbol;Acc:VGNC:28034]	DHCR7	1.28949	1.28957	7.10326	3.10567e-05	0.00849009
ENSBTAG00000018566	secreted frizzled related protein 5 [Source:VGNC Symbol;Acc:VGNC:34523]	SFRP5	2.93943	2.97124	1.59322	3.06271e-05	0.00849009
ENSBTAG00000021538	myosin IE [Source:VGNC Symbol;Acc:VGNC:31820]	MYO1E	-0.759567	-0.759639	6.27533	2.54394e-05	0.00849009
ENSBTAG00000022294	fatty acid desaturase 1 [Source:VGNC Symbol;Acc:VGNC:28701]	FADS1	0.737174	0.737203	7.41714	3.41233e-05	0.00849009
ENSBTAG00000023562	potassium two pore domain channel subfamily K member 6 [Source:VGNC Symbol;Acc:VGNC:30476]	KCNK6	1.6609	1.66213	4.19739	2.60476e-05	0.00849009
ENSBTAG00000032774	adipogenesis regulatory factor [Source:VGNC Symbol;Acc:VGNC:25680]	ADIRF	1.97583	1.97608	7.68059	3.41615e-05	0.00849009
ENSBTAG00000043981	SET binding factor 2 [Source:VGNC Symbol;Acc:VGNC:34306]	SBF2	-0.847451	-0.847569	6.71496	3.07705e-05	0.00849009
ENSBTAG00000053833	0	0	3.4355	3.62399	2.9567	2.89186e-05	0.00849009
ENSBTAG00000005021	semaphorin 5A [Source:VGNC Symbol;Acc:VGNC:34439]	SEMA5A	2.06292	2.06355	7.68597	3.64092e-05	0.00871968
ENSBTAG00000019550	TBC1 domain family member 2 [Source:VGNC Symbol;Acc:VGNC:35633]	TBC1D2	-1.27606	-1.27634	4.7076	3.60547e-05	0.00871968
ENSBTAG00000008530	solute carrier family 36 member 4 [Source:VGNC Symbol;Acc:VGNC:34841]	SLC36A4	1.096	1.0962	5.70864	3.71195e-05	0.00872402
ENSBTAG00000016208	transglutaminase 2 [Source:VGNC Symbol;Acc:VGNC:35810]	TGM2	1.44652	1.44656	9.08071	3.84143e-05	0.00872402
ENSBTAG00000051333	AT-rich interaction domain 5B [Source:VGNC Symbol;Acc:VGNC:26132]	ARID5B	-0.894267	-0.89429	8.12952	3.7773e-05	0.00872402
ENSBTAG00000004287	EvC ciliary complex subunit 1 [Source:VGNC Symbol;Acc:VGNC:28634]	EVC	1.18222	1.18297	4.48689	4.0954e-05	0.00887076
ENSBTAG00000006901	nipsnap homolog 3A [Source:NCBI gene (formerly Entrezgene);Acc:534363]	NIPSNAP3A	1.11585	1.11651	4.19163	4.17543e-05	0.00887076
ENSBTAG00000016240	ring finger protein 157 [Source:VGNC Symbol;Acc:VGNC:34031]	RNF157	1.64266	1.64331	5.55021	4.13091e-05	0.00887076
ENSBTAG00000045746	0	0	1.59545	1.59946	1.6857	4.12737e-05	0.00887076
ENSBTAG00000005807	mitochondrial calcium uptake 1 [Source:VGNC Symbol;Acc:VGNC:31461]	MICU1	-0.970888	-0.97121	4.88802	4.29952e-05	0.0089894
ENSBTAG00000001173	plexin A2 [Source:VGNC Symbol;Acc:VGNC:58398]	PLXNA2	1.89236	1.89263	7.90263	5.24652e-05	0.00912255
ENSBTAG00000002586	transcription factor 12 [Source:VGNC Symbol;Acc:VGNC:35686]	TCF12	-0.893074	-0.893228	6.04663	5.30319e-05	0.00912255
ENSBTAG00000003033	growth arrest and DNA damage inducible gamma [Source:VGNC Symbol;Acc:VGNC:29208]	GADD45G	1.33644	1.33732	3.7668	4.9657e-05	0.00912255
ENSBTAG00000006187	microfibril associated protein 4 [Source:VGNC Symbol;Acc:VGNC:31424]	MFAP4	3.01731	3.01773	8.07865	5.62145e-05	0.00912255
ENSBTAG00000007741	cytokine receptor like factor 1 [Source:VGNC Symbol;Acc:VGNC:27717]	CRLF1	1.56171	1.56341	2.79636	5.6836e-05	0.00912255
ENSBTAG00000008109	transmembrane protein 97 [Source:VGNC Symbol;Acc:VGNC:36129]	TMEM97	0.738936	0.738984	6.72117	5.44506e-05	0.00912255
ENSBTAG00000008371	F-box and leucine rich repeat protein 20 [Source:VGNC Symbol;Acc:VGNC:52776]	FBXL20	-0.904743	-0.905272	4.28855	5.33615e-05	0.00912255
ENSBTAG00000009714	Rho GTPase activating protein 33 [Source:VGNC Symbol;Acc:VGNC:26091]	ARHGAP33	1.43476	1.43585	4.55651	5.65455e-05	0.00912255
ENSBTAG00000012212	cytochrome P450, family 26, subfamily B, polypeptide 1 [Source:NCBI gene (formerly Entrezgene);Acc:540868]	CYP26B1	-2.45142	-2.4523	3.96399	4.80521e-05	0.00912255
ENSBTAG00000012338	fumarylacetoacetate hydrolase [Source:VGNC Symbol;Acc:VGNC:28707]	FAH	2.14305	2.14622	4.12338	4.97939e-05	0.00912255
ENSBTAG00000013736	prominin 1 [Source:VGNC Symbol;Acc:VGNC:33364]	PROM1	1.27075	1.27119	5.07737	5.40147e-05	0.00912255
ENSBTAG00000016514	carboxypeptidase E [Source:VGNC Symbol;Acc:VGNC:27648]	CPE	2.56216	2.5625	8.32519	4.59975e-05	0.00912255
ENSBTAG00000017085	aspartylglucosaminidase [Source:VGNC Symbol;Acc:VGNC:25719]	AGA	1.20971	1.21049	4.23822	4.63708e-05	0.00912255
ENSBTAG00000018430	gamma-secretase activating protein [Source:VGNC Symbol;Acc:VGNC:29671]	GSAP	-1.86235	-1.8654	1.93092	4.47078e-05	0.00912255
ENSBTAG00000021739	natriuretic peptide B [Source:VGNC Symbol;Acc:VGNC:32211]	NPPB	2.11456	2.11633	2.69471	4.91634e-05	0.00912255
ENSBTAG00000021999	carnitine palmitoyltransferase 1A [Source:VGNC Symbol;Acc:VGNC:27676]	CPT1A	-0.82449	-0.824544	6.94559	5.15159e-05	0.00912255
ENSBTAG00000027464	fibroblast growth factor receptor like 1 [Source:VGNC Symbol;Acc:VGNC:28989]	FGFRL1	1.37818	1.37853	5.47246	5.74288e-05	0.00912255
ENSBTAG00000047254	ATP binding cassette subfamily A member 2 [Source:VGNC Symbol;Acc:VGNC:25457]	ABCA2	1.9745	1.97473	7.55878	5.74835e-05	0.00912255
ENSBTAG00000054057	neuregulin 1 [Source:NCBI gene (formerly Entrezgene);Acc:281361]	NRG1	-2.03869	-2.04065	2.42515	5.72179e-05	0.00912255
ENSBTAG00000055207	stearoyl-CoA desaturase [Source:NCBI gene (formerly Entrezgene);Acc:280924]	SCD	1.05454	1.05455	9.01705	5.51614e-05	0.00912255
ENSBTAG00000005718	perilipin 2 [Source:VGNC Symbol;Acc:VGNC:33030]	PLIN2	-0.983399	-0.983595	4.49229	5.92126e-05	0.00917772
ENSBTAG00000046744	paralemmin 3 [Source:VGNC Symbol;Acc:VGNC:32559]	PALM3	0.920351	0.920497	5.26453	5.97034e-05	0.00917772
ENSBTAG00000051898	fibroblast growth factor 7 [Source:NCBI gene (formerly Entrezgene);Acc:616885]	FGF7	-3.14202	-3.16592	-0.0446269	5.99213e-05	0.00917772
ENSBTAG00000038662	gap junction protein beta 6 [Source:VGNC Symbol;Acc:VGNC:29381]	GJB6	1.73685	1.73883	2.5049	6.46238e-05	0.00978419
ENSBTAG00000005586	glycine amidinotransferase [Source:VGNC Symbol;Acc:VGNC:29274]	GATM	0.898913	0.899128	5.05039	6.61929e-05	0.00990787
ENSBTAG00000015129	kallikrein related peptidase 10 [Source:VGNC Symbol;Acc:VGNC:30672]	KLK10	1.18639	1.18656	6.04047	6.88022e-05	0.0101827
ENSBTAG00000000066	leucine rich repeat neuronal 4 [Source:VGNC Symbol;Acc:VGNC:31041]	LRRN4	1.91933	1.91936	10.1486	7.12414e-05	0.0101936
ENSBTAG00000002258	apolipoprotein A1 [Source:VGNC Symbol;Acc:VGNC:26022]	APOA1	2.16677	2.167	7.27174	7.19709e-05	0.0101936
ENSBTAG00000010060	solute carrier family 43 member 3 [Source:VGNC Symbol;Acc:VGNC:54892]	SLC43A3	1.17577	1.17598	5.71258	7.09934e-05	0.0101936
ENSBTAG00000038335	immunoglobulin (CD79A) binding protein 1-like [Source:NCBI gene (formerly Entrezgene);Acc:534155]	0	-0.926271	-0.926732	3.91295	7.00649e-05	0.0101936
ENSBTAG00000009852	neuron navigator 3 [Source:VGNC Symbol;Acc:VGNC:31892]	NAV3	-3.28372	-3.36866	-0.285182	7.57288e-05	0.0103797
ENSBTAG00000011349	cadherin 24 [Source:VGNC Symbol;Acc:VGNC:27101]	CDH24	1.90775	1.90786	7.98872	7.7225e-05	0.0103797
ENSBTAG00000012290	sodium channel epithelial 1 subunit beta [Source:VGNC Symbol;Acc:VGNC:34356]	SCNN1B	2.62803	2.63022	5.43287	7.47168e-05	0.0103797
ENSBTAG00000013298	phospholipase A2 group IVA [Source:VGNC Symbol;Acc:VGNC:32960]	PLA2G4A	-1.14114	-1.14119	6.90032	7.59295e-05	0.0103797
ENSBTAG00000018563	secreted frizzled related protein 2 [Source:VGNC Symbol;Acc:VGNC:34521]	SFRP2	2.41914	2.41919	11.2351	7.69851e-05	0.0103797
ENSBTAG00000003667	talin 2 [Source:VGNC Symbol;Acc:VGNC:35898]	TLN2	1.93039	1.93094	6.1852	7.89601e-05	0.0103846
ENSBTAG00000005501	cordon-bleu WH2 repeat protein like 1 [Source:NCBI gene (formerly Entrezgene);Acc:532067]	COBLL1	-0.879208	-0.879246	7.29487	7.85578e-05	0.0103846
ENSBTAG00000011207	calponin 1 [Source:VGNC Symbol;Acc:VGNC:27508]	CNN1	0.994538	0.994561	7.96908	8.1056e-05	0.0103846
ENSBTAG00000013848	adhesion G protein-coupled receptor D1 [Source:VGNC Symbol;Acc:VGNC:53887]	ADGRD1	2.20983	2.21012	8.1605	8.27801e-05	0.0103846
ENSBTAG00000014603	vesicle associated membrane protein 1 [Source:VGNC Symbol;Acc:VGNC:36756]	VAMP1	0.958804	0.959068	4.5636	8.24484e-05	0.0103846
ENSBTAG00000017448	EGF containing fibulin extracellular matrix protein 1 [Source:VGNC Symbol;Acc:VGNC:28348]	EFEMP1	2.61413	2.61445	8.13732	8.24871e-05	0.0103846
ENSBTAG00000030599	SPARC related modular calcium binding 1 [Source:VGNC Symbol;Acc:VGNC:35026]	SMOC1	1.55316	1.55536	4.60378	8.23782e-05	0.0103846
ENSBTAG00000003948	farnesyl diphosphate synthase [Source:NCBI gene (formerly Entrezgene);Acc:281156]	FDPS	1.1844	1.1845	6.57874	8.40444e-05	0.0104085
ENSBTAG00000008575	cingulin like 1 [Source:VGNC Symbol;Acc:VGNC:27259]	CGNL1	2.88543	2.897	4.98795	8.45513e-05	0.0104085
ENSBTAG00000000603	junctional adhesion molecule 2 [Source:VGNC Symbol;Acc:VGNC:50011]	JAM2	-1.1457	-1.14596	4.39284	8.82838e-05	0.0104217
ENSBTAG00000017727	kinesin associated protein 3 [Source:VGNC Symbol;Acc:VGNC:30610]	KIFAP3	-0.679911	-0.680106	5.22519	8.6871e-05	0.0104217
ENSBTAG00000018206	NIPA like domain containing 2 [Source:VGNC Symbol;Acc:VGNC:32082]	NIPAL2	1.52165	1.52425	3.55177	8.86144e-05	0.0104217
ENSBTAG00000034693	synaptotagmin 1 [Source:VGNC Symbol;Acc:VGNC:35535]	SYT1	2.52815	2.53231	6.21794	8.76426e-05	0.0104217
ENSBTAG00000054287	C1q and TNF related 2 [Source:NCBI gene (formerly Entrezgene);Acc:539842]	C1QTNF2	3.24653	3.26725	3.10483	8.75603e-05	0.0104217
ENSBTAG00000007624	FERM domain containing 4B [Source:VGNC Symbol;Acc:VGNC:29115]	FRMD4B	-0.712503	-0.712568	6.26439	8.98825e-05	0.0104338
ENSBTAG00000007659	coronin 2A [Source:VGNC Symbol;Acc:VGNC:27623]	CORO2A	-1.1791	-1.17917	6.34736	9.03015e-05	0.0104338
ENSBTAG00000006941	alpha tubulin acetyltransferase 1 [Source:VGNC Symbol;Acc:VGNC:26236]	ATAT1	0.93631	0.936997	3.77366	9.32524e-05	0.0104623
ENSBTAG00000008103	aldehyde dehydrogenase 1 family member A1 [Source:VGNC Symbol;Acc:VGNC:25808]	ALDH1A1	2.30525	2.32716	1.9229	9.20313e-05	0.0104623
ENSBTAG00000008931	cellular repressor of E1A stimulated genes 1 [Source:VGNC Symbol;Acc:VGNC:27702]	CREG1	1.01183	1.012	5.79724	9.23618e-05	0.0104623
ENSBTAG00000016881	alanyl aminopeptidase, membrane [Source:VGNC Symbol;Acc:VGNC:25960]	ANPEP	1.85612	1.85755	3.61814	9.39792e-05	0.0104623
ENSBTAG00000018281	glutathione peroxidase 7 [Source:VGNC Symbol;Acc:VGNC:29621]	GPX7	1.28121	1.28187	4.64733	9.45197e-05	0.0104623
ENSBTAG00000000320	ubiquitin associated protein 1 [Source:VGNC Symbol;Acc:VGNC:36571]	UBAP1	-0.6235	-0.62354	6.75752	9.84395e-05	0.0104875
ENSBTAG00000001324	solute carrier organic anion transporter family member 2A1 [Source:VGNC Symbol;Acc:VGNC:34951]	SLCO2A1	3.79121	3.83622	3.01068	9.64246e-05	0.0104875
ENSBTAG00000003636	lipase A, lysosomal acid type [Source:VGNC Symbol;Acc:VGNC:30904]	LIPA	1.24386	1.24407	6.35754	9.87288e-05	0.0104875
ENSBTAG00000010128	nucleosome assembly protein 1 like 5 [Source:VGNC Symbol;Acc:VGNC:31880]	NAP1L5	2.05644	2.05943	3.22042	9.85621e-05	0.0104875
ENSBTAG00000024815	ankyrin repeat domain 28 [Source:VGNC Symbol;Acc:VGNC:25920]	ANKRD28	-0.869096	-0.869281	4.95147	9.59802e-05	0.0104875
ENSBTAG00000008688	hes related family bHLH transcription factor with YRPW motif like [Source:VGNC Symbol;Acc:VGNC:29830]	HEYL	1.34187	1.34247	3.99819	0.000100235	0.0105624
ENSBTAG00000000995	terminal nucleotidyltransferase 5A [Source:VGNC Symbol;Acc:VGNC:28815]	TENT5A	1.29982	1.30067	3.28204	0.000101352	0.0105953
ENSBTAG00000017369	MAM domain containing 2 [Source:VGNC Symbol;Acc:VGNC:31157]	MAMDC2	2.83935	2.84175	6.11572	0.000103428	0.0107272
ENSBTAG00000013066	insulin like growth factor 2 [Source:VGNC Symbol;Acc:VGNC:30078]	IGF2	1.01291	1.01291	11.5595	0.000106017	0.0109099
ENSBTAG00000004732	spectrin beta, erythrocytic [Source:VGNC Symbol;Acc:VGNC:35252]	SPTB	3.28244	3.35987	1.37837	0.00010712	0.0109379
ENSBTAG00000014255	VPS50 subunit of EARP/GARPII complex [Source:VGNC Symbol;Acc:VGNC:36826]	VPS50	-0.749533	-0.749821	4.71096	0.000109766	0.0111218
ENSBTAG00000000920	dynein axonemal heavy chain 17 [Source:VGNC Symbol;Acc:VGNC:28124]	DNAH17	3.36579	3.44367	1.16073	0.000110797	0.0111406
ENSBTAG00000003709	integrin subunit beta 8 [Source:VGNC Symbol;Acc:VGNC:30333]	ITGB8	2.25654	2.25919	4.37814	0.000126427	0.011252
ENSBTAG00000003826	sodium voltage-gated channel beta subunit 1 [Source:VGNC Symbol;Acc:VGNC:34346]	SCN1B	2.21222	2.24089	0.336975	0.000125451	0.011252
ENSBTAG00000004150	neuregulin 1 [Source:VGNC Symbol;Acc:VGNC:32261]	NRG1	-1.765	-1.76592	3.2356	0.000123422	0.011252
ENSBTAG00000004231	glycoprotein M6A [Source:VGNC Symbol;Acc:VGNC:97275]	GPM6A	3.03581	3.03651	8.44249	0.000126261	0.011252
ENSBTAG00000004720	sulfatase 1 [Source:VGNC Symbol;Acc:VGNC:53880]	SULF1	2.18574	2.18677	6.56957	0.00012311	0.011252
ENSBTAG00000007196	transgelin [Source:VGNC Symbol;Acc:VGNC:35585]	TAGLN	1.02975	1.02976	9.59824	0.000123993	0.011252
ENSBTAG00000008022	prostaglandin F2 receptor inhibitor [Source:VGNC Symbol;Acc:VGNC:33508]	PTGFRN	1.81451	1.81489	7.03817	0.000126314	0.011252
ENSBTAG00000011209	synaptotagmin 11 [Source:VGNC Symbol;Acc:VGNC:35537]	SYT11	-1.11519	-1.11537	5.29558	0.000119479	0.011252
ENSBTAG00000012219	chondroitin sulfate proteoglycan 4 [Source:VGNC Symbol;Acc:VGNC:57158]	CSPG4	2.77152	2.7725	6.16834	0.000115936	0.011252
ENSBTAG00000012729	Cdc42 guanine nucleotide exchange factor 9 [Source:VGNC Symbol;Acc:VGNC:26122]	ARHGEF9	2.43214	2.45768	2.20193	0.000117466	0.011252
ENSBTAG00000013760	collagen type IV alpha 6 chain [Source:VGNC Symbol;Acc:VGNC:27567]	COL4A6	3.13775	3.14109	6.7207	0.000122274	0.011252
ENSBTAG00000013960	phosphoserine aminotransferase 1 [Source:VGNC Symbol;Acc:VGNC:55075]	PSAT1	1.84815	1.84906	6.34606	0.000114648	0.011252
ENSBTAG00000016542	laminin subunit beta 3 [Source:VGNC Symbol;Acc:VGNC:30773]	LAMB3	0.960496	0.960548	7.43415	0.000119318	0.011252
ENSBTAG00000019350	solute carrier family 25 member 21 [Source:VGNC Symbol;Acc:VGNC:34749]	SLC25A21	5.74734	1.44269e+08	0.749768	0.000116687	0.011252
ENSBTAG00000019611	membrane associated guanylate kinase, WW and PDZ domain containing 3 [Source:VGNC Symbol;Acc:VGNC:31148]	MAGI3	-0.766152	-0.766323	5.46212	0.00012442	0.011252
ENSBTAG00000020527	isocitrate dehydrogenase (NADP(+)) 1 [Source:NCBI gene (formerly Entrezgene);Acc:281235]	IDH1	1.41864	1.41889	6.13534	0.000120885	0.011252
ENSBTAG00000050060	natural killer cell cytotoxicity receptor 3 ligand 1 [Source:NCBI gene (formerly Entrezgene);Acc:523303]	NCR3LG1	0.990906	0.991281	3.81185	0.000121073	0.011252
ENSBTAG00000012012	cytochrome b5 type A [Source:VGNC Symbol;Acc:VGNC:50260]	CYB5A	1.08811	1.08822	6.94352	0.000128756	0.0113824
ENSBTAG00000004564	muscleblind like splicing regulator 1 [Source:VGNC Symbol;Acc:VGNC:31283]	MBNL1	-0.803892	-0.80392	7.85331	0.000134022	0.011614
ENSBTAG00000007066	transmembrane O-mannosyltransferase targeting cadherins 4 [Source:VGNC Symbol;Acc:VGNC:36148]	TMTC4	1.17642	1.17701	4.84262	0.000132833	0.011614
ENSBTAG00000047998	collagen type V alpha 1 chain [Source:VGNC Symbol;Acc:VGNC:58369]	COL5A1	1.74255	1.74257	11.1797	0.000133482	0.011614
ENSBTAG00000000295	clathrin heavy chain linker domain containing 1 [Source:VGNC Symbol;Acc:VGNC:27438]	CLHC1	-1.41039	-1.41268	2.47247	0.0001359	0.0116998
ENSBTAG00000016932	SUMO specific peptidase 7 [Source:VGNC Symbol;Acc:VGNC:52825]	SENP7	-0.794444	-0.794962	4.40388	0.000138094	0.0118115
ENSBTAG00000004757	latent transforming growth factor beta binding protein 4 [Source:VGNC Symbol;Acc:VGNC:31074]	LTBP4	2.04526	2.04544	8.38393	0.000139966	0.0118944
ENSBTAG00000007480	cold inducible RNA binding protein [Source:VGNC Symbol;Acc:VGNC:52752]	CIRBP	0.905828	0.905907	6.92791	0.000143398	0.0120308
ENSBTAG00000049058	inhibin subunit beta B [Source:VGNC Symbol;Acc:VGNC:30201]	INHBB	1.97265	1.97411	3.13359	0.000142846	0.0120308
ENSBTAG00000003791	lysophosphatidic acid receptor 3 [Source:VGNC Symbol;Acc:VGNC:30957]	LPAR3	2.61144	2.61385	6.37248	0.000146352	0.0120458
ENSBTAG00000010437	muskelin 1 [Source:VGNC Symbol;Acc:VGNC:31490]	MKLN1	-0.825918	-0.826081	5.20332	0.000147433	0.0120458
ENSBTAG00000012678	collagen beta(1-O)galactosyltransferase 1 [Source:VGNC Symbol;Acc:VGNC:53572]	COLGALT1	0.990039	0.990077	8.05037	0.000148149	0.0120458
ENSBTAG00000019269	collagen type VI alpha 2 chain [Source:VGNC Symbol;Acc:VGNC:27571]	COL6A2	1.13829	1.13831	9.061	0.000145457	0.0120458
ENSBTAG00000038384	keratin 5 [Source:VGNC Symbol;Acc:VGNC:50405]	KRT5	1.29552	1.29805	2.63017	0.000145097	0.0120458
ENSBTAG00000004631	KIAA0586 [Source:VGNC Symbol;Acc:VGNC:30554]	KIAA0586	-0.808001	-0.808289	4.97477	0.000151298	0.0120782
ENSBTAG00000007173	platelet derived growth factor receptor alpha [Source:VGNC Symbol;Acc:VGNC:32692]	PDGFRA	-1.32511	-1.32573	3.47935	0.00014965	0.0120782
ENSBTAG00000008131	ring finger protein 115 [Source:VGNC Symbol;Acc:VGNC:34013]	RNF115	-0.652391	-0.652484	5.58741	0.000151046	0.0120782
ENSBTAG00000009987	integrin subunit beta 3 [Source:NCBI gene (formerly Entrezgene);Acc:282642]	ITGB3	1.0103	1.01038	6.98378	0.000154023	0.0122217
ENSBTAG00000012409	periostin [Source:VGNC Symbol;Acc:VGNC:33171]	POSTN	1.88025	1.88028	10.2065	0.000162823	0.012731
ENSBTAG00000017969	carbonic anhydrase 4 [Source:VGNC Symbol;Acc:VGNC:26654]	CA4	-1.20383	-1.20394	5.9013	0.000163179	0.012731
ENSBTAG00000030247	NMDA receptor synaptonuclear signaling and neuronal migration factor [Source:VGNC Symbol;Acc:VGNC:32283]	NSMF	0.73613	0.73618	6.47946	0.000163342	0.012731
ENSBTAG00000012432	farnesyl-diphosphate farnesyltransferase 1 [Source:VGNC Symbol;Acc:VGNC:56966]	FDFT1	1.20193	1.20206	6.67957	0.000170933	0.0128784
ENSBTAG00000014435	transcription factor 19 [Source:VGNC Symbol;Acc:VGNC:35688]	TCF19	0.997934	0.998077	5.99955	0.000172411	0.0128784
ENSBTAG00000015596	solute carrier organic anion transporter family member 2B1 [Source:VGNC Symbol;Acc:VGNC:34952]	SLCO2B1	1.79162	1.80112	3.16657	0.000172124	0.0128784
ENSBTAG00000017616	adenylosuccinate synthase 1 [Source:VGNC Symbol;Acc:VGNC:25701]	ADSS1	1.67085	1.67469	2.86377	0.000170114	0.0128784
ENSBTAG00000020638	TIMP metallopeptidase inhibitor 3 [Source:VGNC Symbol;Acc:VGNC:35872]	TIMP3	1.54314	1.54324	7.56097	0.00016678	0.0128784
ENSBTAG00000020665	GDNF family receptor alpha 2 [Source:VGNC Symbol;Acc:VGNC:29333]	GFRA2	2.9908	3.00754	3.61065	0.000172366	0.0128784
ENSBTAG00000026676	syndecan 3 [Source:VGNC Symbol;Acc:VGNC:34380]	SDC3	1.41605	1.41648	5.56726	0.000173054	0.0128784
ENSBTAG00000047262	keratin 42 [Source:VGNC Symbol;Acc:VGNC:50431]	KRT42	3.30437	3.30943	4.07087	0.000167852	0.0128784
ENSBTAG00000008541	microsomal glutathione S-transferase 1 [Source:VGNC Symbol;Acc:VGNC:31451]	MGST1	1.45982	1.46052	6.00099	0.000174053	0.0128799
ENSBTAG00000009014	uroplakin 1B [Source:VGNC Symbol;Acc:VGNC:36685]	UPK1B	0.966691	0.9667	10.052	0.000177439	0.0130069
ENSBTAG00000014224	immunoglobulin superfamily member 9B [Source:VGNC Symbol;Acc:VGNC:30098]	IGSF9B	2.51295	2.51821	3.32521	0.000177744	0.0130069
ENSBTAG00000050602	hyaluronan synthase 3 [Source:NCBI gene (formerly Entrezgene);Acc:286824]	HAS3	1.14301	1.14319	5.56935	0.000179057	0.0130306
ENSBTAG00000008040	spartin [Source:VGNC Symbol;Acc:VGNC:35173]	SPART	1.02422	1.02437	6.2846	0.000184661	0.0133646
ENSBTAG00000000382	mediator complex subunit 27 [Source:VGNC Symbol;Acc:VGNC:31363]	MED27	-0.672223	-0.672391	5.32813	0.000194335	0.0136106
ENSBTAG00000002081	bone morphogenetic protein receptor type 1B [Source:VGNC Symbol;Acc:VGNC:26525]	BMPR1B	-1.03589	-1.03626	4.84474	0.000210793	0.0136106
ENSBTAG00000002630	myocardin related transcription factor A [Source:VGNC Symbol;Acc:VGNC:55393]	MRTFA	-0.639134	-0.639192	6.56065	0.000205729	0.0136106
ENSBTAG00000004038	4-aminobutyrate aminotransferase [Source:VGNC Symbol;Acc:VGNC:25454]	ABAT	1.57661	1.57843	3.96706	0.000197939	0.0136106
ENSBTAG00000004075	isopentenyl-diphosphate delta isomerase 1 [Source:NCBI gene (formerly Entrezgene);Acc:514293]	IDI1	1.12204	1.12214	6.73968	0.000209259	0.0136106
ENSBTAG00000006138	semaphorin 3C [Source:VGNC Symbol;Acc:VGNC:34428]	SEMA3C	-1.242	-1.24234	4.7627	0.000196153	0.0136106
ENSBTAG00000006806	keratin 17 [Source:VGNC Symbol;Acc:VGNC:50398]	KRT17	6.53953	6.57569	3.89137	0.0002106	0.0136106
ENSBTAG00000007431	cell migration inducing hyaluronidase 1 [Source:VGNC Symbol;Acc:VGNC:27172]	CEMIP	2.41576	2.41706	5.60725	0.000210259	0.0136106
ENSBTAG00000009217	Wnt family member 10A [Source:VGNC Symbol;Acc:VGNC:36954]	WNT10A	2.33414	2.3612	1.49478	0.000200327	0.0136106
ENSBTAG00000009231	NAD(P) dependent steroid dehydrogenase-like [Source:VGNC Symbol;Acc:VGNC:56932]	NSDHL	1.07225	1.07242	6.01996	0.000205253	0.0136106
ENSBTAG00000010082	collagen type XV alpha 1 chain [Source:VGNC Symbol;Acc:VGNC:27556]	COL15A1	2.81305	2.82817	3.82529	0.000194298	0.0136106
ENSBTAG00000011490	TLC domain containing 2 [Source:VGNC Symbol;Acc:VGNC:35888]	TLCD2	2.00999	2.02234	-0.178071	0.00020702	0.0136106
ENSBTAG00000013120	armadillo like helical domain containing 3 [Source:VGNC Symbol;Acc:VGNC:52606]	ARMH3	-0.716505	-0.716684	5.27469	0.000203219	0.0136106
ENSBTAG00000013391	ANKH inorganic pyrophosphate transport regulator [Source:VGNC Symbol;Acc:VGNC:25901]	ANKH	1.63826	1.6386	7.25982	0.000190552	0.0136106
ENSBTAG00000013699	TBC1 domain family member 1 [Source:VGNC Symbol;Acc:VGNC:35623]	TBC1D1	-1.3226	-1.32715	2.01516	0.000197584	0.0136106
ENSBTAG00000014467	GLIS family zinc finger 3 [Source:NCBI gene (formerly Entrezgene);Acc:524909]	0	-1.39505	-1.39985	2.19817	0.000202197	0.0136106
ENSBTAG00000017260	phosphodiesterase 3A [Source:VGNC Symbol;Acc:VGNC:54467]	PDE3A	-1.78879	-1.7922	3.15401	0.000195743	0.0136106
ENSBTAG00000018909	cAMP responsive element binding protein 5 [Source:NCBI gene (formerly Entrezgene);Acc:534129]	CREB5	1.33536	1.33599	4.95484	0.000208812	0.0136106
ENSBTAG00000021957	latent transforming growth factor beta binding protein 2 [Source:VGNC Symbol;Acc:VGNC:31072]	LTBP2	1.5976	1.59765	9.2043	0.000203234	0.0136106
ENSBTAG00000022155	follistatin like 1 [Source:VGNC Symbol;Acc:VGNC:29135]	FSTL1	1.04013	1.04013	11.0192	0.000209351	0.0136106
ENSBTAG00000033248	cadherin 3 [Source:VGNC Symbol;Acc:VGNC:27103]	CDH3	2.24476	2.2461	4.64808	0.000192321	0.0136106
ENSBTAG00000047676	proline dehydrogenase (oxidase) 1 [Source:NCBI gene (formerly Entrezgene);Acc:505094]	PRODH	2.51712	2.51765	6.95286	0.000205499	0.0136106
ENSBTAG00000006771	FRY microtubule binding protein [Source:VGNC Symbol;Acc:VGNC:29122]	FRY	1.38682	1.3871	6.88613	0.000215257	0.0138311
ENSBTAG00000012312	receptor tyrosine kinase like orphan receptor 1 [Source:VGNC Symbol;Acc:VGNC:55673]	ROR1	2.10751	2.11923	4.431	0.000216661	0.0138537
ENSBTAG00000010657	adhesion G protein-coupled receptor B2 [Source:VGNC Symbol;Acc:VGNC:25659]	ADGRB2	1.89037	1.89119	5.53261	0.000218767	0.0139207
ENSBTAG00000002576	gliomedin [Source:VGNC Symbol;Acc:VGNC:29396]	GLDN	3.58529	3.60027	3.98204	0.000221403	0.0140208
ENSBTAG00000011538	kinesin family member 1A [Source:VGNC Symbol;Acc:VGNC:30590]	KIF1A	1.88636	1.88711	5.86284	0.000224189	0.0141293
ENSBTAG00000005089	rhomboid domain containing 2 [Source:VGNC Symbol;Acc:VGNC:33931]	RHBDD2	1.06396	1.06413	5.38896	0.000225849	0.0141661
ENSBTAG00000009488	nuclear RNA export factor 1 [Source:VGNC Symbol;Acc:VGNC:32375]	NXF1	0.768092	0.768128	6.79621	0.000228446	0.0142423
ENSBTAG00000010254	mitogen-activated protein kinase kinase kinase 6 [Source:VGNC Symbol;Acc:VGNC:31199]	MAP3K6	1.05631	1.05649	5.90153	0.000229226	0.0142423
ENSBTAG00000022150	matrix remodeling associated 5 [Source:VGNC Symbol;Acc:VGNC:31774]	MXRA5	2.76542	2.76572	8.27052	0.000232877	0.0143339
ENSBTAG00000027444	supervillin [Source:NCBI gene (formerly Entrezgene);Acc:281509]	SVIL	1.85587	1.85775	5.97563	0.000232069	0.0143339
ENSBTAG00000051211	dual specificity phosphatase 8 [Source:NCBI gene (formerly Entrezgene);Acc:615727]	DUSP8	0.913338	0.913573	5.02583	0.000234649	0.0143758
ENSBTAG00000017365	zinc finger and BTB domain containing 47 [Source:VGNC Symbol;Acc:VGNC:54512]	ZBTB47	1.03556	1.03595	5.11959	0.000236909	0.0144316
ENSBTAG00000024081	extracellular matrix protein 2 [Source:VGNC Symbol;Acc:VGNC:28312]	ECM2	3.07764	3.08412	5.21878	0.000237751	0.0144316
ENSBTAG00000001721	glycogenin 1 [Source:VGNC Symbol;Acc:VGNC:29728]	GYG1	0.904834	0.905747	3.85135	0.000256401	0.0144949
ENSBTAG00000003457	activating transcription factor 5 [Source:VGNC Symbol;Acc:VGNC:26243]	ATF5	1.05875	1.05894	6.0939	0.000240632	0.0144949
ENSBTAG00000004375	epithelial splicing regulatory protein 2 [Source:VGNC Symbol;Acc:VGNC:28607]	ESRP2	0.830565	0.830942	3.75172	0.000249744	0.0144949
ENSBTAG00000006945	coiled-coil domain containing 50 [Source:VGNC Symbol;Acc:VGNC:26898]	CCDC50	-1.01959	-1.01985	4.63392	0.000244957	0.0144949
ENSBTAG00000011473	myosin light chain 9 [Source:VGNC Symbol;Acc:VGNC:57010]	MYL9	0.94711	0.947126	8.98279	0.000248441	0.0144949
ENSBTAG00000011839	3-hydroxy-3-methylglutaryl-CoA synthase 1 [Source:VGNC Symbol;Acc:VGNC:29880]	HMGCS1	1.72103	1.72112	8.07909	0.000254545	0.0144949
ENSBTAG00000012465	forkhead box C2 [Source:VGNC Symbol;Acc:VGNC:29081]	FOXC2	2.71753	2.75466	-0.620526	0.000242422	0.0144949
ENSBTAG00000013004	inter-alpha-trypsin inhibitor heavy chain 5 [Source:VGNC Symbol;Acc:VGNC:30337]	ITIH5	2.89511	2.89662	7.1385	0.000253593	0.0144949
ENSBTAG00000013176	SPARC related modular calcium binding 2 [Source:VGNC Symbol;Acc:VGNC:35027]	SMOC2	3.87079	3.87856	5.88827	0.000242173	0.0144949
ENSBTAG00000013235	tubulointerstitial nephritis antigen like 1 [Source:VGNC Symbol;Acc:VGNC:35875]	TINAGL1	1.20314	1.20318	7.62475	0.000254181	0.0144949
ENSBTAG00000014382	KN motif and ankyrin repeat domains 4 [Source:VGNC Symbol;Acc:VGNC:55243]	KANK4	2.00827	2.01039	5.2288	0.000249421	0.0144949
ENSBTAG00000017901	layilin [Source:VGNC Symbol;Acc:VGNC:30803]	LAYN	1.91293	1.91997	3.10406	0.000248758	0.0144949
ENSBTAG00000019272	lysophosphatidylcholine acyltransferase 2 [Source:VGNC Symbol;Acc:VGNC:30962]	LPCAT2	0.804223	0.804512	4.25047	0.000252957	0.0144949
ENSBTAG00000021134	dipeptidyl peptidase 9 [Source:VGNC Symbol;Acc:VGNC:28190]	DPP9	-0.771991	-0.772042	6.31428	0.000253397	0.0144949
ENSBTAG00000023907	collagen type XVIII alpha 1 chain [Source:VGNC Symbol;Acc:VGNC:27559]	COL18A1	1.86129	1.86172	6.67464	0.000255397	0.0144949
ENSBTAG00000050852	C-X-C motif chemokine ligand 9 [Source:NCBI gene (formerly Entrezgene);Acc:513990]	CXCL9	2.79351	2.79778	5.8829	0.00025446	0.0144949
ENSBTAG00000014064	fibroblast growth factor receptor 2 [Source:VGNC Symbol;Acc:VGNC:28987]	FGFR2	1.41778	1.41833	5.7284	0.000259825	0.0146257
ENSBTAG00000002080	cellular communication network factor 3 [Source:VGNC Symbol;Acc:VGNC:57785]	CCN3	1.62905	1.62913	8.21865	0.000265958	0.0147193
ENSBTAG00000006282	POU class 2 homeobox associating factor 1 [Source:VGNC Symbol;Acc:VGNC:33173]	POU2AF1	2.49721	2.54203	2.55249	0.000265552	0.0147193
ENSBTAG00000007002	alpha-L-iduronidase [Source:VGNC Symbol;Acc:VGNC:30037]	IDUA	2.15019	2.15156	5.23975	0.000262837	0.0147193
ENSBTAG00000030885	scavenger receptor cysteine rich family member with 5 domains [Source:VGNC Symbol;Acc:VGNC:35310]	SSC5D	2.96023	2.97191	3.24685	0.00026426	0.0147193
ENSBTAG00000001992	cytochrome P450, family 51, subfamily A, polypeptide 1 [Source:NCBI gene (formerly Entrezgene);Acc:505060]	CYP51A1	0.882896	0.882932	7.35555	0.000268594	0.0147517
ENSBTAG00000047856	p21 (RAC1) activated kinase 2 [Source:VGNC Symbol;Acc:VGNC:53593]	PAK2	-0.722589	-0.72261	7.67021	0.000268783	0.0147517
ENSBTAG00000013824	WWC family member 3 [Source:VGNC Symbol;Acc:VGNC:36976]	WWC3	-0.638988	-0.639013	7.20779	0.000270421	0.01478
ENSBTAG00000010050	collagen type XVI alpha 1 chain [Source:VGNC Symbol;Acc:VGNC:27557]	COL16A1	2.46848	2.46918	7.0858	0.000271865	0.0147976
ENSBTAG00000003751	MET transcriptional regulator MACC1 [Source:VGNC Symbol;Acc:VGNC:53651]	MACC1	1.77352	1.77451	5.54325	0.000275736	0.0149465
ENSBTAG00000006256	protein tyrosine phosphatase receptor type O [Source:VGNC Symbol;Acc:VGNC:33555]	PTPRO	2.96199	2.9967	3.99968	0.000277073	0.0149574
ENSBTAG00000017466	hyperpolarization activated cyclic nucleotide gated potassium channel 4 [Source:VGNC Symbol;Acc:VGNC:29779]	HCN4	2.74804	2.75095	5.15238	0.000278786	0.0149884
ENSBTAG00000010620	ATPase H+ transporting V1 subunit B1 [Source:VGNC Symbol;Acc:VGNC:26317]	ATP6V1B1	2.81791	2.82046	5.62083	0.000283183	0.015163
ENSBTAG00000021497	cadherin related 23 [Source:NCBI gene (formerly Entrezgene);Acc:784716]	CDH23	1.14298	1.14626	4.06643	0.000284968	0.0151967
ENSBTAG00000007244	nidogen 1 [Source:VGNC Symbol;Acc:VGNC:55991]	NID1	1.42763	1.42785	6.78128	0.000286236	0.0152028
ENSBTAG00000012314	low density lipoprotein receptor [Source:VGNC Symbol;Acc:VGNC:55214]	LDLR	0.989857	0.989876	8.2684	0.00028784	0.0152036
ENSBTAG00000015007	nuclear receptor coactivator 1 [Source:VGNC Symbol;Acc:VGNC:97291]	NCOA1	-1.05059	-1.0507	6.29438	0.00028856	0.0152036
ENSBTAG00000015177	serine protease 23 [Source:VGNC Symbol;Acc:VGNC:33416]	PRSS23	0.981858	0.982002	5.84515	0.000289713	0.0152036
ENSBTAG00000016101	von Hippel-Lindau tumor suppressor [Source:VGNC Symbol;Acc:VGNC:97325]	VHL	1.2068	1.20836	2.83131	0.000295363	0.0154386
ENSBTAG00000013882	charged multivesicular body protein 2A [Source:VGNC Symbol;Acc:VGNC:27300]	CHMP2A	0.990448	0.990578	6.46176	0.000302718	0.0156581
ENSBTAG00000017450	kelch like family member 24 [Source:VGNC Symbol;Acc:VGNC:30652]	KLHL24	-1.03159	-1.0327	3.93892	0.000305113	0.0156581
ENSBTAG00000019612	ribonuclease A family member 4 [Source:VGNC Symbol;Acc:VGNC:33998]	RNASE4	2.2351	2.23818	5.05009	0.00030153	0.0156581
ENSBTAG00000027854	Rho GDP dissociation inhibitor gamma [Source:VGNC Symbol;Acc:VGNC:26103]	ARHGDIG	1.01503	1.01573	3.03257	0.000305035	0.0156581
ENSBTAG00000049851	phorbol-12-myristate-13-acetate-induced protein 1 [Source:NCBI gene (formerly Entrezgene);Acc:100296226]	0	1.06231	1.06306	2.57972	0.000305507	0.0156581
ENSBTAG00000007429	sphingolipid transporter 2 [Source:NCBI gene (formerly Entrezgene);Acc:613889]	SPNS2	2.56714	2.5824	1.48437	0.000310852	0.0158281
ENSBTAG00000010270	acyl-CoA thioesterase 4-like [Source:NCBI gene (formerly Entrezgene);Acc:512541]	0	1.51437	1.516	3.29245	0.000312479	0.0158281
ENSBTAG00000017832	pyruvate dehydrogenase kinase 3 [Source:VGNC Symbol;Acc:VGNC:32705]	PDK3	-0.830323	-0.830455	5.27566	0.000313301	0.0158281
ENSBTAG00000048856	chromosome 16 C1orf115 homolog [Source:VGNC Symbol;Acc:VGNC:52640]	C16H1orf115	1.3961	1.40348	1.66153	0.00031363	0.0158281
ENSBTAG00000007962	ATPase phospholipid transporting 9A (putative) [Source:NCBI gene (formerly Entrezgene);Acc:516579]	ATP9A	1.16187	1.16233	5.9684	0.00032247	0.0162121
ENSBTAG00000001592	insulin induced gene 1 [Source:VGNC Symbol;Acc:VGNC:30217]	INSIG1	1.59011	1.59062	5.41631	0.000335557	0.0162996
ENSBTAG00000002348	solute carrier family 4 member 4 [Source:VGNC Symbol;Acc:VGNC:34894]	SLC4A4	1.9503	1.95712	5.02656	0.000335619	0.0162996
ENSBTAG00000003367	0	0	1.15088	1.15332	1.80459	0.000327321	0.0162996
ENSBTAG00000004848	olfactomedin like 2A [Source:VGNC Symbol;Acc:VGNC:32422]	OLFML2A	1.21747	1.21812	4.98653	0.000336584	0.0162996
ENSBTAG00000011779	mal, T cell differentiation protein 2 [Source:VGNC Symbol;Acc:VGNC:54901]	MAL2	1.32794	1.32811	6.85489	0.000326613	0.0162996
ENSBTAG00000014602	calmodulin binding transcription activator 1 [Source:VGNC Symbol;Acc:VGNC:26732]	CAMTA1	1.04448	1.04541	3.44677	0.000330387	0.0162996
ENSBTAG00000015361	ciliary neurotrophic factor receptor [Source:VGNC Symbol;Acc:VGNC:27535]	CNTFR	1.13749	1.13906	3.25713	0.000334544	0.0162996
ENSBTAG00000018936	lanosterol synthase [Source:VGNC Symbol;Acc:VGNC:31065]	LSS	1.43569	1.43587	6.39424	0.000335376	0.0162996
ENSBTAG00000027569	amyloid beta precursor protein binding family B member 2 [Source:VGNC Symbol;Acc:VGNC:26005]	APBB2	-0.71527	-0.715374	6.59874	0.000333352	0.0162996
ENSBTAG00000047416	hephaestin [Source:VGNC Symbol;Acc:VGNC:29812]	HEPH	1.93995	1.94612	3.67594	0.000328784	0.0162996
ENSBTAG00000005250	biglycan [Source:VGNC Symbol;Acc:VGNC:26481]	BGN	1.95444	1.95554	4.76129	0.000338914	0.01633
ENSBTAG00000008428	uridine phosphorylase 1 [Source:VGNC Symbol;Acc:VGNC:36688]	UPP1	1.76053	1.77025	0.877542	0.000339691	0.01633
ENSBTAG00000014543	plexin A4 [Source:VGNC Symbol;Acc:VGNC:33060]	PLXNA4	3.12151	3.16976	3.37196	0.000351475	0.0167325
ENSBTAG00000014608	lysine demethylase 1B [Source:VGNC Symbol;Acc:VGNC:30523]	KDM1B	-0.801704	-0.801936	4.56576	0.000351876	0.0167325
ENSBTAG00000019293	early growth response 3 [Source:VGNC Symbol;Acc:VGNC:28368]	EGR3	1.831	1.83403	1.57077	0.00035108	0.0167325
ENSBTAG00000000647	selenoprotein O [Source:VGNC Symbol;Acc:VGNC:58445]	SELENOO	1.29384	1.29437	4.86559	0.000355067	0.0167373
ENSBTAG00000006665	endoplasmic reticulum protein 29 [Source:VGNC Symbol;Acc:VGNC:28596]	ERP29	0.63953	0.639604	6.01693	0.000356315	0.0167373
ENSBTAG00000054188	CKLF like MARVEL transmembrane domain containing 3 [Source:NCBI gene (formerly Entrezgene);Acc:787512]	CMTM3	1.44521	1.44555	5.45575	0.00035706	0.0167373
ENSBTAG00000054649	GTPase, IMAP family member 4-like [Source:NCBI gene (formerly Entrezgene);Acc:768255]	0	1.22666	1.22826	3.32427	0.000354342	0.0167373
ENSBTAG00000017183	PDZ and LIM domain 3 [Source:VGNC Symbol;Acc:VGNC:32709]	PDLIM3	1.92294	1.93768	2.34702	0.000358849	0.0167615
ENSBTAG00000052866	T-lymphocyte surface antigen Ly-9 [Source:NCBI gene (formerly Entrezgene);Acc:784007]	0	0.92796	0.928545	4.65528	0.000361133	0.0168086
ENSBTAG00000016991	ephrin B2 [Source:VGNC Symbol;Acc:VGNC:28360]	EFNB2	0.974502	0.974919	4.42247	0.000370239	0.0171217
ENSBTAG00000032821	sciellin [Source:VGNC Symbol;Acc:VGNC:34329]	SCEL	2.78804	2.79106	5.63016	0.00037046	0.0171217
ENSBTAG00000000109	neuronal pentraxin receptor [Source:VGNC Symbol;Acc:VGNC:32220]	NPTXR	0.945058	0.945074	8.92402	0.000378417	0.0173974
ENSBTAG00000015794	nestin [Source:VGNC Symbol;Acc:VGNC:32009]	NES	0.987104	0.987131	7.91979	0.000379066	0.0173974
ENSBTAG00000000745	aquaporin 1 (Colton blood group) [Source:NCBI gene (formerly Entrezgene);Acc:282653]	AQP1	2.01677	2.01748	6.19982	0.000383483	0.0174783
ENSBTAG00000025101	asialoglycoprotein receptor 2 [Source:VGNC Symbol;Acc:VGNC:55035]	ASGR2	-2.08607	-2.08766	2.66544	0.000382409	0.0174783
ENSBTAG00000008717	serpin family E member 2 [Source:VGNC Symbol;Acc:VGNC:56144]	SERPINE2	-1.70087	-1.70094	6.94924	0.000389069	0.0176298
ENSBTAG00000010954	ADP-ribosyltransferase 3 (inactive) [Source:VGNC Symbol;Acc:VGNC:26180]	ART3	4.49267	4.54471	3.97094	0.000390245	0.0176298
ENSBTAG00000015214	carbonic anhydrase 3 [Source:VGNC Symbol;Acc:VGNC:26653]	CA3	1.3011	1.30202	4.32342	0.000390821	0.0176298
ENSBTAG00000054745	0	0	1.17892	1.17892	11.4019	0.00039309	0.0176716
ENSBTAG00000021467	insulin like growth factor binding protein 6 [Source:VGNC Symbol;Acc:VGNC:30088]	IGFBP6	1.23508	1.23516	7.06495	0.000397294	0.0177998
ENSBTAG00000019229	transmembrane protein 144 [Source:VGNC Symbol;Acc:VGNC:35976]	TMEM144	2.53029	2.55299	2.44006	0.000403895	0.0180343
ENSBTAG00000002402	insulin like growth factor 2 receptor [Source:VGNC Symbol;Acc:VGNC:30082]	IGF2R	1.15347	1.1535	9.27894	0.000423811	0.0181922
ENSBTAG00000006675	proprotein convertase subtilisin/kexin type 6 [Source:VGNC Symbol;Acc:VGNC:57161]	PCSK6	1.51043	1.51366	3.43009	0.000413273	0.0181922
ENSBTAG00000007395	alsin Rho guanine nucleotide exchange factor ALS2 [Source:VGNC Symbol;Acc:VGNC:25851]	ALS2	0.672212	0.672283	6.37692	0.000417706	0.0181922
ENSBTAG00000008527	serine and arginine rich splicing factor 6 [Source:VGNC Symbol;Acc:VGNC:57028]	SRSF6	0.746678	0.746691	8.78182	0.000424787	0.0181922
ENSBTAG00000009512	EPS8 like 1 [Source:VGNC Symbol;Acc:VGNC:28556]	EPS8L1	1.38095	1.38223	3.65506	0.000415982	0.0181922
ENSBTAG00000012907	outer dense fiber of sperm tails 2 like [Source:VGNC Symbol;Acc:VGNC:32402]	ODF2L	-1.00893	-1.00955	3.39966	0.00042757	0.0181922
ENSBTAG00000014975	solute carrier family 4 member 3 [Source:VGNC Symbol;Acc:VGNC:34893]	SLC4A3	1.14897	1.14959	4.04218	0.000420785	0.0181922
ENSBTAG00000015898	RAB, member of RAS oncogene family like 3 [Source:VGNC Symbol;Acc:VGNC:33673]	RABL3	-0.785868	-0.786105	4.80645	0.000428101	0.0181922
ENSBTAG00000018825	slingshot protein phosphatase 1 [Source:VGNC Symbol;Acc:VGNC:35312]	SSH1	-0.799945	-0.800162	4.65933	0.000423945	0.0181922
ENSBTAG00000019168	paired like homeobox 2A [Source:VGNC Symbol;Acc:VGNC:32844]	PHOX2A	1.17401	1.17572	1.72343	0.000421243	0.0181922
ENSBTAG00000021850	NCK interacting protein with SH3 domain [Source:VGNC Symbol;Acc:VGNC:31918]	NCKIPSD	0.965402	0.965774	4.1537	0.000414937	0.0181922
ENSBTAG00000023652	protein S [Source:VGNC Symbol;Acc:VGNC:49565]	PROS1	0.593387	0.593418	7.2827	0.000418327	0.0181922
ENSBTAG00000036028	brain expressed X-linked 2 [Source:NCBI gene (formerly Entrezgene);Acc:768028]	BEX2	3.34836	3.47582	0.646431	0.000428149	0.0181922
ENSBTAG00000047281	chromosome 10 C15orf62 homolog [Source:VGNC Symbol;Acc:VGNC:55106]	C10H15orf62	1.87401	1.88406	1.72936	0.000424574	0.0181922
ENSBTAG00000051982	matrix remodeling associated 7 [Source:NCBI gene (formerly Entrezgene);Acc:617087]	0	1.18308	1.18357	5.36891	0.000424885	0.0181922
ENSBTAG00000003068	methylsterol monooxygenase 1 [Source:VGNC Symbol;Acc:VGNC:31701]	MSMO1	1.31787	1.31802	6.80648	0.000431726	0.0182852
ENSBTAG00000000088	activated leukocyte cell adhesion molecule [Source:VGNC Symbol;Acc:VGNC:25805]	ALCAM	-0.61494	-0.615034	5.95073	0.000438762	0.0184531
ENSBTAG00000003901	DNA methyltransferase 3 beta [Source:VGNC Symbol;Acc:VGNC:28147]	DNMT3B	1.14374	1.14648	2.22181	0.000458843	0.0184531
ENSBTAG00000004399	leucine rich repeat neuronal 3 [Source:VGNC Symbol;Acc:VGNC:31040]	LRRN3	-2.16664	-2.1711	1.44557	0.000443434	0.0184531
ENSBTAG00000005156	PIH1 domain containing 2 [Source:VGNC Symbol;Acc:VGNC:32884]	PIH1D2	-1.09951	-1.10101	2.39534	0.00043905	0.0184531
ENSBTAG00000006262	LIM zinc finger domain containing 2 [Source:VGNC Symbol;Acc:VGNC:30891]	LIMS2	1.87581	1.87698	4.72936	0.000453869	0.0184531
ENSBTAG00000009230	fibulin 7 [Source:VGNC Symbol;Acc:VGNC:28884]	FBLN7	3.11712	3.16006	1.31813	0.000448642	0.0184531
ENSBTAG00000011451	reticulon 1 [Source:VGNC Symbol;Acc:VGNC:34203]	RTN1	1.66939	1.67239	4.88146	0.000451756	0.0184531
ENSBTAG00000012630	peptidase domain containing associated with muscle regeneration 1 [Source:VGNC Symbol;Acc:VGNC:32562]	PAMR1	3.53701	3.56568	2.8176	0.000457979	0.0184531
ENSBTAG00000014912	fibromodulin [Source:VGNC Symbol;Acc:VGNC:29054]	FMOD	0.926615	0.926637	8.92808	0.000459507	0.0184531
ENSBTAG00000015505	fatty acid desaturase 2 [Source:VGNC Symbol;Acc:VGNC:28702]	FADS2	1.33384	1.3341	5.76223	0.000455279	0.0184531
ENSBTAG00000015615	thymocyte selection associated [Source:VGNC Symbol;Acc:VGNC:35835]	THEMIS	3.39324	3.58108	0.988785	0.000459191	0.0184531
ENSBTAG00000015915	suprabasin [Source:VGNC Symbol;Acc:VGNC:34310]	SBSN	2.51469	2.53893	1.055	0.000451888	0.0184531
ENSBTAG00000018862	eukaryotic translation initiation factor 4E family member 3 [Source:VGNC Symbol;Acc:VGNC:28411]	EIF4E3	1.5454	1.5511	2.47559	0.000447494	0.0184531
ENSBTAG00000020520	ras related dexamethasone induced 1 [Source:VGNC Symbol;Acc:VGNC:33740]	RASD1	1.24874	1.25053	1.67863	0.000452502	0.0184531
ENSBTAG00000020616	diacylglycerol kinase delta [Source:VGNC Symbol;Acc:VGNC:28026]	DGKD	-0.634523	-0.63463	5.63875	0.000455341	0.0184531
ENSBTAG00000039719	phosphoglycerate dehydrogenase [Source:VGNC Symbol;Acc:VGNC:55654]	PHGDH	1.10844	1.10851	7.99288	0.000445071	0.0184531
ENSBTAG00000045697	mature T cell proliferation 1 [Source:VGNC Symbol;Acc:VGNC:50220]	MTCP1	0.867645	0.868689	2.98143	0.000448921	0.0184531
ENSBTAG00000005063	thioesterase superfamily member 6 [Source:VGNC Symbol;Acc:VGNC:35834]	THEM6	1.40993	1.41238	2.1492	0.000462548	0.0185188
ENSBTAG00000002940	Wnt family member 16 [Source:VGNC Symbol;Acc:VGNC:36956]	WNT16	2.66263	2.67241	5.18706	0.000465758	0.0185524
ENSBTAG00000014691	ADP ribosylation factor guanine nucleotide exchange factor 1 [Source:VGNC Symbol;Acc:VGNC:26064]	ARFGEF1	-0.749487	-0.749542	6.71077	0.000466204	0.0185524
ENSBTAG00000006707	acyl-CoA synthetase long chain family member 5 [Source:VGNC Symbol;Acc:VGNC:25567]	ACSL5	0.990254	0.990363	6.32932	0.000474245	0.0187664
ENSBTAG00000007658	catenin beta like 1 [Source:VGNC Symbol;Acc:VGNC:27804]	CTNNBL1	-0.703191	-0.703395	5.20477	0.000474432	0.0187664
ENSBTAG00000016037	branched chain keto acid dehydrogenase E1 subunit alpha [Source:NCBI gene (formerly Entrezgene);Acc:282149]	BCKDHA	-0.803417	-0.803533	5.59603	0.000482601	0.0189756
ENSBTAG00000030282	zinc finger BED-type containing 8 [Source:VGNC Symbol;Acc:VGNC:37055]	ZBED8	0.670608	0.670746	5.53563	0.000482039	0.0189756
ENSBTAG00000004905	keratin 19 [Source:VGNC Symbol;Acc:VGNC:30720]	KRT19	1.18118	1.18119	11.2895	0.000493958	0.0193069
ENSBTAG00000019368	insulin like growth factor binding protein 7 [Source:VGNC Symbol;Acc:VGNC:30089]	IGFBP7	0.985936	0.985968	8.54766	0.00049379	0.0193069
ENSBTAG00000008709	protein O-glucosyltransferase 3 [Source:VGNC Symbol;Acc:VGNC:30518]	POGLUT3	1.782	1.78761	3.42778	0.000500233	0.0193611
ENSBTAG00000008923	G protein-coupled receptor 83 [Source:VGNC Symbol;Acc:VGNC:29600]	GPR83	2.09443	2.11552	0.0578955	0.000499723	0.0193611
ENSBTAG00000013163	ADAM metallopeptidase domain 33 [Source:VGNC Symbol;Acc:VGNC:25611]	ADAM33	1.46387	1.46463	5.10654	0.000498988	0.0193611
ENSBTAG00000021836	transcription elongation factor A2 [Source:VGNC Symbol;Acc:VGNC:35680]	TCEA2	0.834316	0.834833	4.24844	0.000501225	0.0193611
ENSBTAG00000021209	ubiquitin protein ligase E3 component n-recognin 5 [Source:VGNC Symbol;Acc:VGNC:36619]	UBR5	-0.769187	-0.769198	8.70585	0.000507386	0.0195418
ENSBTAG00000005714	actin alpha cardiac muscle 1 [Source:VGNC Symbol;Acc:VGNC:25574]	ACTC1	1.4066	1.40856	1.78677	0.000516273	0.0198261
ENSBTAG00000010531	cytochrome P450, family 1, subfamily B, polypeptide 1 [Source:NCBI gene (formerly Entrezgene);Acc:511470]	CYP1B1	1.58336	1.58366	6.08345	0.000518264	0.0198447
ENSBTAG00000010542	spire type actin nucleation factor 1 [Source:VGNC Symbol;Acc:VGNC:35222]	SPIRE1	-0.753571	-0.753782	4.58497	0.00052083	0.0198828
ENSBTAG00000018831	D-amino acid oxidase [Source:VGNC Symbol;Acc:VGNC:27875]	DAO	-2.82075	-2.82999	0.861122	0.000522279	0.0198828
ENSBTAG00000010833	interleukin 17 receptor E [Source:VGNC Symbol;Acc:VGNC:30125]	IL17RE	1.34555	1.34903	2.0568	0.00052682	0.0199979
ENSBTAG00000001286	engulfment and cell motility 3 [Source:VGNC Symbol;Acc:VGNC:28440]	ELMO3	1.96706	1.9681	5.48977	0.000536751	0.0200338
ENSBTAG00000001405	glucuronic acid epimerase [Source:VGNC Symbol;Acc:VGNC:29394]	GLCE	1.40577	1.40604	7.52773	0.000532581	0.0200338
ENSBTAG00000008721	MANSC domain containing 1 [Source:VGNC Symbol;Acc:VGNC:31172]	MANSC1	1.23901	1.23936	5.64861	0.000536224	0.0200338
ENSBTAG00000010366	hypocretin receptor 1 [Source:VGNC Symbol;Acc:VGNC:29781]	HCRTR1	2.17583	2.17948	3.24247	0.000536891	0.0200338
ENSBTAG00000013306	zinc finger and BTB domain containing 7C [Source:VGNC Symbol;Acc:VGNC:37091]	ZBTB7C	2.127	2.12997	4.86363	0.000534779	0.0200338
ENSBTAG00000026437	0	0	0.732401	0.732758	4.01108	0.00053322	0.0200338
ENSBTAG00000013472	collagen type I alpha 2 chain [Source:VGNC Symbol;Acc:VGNC:27561]	COL1A2	1.86842	1.86843	12.507	0.00053879	0.0200479
ENSBTAG00000000987	otogelin [Source:VGNC Symbol;Acc:VGNC:32485]	OTOG	2.90966	2.91633	3.01031	0.00054593	0.0202563
ENSBTAG00000009086	lysyl oxidase like 1 [Source:VGNC Symbol;Acc:VGNC:30952]	LOXL1	1.54668	1.54676	8.77624	0.000550549	0.0203703
ENSBTAG00000000599	cyclin I [Source:VGNC Symbol;Acc:VGNC:26971]	CCNI	1.20165	1.20174	8.08865	0.000552381	0.0203808
ENSBTAG00000000736	LDL receptor related protein 8 [Source:VGNC Symbol;Acc:VGNC:30994]	LRP8	0.98503	0.985359	5.30862	0.000558168	0.0204228
ENSBTAG00000003088	LanC like 3 [Source:VGNC Symbol;Acc:VGNC:30785]	LANCL3	3.43902	3.62755	-0.736328	0.000555895	0.0204228
ENSBTAG00000017738	EMI domain containing 1 [Source:VGNC Symbol;Acc:VGNC:28472]	EMID1	1.2801	1.28166	3.22645	0.000557139	0.0204228
ENSBTAG00000017232	kinesin family member 13B [Source:VGNC Symbol;Acc:VGNC:30582]	KIF13B	-0.692495	-0.692802	4.61077	0.000564379	0.0205928
ENSBTAG00000003857	sushi domain containing 6 [Source:VGNC Symbol;Acc:VGNC:35490]	SUSD6	-0.702527	-0.702636	5.43715	0.000575093	0.0208714
ENSBTAG00000018261	pyruvate dehydrogenase complex component X [Source:VGNC Symbol;Acc:VGNC:32695]	PDHX	-0.872223	-0.872351	5.46286	0.000575184	0.0208714
ENSBTAG00000019537	membrane associated ring-CH-type finger 8 [Source:VGNC Symbol;Acc:VGNC:55990]	MARCHF8	-1.12125	-1.12142	5.80947	0.000578914	0.0209491
ENSBTAG00000014354	FXYD domain containing ion transport regulator 6 [Source:VGNC Symbol;Acc:VGNC:54871]	FXYD6	0.938784	0.938851	7.27497	0.000584276	0.0210276
ENSBTAG00000015376	F-box and WD repeat domain containing 11 [Source:VGNC Symbol;Acc:VGNC:28922]	FBXW11	-0.566387	-0.566429	6.67023	0.000584121	0.0210276
ENSBTAG00000010815	calcium/calmodulin dependent protein kinase kinase 2 [Source:VGNC Symbol;Acc:VGNC:26726]	CAMKK2	0.741939	0.74231	4.43849	0.000586985	0.0210675
ENSBTAG00000021880	coenzyme Q8A [Source:VGNC Symbol;Acc:VGNC:27616]	COQ8A	1.25086	1.25145	5.61156	0.00059194	0.0211876
ENSBTAG00000019342	oxysterol binding protein like 3 [Source:VGNC Symbol;Acc:VGNC:32462]	OSBPL3	-0.646037	-0.646121	5.65766	0.000598808	0.0213753
ENSBTAG00000002278	fibrillin 1 [Source:VGNC Symbol;Acc:VGNC:28885]	FBN1	1.06696	1.067	9.1606	0.000603962	0.0213831
ENSBTAG00000011836	osteomodulin [Source:VGNC Symbol;Acc:VGNC:32429]	OMD	1.76116	1.76456	3.78804	0.000604679	0.0213831
ENSBTAG00000013287	smoothened, frizzled class receptor [Source:VGNC Symbol;Acc:VGNC:35025]	SMO	0.98038	0.980507	6.40152	0.000601561	0.0213831
ENSBTAG00000013419	HIV-1 Tat interactive protein 2 [Source:VGNC Symbol;Acc:VGNC:29989]	HTATIP2	1.33017	1.33129	4.05222	0.000605518	0.0213831
ENSBTAG00000047482	proline rich transmembrane protein 4 [Source:VGNC Symbol;Acc:VGNC:33411]	PRRT4	1.52704	1.52847	4.08088	0.00061118	0.0215253
ENSBTAG00000015562	phospholipase B domain containing 1 [Source:VGNC Symbol;Acc:VGNC:32978]	PLBD1	2.66431	2.6685	4.91332	0.000615255	0.0216051
ENSBTAG00000026851	formin like 2 [Source:VGNC Symbol;Acc:VGNC:29047]	FMNL2	-0.922617	-0.922946	4.71606	0.000617499	0.0216051
ENSBTAG00000034147	olfactomedin like 2B [Source:VGNC Symbol;Acc:VGNC:32423]	OLFML2B	1.52092	1.52177	5.8462	0.000618366	0.0216051
ENSBTAG00000027181	laminin subunit alpha 3 [Source:VGNC Symbol;Acc:VGNC:30770]	LAMA3	1.10337	1.10366	6.39249	0.000621094	0.021643
ENSBTAG00000014463	calcium/calmodulin dependent protein kinase II delta [Source:VGNC Symbol;Acc:VGNC:53692]	CAMK2D	-0.648284	-0.648344	7.28986	0.000623203	0.0216592
ENSBTAG00000017783	TSPY like 2 [Source:VGNC Symbol;Acc:VGNC:36445]	TSPYL2	0.63686	0.636915	6.42168	0.000629122	0.0217776
ENSBTAG00000052359	0	0	1.7308	1.7394	2.66078	0.000629916	0.0217776
ENSBTAG00000006208	adenylate cyclase 7 [Source:VGNC Symbol;Acc:VGNC:25648]	ADCY7	1.73498	1.73667	4.33533	0.000632508	0.0218099
ENSBTAG00000001444	tenascin XB [Source:VGNC Symbol;Acc:VGNC:36211]	TNXB	1.85677	1.85699	7.04016	0.000636437	0.0218311
ENSBTAG00000019421	dishevelled binding antagonist of beta catenin 1 [Source:VGNC Symbol;Acc:VGNC:27867]	DACT1	0.975011	0.975923	2.85303	0.000636318	0.0218311
ENSBTAG00000002979	phosphoinositide-3-kinase regulatory subunit 3 [Source:NCBI gene (formerly Entrezgene);Acc:286865]	PIK3R3	0.942057	0.943205	3.45116	0.000642704	0.0219888
ENSBTAG00000020028	retinol binding protein 1 [Source:VGNC Symbol;Acc:VGNC:33812]	RBP1	2.32315	2.32913	3.48014	0.000644853	0.0220052
ENSBTAG00000007718	TGFB induced factor homeobox 1 [Source:VGNC Symbol;Acc:VGNC:35807]	TGIF1	-0.671591	-0.671649	6.15613	0.000649023	0.0220903
ENSBTAG00000012855	lipoprotein lipase [Source:VGNC Symbol;Acc:VGNC:30969]	LPL	1.95194	1.95975	2.08671	0.000653131	0.0221158
ENSBTAG00000047362	reticulocalbin 1 [Source:VGNC Symbol;Acc:VGNC:33831]	RCN1	1.00071	1.00076	8.35661	0.000651683	0.0221158
ENSBTAG00000000146	FERM, ARH/RhoGEF and pleckstrin domain protein 1 [Source:VGNC Symbol;Acc:VGNC:28865]	FARP1	1.29197	1.29389	4.80222	0.000655688	0.0221454
ENSBTAG00000009125	aldehyde dehydrogenase 1 family member A3 [Source:VGNC Symbol;Acc:VGNC:59168]	ALDH1A3	0.742472	0.742548	6.58298	0.000660019	0.022178
ENSBTAG00000017746	slit guidance ligand 3 [Source:VGNC Symbol;Acc:VGNC:34961]	SLIT3	2.4353	2.4411	5.47688	0.000658397	0.022178
ENSBTAG00000021697	platelet derived growth factor subunit B [Source:VGNC Symbol;Acc:VGNC:32690]	PDGFB	2.64198	2.6455	3.7023	0.000674351	0.0226019
ENSBTAG00000047229	cysteine rich protein 1 [Source:NCBI gene (formerly Entrezgene);Acc:574093]	CRIP1	1.17864	1.17867	8.1546	0.000678494	0.0226831
ENSBTAG00000014304	transmembrane protein 47 [Source:VGNC Symbol;Acc:VGNC:36090]	TMEM47	0.672707	0.672799	5.497	0.000681314	0.0227197
ENSBTAG00000003045	BMP and activin membrane bound inhibitor [Source:VGNC Symbol;Acc:VGNC:26417]	BAMBI	1.12023	1.12146	3.21648	0.00068891	0.0227998
ENSBTAG00000009580	SH3 domain binding glutamate rich protein like 3 [Source:NCBI gene (formerly Entrezgene);Acc:614672]	SH3BGRL3	0.956303	0.956348	7.5878	0.000688021	0.0227998
ENSBTAG00000019020	Tax1 binding protein 1 [Source:VGNC Symbol;Acc:VGNC:35619]	TAX1BP1	-0.69989	-0.699918	7.42543	0.000686854	0.0227998
ENSBTAG00000013369	collagen type XIV alpha 1 chain [Source:VGNC Symbol;Acc:VGNC:53851]	COL14A1	1.41282	1.41307	7.82412	0.000691151	0.0228167
ENSBTAG00000014863	glycophorin C [Source:VGNC Symbol;Acc:VGNC:49062]	GYPC	1.88997	1.89494	4.39926	0.000695026	0.0228872
ENSBTAG00000054986	ArfGAP with coiled-coil, ankyrin repeat and PH domains 2 [Source:HGNC Symbol;Acc:HGNC:16469]	ACAP2	-0.812504	-0.812684	5.50461	0.000698895	0.0229572
ENSBTAG00000009430	myosin VIIA and Rab interacting protein [Source:VGNC Symbol;Acc:VGNC:31846]	MYRIP	4.29025	4.32801	3.18639	0.0007064	0.0230886
ENSBTAG00000014250	zinc finger CCCH-type containing, antiviral 1 like [Source:VGNC Symbol;Acc:VGNC:37112]	ZC3HAV1L	0.931658	0.931892	5.44656	0.00070544	0.0230886
ENSBTAG00000052734	poly(A) polymerase beta [Source:NCBI gene (formerly Entrezgene);Acc:100140898]	PAPOLB	-0.971439	-0.97246	2.4323	0.000708355	0.0230952
ENSBTAG00000005565	CLN6 transmembrane ER protein [Source:VGNC Symbol;Acc:VGNC:27453]	CLN6	1.00448	1.00525	4.17062	0.000718423	0.0232508
ENSBTAG00000006326	aldehyde dehydrogenase 1 family member L2 [Source:VGNC Symbol;Acc:VGNC:25812]	ALDH1L2	1.50273	1.50392	5.93633	0.000717193	0.0232508
ENSBTAG00000012380	hexokinase 1 [Source:VGNC Symbol;Acc:VGNC:29864]	HK1	-0.64998	-0.649992	8.23711	0.000715639	0.0232508
ENSBTAG00000031012	phosphatidylinositol glycan anchor biosynthesis class K [Source:VGNC Symbol;Acc:VGNC:32870]	PIGK	-0.665129	-0.665308	4.89755	0.000722888	0.0233015
ENSBTAG00000045835	homeobox B5 [Source:VGNC Symbol;Acc:VGNC:58381]	HOXB5	1.11274	1.11803	1.83257	0.000723527	0.0233015
ENSBTAG00000007111	STEAP3 metalloreductase [Source:VGNC Symbol;Acc:VGNC:35380]	STEAP3	1.11902	1.11923	5.93915	0.000727928	0.023386
ENSBTAG00000003837	R-spondin 1 [Source:VGNC Symbol;Acc:VGNC:34188]	RSPO1	2.23564	2.25216	2.39855	0.000740504	0.0234469
ENSBTAG00000004735	cyclin E1 [Source:VGNC Symbol;Acc:VGNC:26966]	CCNE1	0.812677	0.812949	4.02928	0.000735022	0.0234469
ENSBTAG00000005785	dpy-19 like C-mannosyltransferase 1 [Source:VGNC Symbol;Acc:VGNC:28192]	DPY19L1	0.998576	0.998666	7.25615	0.000737993	0.0234469
ENSBTAG00000008320	septin 5 [Source:VGNC Symbol;Acc:VGNC:53921]	SEPTIN5	1.09992	1.10006	5.88486	0.000734306	0.0234469
ENSBTAG00000008504	synaptogyrin 3 [Source:VGNC Symbol;Acc:VGNC:35525]	SYNGR3	1.46036	1.46268	3.09509	0.000740115	0.0234469
ENSBTAG00000050986	peroxidasin [Source:NCBI gene (formerly Entrezgene);Acc:515860]	PXDN	1.3751	1.37513	9.41632	0.000736071	0.0234469
ENSBTAG00000015885	PTPRF interacting protein alpha 4 [Source:VGNC Symbol;Acc:VGNC:33192]	PPFIA4	0.909202	0.90963	4.86945	0.00074934	0.0236698
ENSBTAG00000007665	natriuretic peptide receptor 3 [Source:NCBI gene (formerly Entrezgene);Acc:281358]	NPR3	1.09667	1.09674	8.92475	0.000753278	0.0237373
ENSBTAG00000003130	cholinergic receptor nicotinic alpha 3 subunit [Source:VGNC Symbol;Acc:VGNC:27325]	CHRNA3	1.43832	1.44072	2.27537	0.000759918	0.0237759
ENSBTAG00000015512	hexosaminidase subunit beta [Source:NCBI gene (formerly Entrezgene);Acc:618571]	HEXB	0.635729	0.635828	5.90667	0.000758874	0.0237759
ENSBTAG00000048631	TIAM Rac1 associated GEF 1 [Source:NCBI gene (formerly Entrezgene);Acc:536517]	0	1.64277	1.66039	3.35704	0.000758377	0.0237759
ENSBTAG00000019951	prenylcysteine oxidase 1 like [Source:VGNC Symbol;Acc:VGNC:32651]	PCYOX1L	0.573747	0.573805	5.95982	0.000766126	0.0239133
ENSBTAG00000009982	immunoglobulin superfamily member 8 [Source:VGNC Symbol;Acc:VGNC:30096]	IGSF8	1.8329	1.83336	6.00993	0.000769095	0.0239492
ENSBTAG00000001567	leucine rich repeat kinase 1 [Source:VGNC Symbol;Acc:VGNC:31037]	LRRK1	1.00335	1.00355	6.50939	0.000774249	0.0240529
ENSBTAG00000004688	24-dehydrocholesterol reductase [Source:VGNC Symbol;Acc:VGNC:28033]	DHCR24	1.01147	1.01155	7.02147	0.000778291	0.024093
ENSBTAG00000018421	WW domain containing E3 ubiquitin protein ligase 2 [Source:VGNC Symbol;Acc:VGNC:36979]	WWP2	0.836258	0.836344	6.7425	0.00078103	0.024093
ENSBTAG00000050733	ATPase H+ transporting accessory protein 1 like [Source:NCBI gene (formerly Entrezgene);Acc:510390]	ATP6AP1L	-1.55043	-1.55647	0.782004	0.000780087	0.024093
ENSBTAG00000011810	angiopoietin like 2 [Source:VGNC Symbol;Acc:VGNC:25891]	ANGPTL2	1.7982	1.79834	8.11417	0.000785029	0.0241598
ENSBTAG00000032301	solute carrier family 26 member 7 [Source:VGNC Symbol;Acc:VGNC:34782]	SLC26A7	6.57955	1.44269e+08	1.56915	0.000793917	0.0243764
ENSBTAG00000010105	solute carrier family 35 member G1 [Source:VGNC Symbol;Acc:VGNC:55969]	SLC35G1	0.706857	0.707334	3.35862	0.000799188	0.0244634
ENSBTAG00000045901	claudin 6 [Source:VGNC Symbol;Acc:VGNC:27418]	CLDN6	2.0404	2.05704	-0.448289	0.000800465	0.0244634
ENSBTAG00000030384	surfeit locus protein 1 [Source:NCBI gene (formerly Entrezgene);Acc:100139115]	SURF1	-0.648648	-0.648693	6.29308	0.000802724	0.0244756
ENSBTAG00000001335	growth hormone receptor [Source:VGNC Symbol;Acc:VGNC:50184]	GHR	2.23573	2.24144	4.85872	0.000808253	0.0245018
ENSBTAG00000005263	kelch like family member 2 [Source:VGNC Symbol;Acc:VGNC:30648]	KLHL2	0.848444	0.848696	5.51951	0.000809161	0.0245018
ENSBTAG00000013596	nuclear receptor subfamily 1 group H member 4 [Source:VGNC Symbol;Acc:VGNC:32232]	NR1H4	3.31887	3.41531	2.12667	0.000809023	0.0245018
ENSBTAG00000008096	endothelin 1 [Source:VGNC Symbol;Acc:VGNC:28327]	EDN1	0.971403	0.971626	4.81919	0.000815426	0.0245785
ENSBTAG00000017834	proline and arginine rich end leucine rich repeat protein [Source:VGNC Symbol;Acc:VGNC:33309]	PRELP	2.03012	2.03069	6.67839	0.000813667	0.0245785
ENSBTAG00000006801	transmembrane protein 106A [Source:VGNC Symbol;Acc:VGNC:35944]	TMEM106A	0.715799	0.715968	5.31551	0.000826564	0.0248342
ENSBTAG00000033747	SIL1 nucleotide exchange factor [Source:VGNC Symbol;Acc:VGNC:34622]	SIL1	1.32272	1.32457	4.71045	0.00082768	0.0248342
ENSBTAG00000016762	solute carrier family 25 member 12 [Source:VGNC Symbol;Acc:VGNC:34743]	SLC25A12	-0.653549	-0.653625	6.12797	0.000837452	0.0250703
ENSBTAG00000001132	glycosyltransferase like domain containing 1 [Source:VGNC Symbol;Acc:VGNC:29690]	GTDC1	3.25591	3.44215	2.23024	0.000847528	0.0253144
ENSBTAG00000007534	gamma-glutamyl hydrolase [Source:VGNC Symbol;Acc:VGNC:29340]	GGH	0.830779	0.831394	3.29544	0.0008561	0.0253976
ENSBTAG00000011742	TRAF2 and NCK interacting kinase [Source:VGNC Symbol;Acc:VGNC:36179]	TNIK	-0.695454	-0.695986	4.35234	0.00085579	0.0253976
ENSBTAG00000011932	proteoglycan 4 [Source:VGNC Symbol;Acc:VGNC:33314]	PRG4	3.02077	3.02782	4.99687	0.000853809	0.0253976
ENSBTAG00000003397	C-terminal binding protein 2 [Source:VGNC Symbol;Acc:VGNC:55942]	CTBP2	-0.626125	-0.62622	6.04914	0.000866128	0.0254714
ENSBTAG00000007204	keratin 80 [Source:VGNC Symbol;Acc:VGNC:30742]	KRT80	0.950951	0.951161	5.21654	0.000863312	0.0254714
ENSBTAG00000010564	ELOVL fatty acid elongase 6 [Source:VGNC Symbol;Acc:VGNC:28452]	ELOVL6	1.60506	1.60577	5.50968	0.00087249	0.0254714
ENSBTAG00000012991	prune homolog 2 with BCH domain [Source:VGNC Symbol;Acc:VGNC:33429]	PRUNE2	2.68313	2.72906	2.11034	0.000876759	0.0254714
ENSBTAG00000013103	collagen type I alpha 1 chain [Source:VGNC Symbol;Acc:VGNC:27560]	COL1A1	1.20469	1.20469	12.6016	0.000876448	0.0254714
ENSBTAG00000014803	carboxypeptidase Z [Source:VGNC Symbol;Acc:VGNC:27683]	CPZ	2.13261	2.14396	2.56366	0.000877749	0.0254714
ENSBTAG00000021466	collagen type III alpha 1 chain [Source:VGNC Symbol;Acc:VGNC:27565]	COL3A1	1.45928	1.45929	12.0536	0.000877924	0.0254714
ENSBTAG00000022920	ring finger protein 128 [Source:VGNC Symbol;Acc:VGNC:34019]	RNF128	1.12112	1.12279	2.51338	0.000862199	0.0254714
ENSBTAG00000044033	EGF like repeats and discoidin domains 3 [Source:VGNC Symbol;Acc:VGNC:28326]	EDIL3	3.05992	3.08962	4.58314	0.000872803	0.0254714
ENSBTAG00000047680	interferon regulatory factor 7 [Source:VGNC Symbol;Acc:VGNC:30278]	IRF7	0.912777	0.912942	4.74356	0.000873796	0.0254714
ENSBTAG00000001100	interleukin 22 receptor subunit alpha 1 [Source:VGNC Symbol;Acc:VGNC:30144]	IL22RA1	2.99859	3.01242	2.77298	0.0008821	0.0255252
ENSBTAG00000015106	desmoplakin [Source:VGNC Symbol;Acc:VGNC:28225]	DSP	0.95077	0.950789	9.52652	0.000883653	0.0255252
ENSBTAG00000006720	gap junction protein alpha 5 [Source:VGNC Symbol;Acc:VGNC:29374]	GJA5	2.7103	2.71493	5.47013	0.000887966	0.0255455
ENSBTAG00000023659	metallothionein 2A [Source:NCBI gene (formerly Entrezgene);Acc:404070]	MT2A	-0.781091	-0.781108	7.59921	0.000888234	0.0255455
ENSBTAG00000001037	mitogen-activated protein kinase kinase kinase kinase 2 [Source:VGNC Symbol;Acc:VGNC:31205]	MAP4K2	0.803428	0.803607	5.49359	0.000901458	0.0257039
ENSBTAG00000004494	beta-1,4-N-acetyl-galactosaminyltransferase 1 [Source:VGNC Symbol;Acc:VGNC:26385]	B4GALNT1	1.23173	1.23399	2.23866	0.00090155	0.0257039
ENSBTAG00000015222	arginine and serine rich protein 1 [Source:VGNC Symbol;Acc:VGNC:50105]	RSRP1	0.633152	0.633233	5.59765	0.000897615	0.0257039
ENSBTAG00000033095	WD repeat domain 70 [Source:VGNC Symbol;Acc:VGNC:36915]	WDR70	-0.73095	-0.731175	5.06825	0.000901196	0.0257039
ENSBTAG00000054584	0	0	-0.781763	-0.782341	3.4265	0.000908959	0.0258592
ENSBTAG00000003253	natriuretic peptide C [Source:VGNC Symbol;Acc:VGNC:32212]	NPPC	2.37762	2.40502	-0.839477	0.000916204	0.0258615
ENSBTAG00000011162	zinc finger with KRAB and SCAN domains 2 [Source:VGNC Symbol;Acc:VGNC:37189]	ZKSCAN2	0.834043	0.834561	3.3729	0.000919694	0.0258615
ENSBTAG00000013942	diacylglycerol lipase alpha [Source:VGNC Symbol;Acc:VGNC:27872]	DAGLA	0.868957	0.869627	3.15092	0.000928377	0.0258615
ENSBTAG00000015387	RAB40B, member RAS oncogene family [Source:NCBI gene (formerly Entrezgene);Acc:534237]	RAB40B	1.70755	1.71712	1.29198	0.00092143	0.0258615
ENSBTAG00000017239	gamma-aminobutyric acid type B receptor subunit 1 [Source:VGNC Symbol;Acc:VGNC:29187]	GABBR1	0.868136	0.868365	5.49025	0.000928675	0.0258615
ENSBTAG00000017810	EF-hand domain containing 1 [Source:VGNC Symbol;Acc:VGNC:28351]	EFHC1	-0.889519	-0.890756	2.61807	0.00091452	0.0258615
ENSBTAG00000018158	transmembrane protein 139 [Source:VGNC Symbol;Acc:VGNC:35972]	TMEM139	0.923199	0.92435	3.4637	0.000914613	0.0258615
ENSBTAG00000021224	zinc finger SWIM-type containing 6 [Source:VGNC Symbol;Acc:VGNC:37386]	ZSWIM6	-0.683854	-0.68428	3.48565	0.000923835	0.0258615
ENSBTAG00000031010	acyl-CoA dehydrogenase family member 11 [Source:VGNC Symbol;Acc:VGNC:25521]	ACAD11	-0.770977	-0.771313	4.69727	0.000925275	0.0258615
ENSBTAG00000034680	family with sequence similarity 131 member C [Source:VGNC Symbol;Acc:VGNC:28729]	FAM131C	0.882573	0.88319	3.51041	0.000928393	0.0258615
ENSBTAG00000005069	transmembrane 7 superfamily member 2 [Source:VGNC Symbol;Acc:VGNC:35910]	TM7SF2	-0.997862	-0.998039	5.01379	0.000947673	0.026027
ENSBTAG00000005359	transforming growth factor beta 2 [Source:VGNC Symbol;Acc:VGNC:35802]	TGFB2	1.04433	1.04463	5.06407	0.000947867	0.026027
ENSBTAG00000014693	transmembrane protein 88 [Source:VGNC Symbol;Acc:VGNC:36120]	TMEM88	0.997668	0.998591	2.71414	0.000948447	0.026027
ENSBTAG00000020350	dual specificity phosphatase 2 [Source:VGNC Symbol;Acc:VGNC:28255]	DUSP2	2.65857	2.6921	-0.811392	0.000946235	0.026027
ENSBTAG00000026461	calcium voltage-gated channel subunit alpha1 H [Source:VGNC Symbol;Acc:VGNC:26678]	CACNA1H	1.60137	1.60181	6.05906	0.000941091	0.026027
ENSBTAG00000048991	REC114 meiotic recombination protein [Source:NCBI gene (formerly Entrezgene);Acc:613762]	REC114	4.23055	4.28934	3.59916	0.00094352	0.026027
ENSBTAG00000053478	uncharacterized LOC112449602 [Source:NCBI gene (formerly Entrezgene);Acc:112449602]	0	1.16361	1.16658	2.29876	0.000938665	0.026027
ENSBTAG00000008248	dystrophin [Source:NCBI gene (formerly Entrezgene);Acc:537655]	0	2.1775	2.18087	4.62004	0.000951253	0.0260497
ENSBTAG00000009299	aftiphilin [Source:VGNC Symbol;Acc:VGNC:25718]	AFTPH	-0.763747	-0.763909	4.87033	0.000958605	0.0261353
ENSBTAG00000017223	mesoderm specific transcript [Source:VGNC Symbol;Acc:VGNC:31393]	MEST	2.08515	2.08745	4.91291	0.000960332	0.0261353
ENSBTAG00000019915	gelsolin [Source:VGNC Symbol;Acc:VGNC:29680]	GSN	1.86883	1.86899	8.26643	0.000959101	0.0261353
ENSBTAG00000004432	chordin like 1 [Source:VGNC Symbol;Acc:VGNC:84868]	CHRDL1	1.26051	1.26244	4.75723	0.000962515	0.0261407
ENSBTAG00000016525	integrin subunit alpha 1 [Source:VGNC Symbol;Acc:VGNC:30310]	ITGA1	-1.15401	-1.15411	6.32157	0.000966313	0.0261899
ENSBTAG00000017695	coiled-coil domain containing 150 [Source:VGNC Symbol;Acc:VGNC:55331]	CCDC150	-1.43622	-1.43858	2.46479	0.000968938	0.0262071
ENSBTAG00000008032	actin related protein 3B [Source:NCBI gene (formerly Entrezgene);Acc:616404]	0	1.00126	1.00193	4.91914	0.000973226	0.0262691
ENSBTAG00000000024	dymeclin [Source:VGNC Symbol;Acc:VGNC:28269]	DYM	-0.623267	-0.623467	5.45056	0.000978701	0.0263328
ENSBTAG00000006439	dedicator of cytokinesis 11 [Source:VGNC Symbol;Acc:VGNC:28156]	DOCK11	1.845	1.8462	6.19032	0.000981581	0.0263328
ENSBTAG00000017839	TIAM Rac1 associated GEF 1 [Source:VGNC Symbol;Acc:VGNC:56334]	TIAM1	2.57788	2.66746	2.54307	0.000980492	0.0263328
ENSBTAG00000006797	membrane associated ring-CH-type finger 3 [Source:VGNC Symbol;Acc:VGNC:31239]	MARCHF3	-1.13558	-1.13577	4.91585	0.000993025	0.0265856
ENSBTAG00000009830	pleckstrin homology domain containing B1 [Source:VGNC Symbol;Acc:VGNC:33009]	PLEKHB1	1.31563	1.31766	3.82012	0.000999417	0.0267025
ENSBTAG00000046333	chromosome 6 C4orf54 homolog [Source:VGNC Symbol;Acc:VGNC:58594]	C6H4orf54	1.21215	1.21443	1.46605	0.0010055	0.0268107
ENSBTAG00000012499	RPGRIP1 like [Source:VGNC Symbol;Acc:VGNC:34105]	RPGRIP1L	-0.955919	-0.956259	4.575	0.00100853	0.0268372
ENSBTAG00000004104	RUNX family transcription factor 2 [Source:VGNC Symbol;Acc:VGNC:34220]	RUNX2	-0.948541	-0.948659	5.30337	0.00101716	0.0269045
ENSBTAG00000013801	PBX homeobox 1 [Source:VGNC Symbol;Acc:VGNC:32607]	PBX1	1.90104	1.90529	5.14386	0.00101719	0.0269045
ENSBTAG00000018123	fibulin 5 [Source:VGNC Symbol;Acc:VGNC:28883]	FBLN5	1.61441	1.61921	3.20089	0.00101588	0.0269045
ENSBTAG00000000598	cystatin C [Source:NCBI gene (formerly Entrezgene);Acc:281102]	CST3	1.11921	1.11926	8.2696	0.00102069	0.0269198
ENSBTAG00000023429	plastin 1 [Source:VGNC Symbol;Acc:VGNC:33051]	PLS1	-1.24329	-1.24332	7.48842	0.00102186	0.0269198
ENSBTAG00000016467	solute carrier family 22 member 17 [Source:VGNC Symbol;Acc:VGNC:34725]	SLC22A17	0.940183	0.94036	5.55896	0.00102565	0.0269659
ENSBTAG00000033015	fumarylacetoacetate hydrolase domain containing 1 [Source:VGNC Symbol;Acc:VGNC:28708]	FAHD1	-0.797361	-0.79751	4.91064	0.00103636	0.0271931
ENSBTAG00000005354	LRR binding FLII interacting protein 1 [Source:VGNC Symbol;Acc:VGNC:55253]	LRRFIP1	-0.525605	-0.525621	7.73167	0.00104163	0.0272228
ENSBTAG00000046409	early growth response 2 [Source:VGNC Symbol;Acc:VGNC:52767]	EGR2	1.28322	1.28539	1.41847	0.00103972	0.0272228
ENSBTAG00000000707	cellular communication network factor 4 [Source:VGNC Symbol;Acc:VGNC:36944]	CCN4	1.71884	1.71903	7.01367	0.00106385	0.0273707
ENSBTAG00000002938	cadherin like and PC-esterase domain containing 1 [Source:VGNC Symbol;Acc:VGNC:27651]	CPED1	1.19735	1.20274	3.45434	0.00106391	0.0273707
ENSBTAG00000003144	KIAA0825 [Source:VGNC Symbol;Acc:VGNC:30556]	KIAA0825	-1.01006	-1.01289	2.15945	0.00105874	0.0273707
ENSBTAG00000003762	G protein subunit beta 5 [Source:VGNC Symbol;Acc:VGNC:29462]	GNB5	0.697313	0.6976	4.20872	0.00105143	0.0273707
ENSBTAG00000016430	methyltransferase like 8 [Source:VGNC Symbol;Acc:VGNC:31417]	METTL8	-1.15605	-1.15828	2.28614	0.00105897	0.0273707
ENSBTAG00000017537	prostaglandin I2 synthase [Source:VGNC Symbol;Acc:VGNC:33509]	PTGIS	1.73312	1.73619	3.70286	0.00106127	0.0273707
ENSBTAG00000017833	ring finger protein 19A, RBR E3 ubiquitin protein ligase [Source:VGNC Symbol;Acc:VGNC:34044]	RNF19A	-0.604976	-0.604991	7.76598	0.00105686	0.0273707
ENSBTAG00000019097	contactin associated protein 1 [Source:VGNC Symbol;Acc:VGNC:27540]	CNTNAP1	1.01355	1.01402	5.34493	0.0010582	0.0273707
ENSBTAG00000030801	MNAT1 component of CDK activating kinase [Source:VGNC Symbol;Acc:VGNC:31537]	MNAT1	-0.963625	-0.963936	4.3512	0.00107115	0.0275033
ENSBTAG00000016267	serpin family G member 1 [Source:VGNC Symbol;Acc:VGNC:54891]	SERPING1	1.87009	1.87204	4.39898	0.00109062	0.027795
ENSBTAG00000021594	tudor and KH domain containing [Source:VGNC Symbol;Acc:VGNC:55688]	TDRKH	-2.4662	-2.46714	3.91344	0.00109047	0.027795
ENSBTAG00000033008	myozenin 1 [Source:VGNC Symbol;Acc:VGNC:31840]	MYOZ1	1.21073	1.21448	1.08591	0.00108821	0.027795
ENSBTAG00000050386	O-6-methylguanine-DNA methyltransferase [Source:NCBI gene (formerly Entrezgene);Acc:616091]	MGMT	2.02783	2.04853	2.91099	0.00109306	0.027795
ENSBTAG00000052094	0	0	0.959442	0.95996	4.21846	0.00109256	0.027795
ENSBTAG00000049156	chromobox 4 [Source:VGNC Symbol;Acc:VGNC:55784]	CBX4	0.801664	0.801797	5.33273	0.00109787	0.0278635
ENSBTAG00000016097	calcium voltage-gated channel subunit alpha1 F [Source:VGNC Symbol;Acc:VGNC:26676]	CACNA1F	-1.48813	-1.48976	1.96178	0.00110118	0.0278936
ENSBTAG00000016137	zinc finger protein 608 [Source:VGNC Symbol;Acc:VGNC:37311]	ZNF608	-0.838417	-0.838709	5.84553	0.00111061	0.0280785
ENSBTAG00000020661	ATP binding cassette subfamily A member 1 [Source:VGNC Symbol;Acc:VGNC:25455]	ABCA1	-1.06163	-1.06179	6.0939	0.00111865	0.0282277
ENSBTAG00000004203	VPS33A core subunit of CORVET and HOPS complexes [Source:NCBI gene (formerly Entrezgene);Acc:510197]	VPS33A	-0.621616	-0.621775	5.07568	0.00112535	0.0282883
ENSBTAG00000051655	0	0	-2.07198	-2.09495	-0.554911	0.0011253	0.0282883
ENSBTAG00000004322	Fos proto-oncogene, AP-1 transcription factor subunit [Source:VGNC Symbol;Acc:VGNC:29073]	FOS	1.05869	1.05881	5.89373	0.00113528	0.0284837
ENSBTAG00000021434	endothelin 2 [Source:VGNC Symbol;Acc:VGNC:28328]	EDN2	2.21505	2.21874	2.93129	0.00114646	0.0287094
ENSBTAG00000055257	RAP2B, member of RAS oncogene family [Source:NCBI gene (formerly Entrezgene);Acc:784133]	RAP2B	-0.853015	-0.853047	7.01022	0.00115352	0.0288315
ENSBTAG00000018164	fibronectin type III domain containing 4 [Source:VGNC Symbol;Acc:VGNC:29064]	FNDC4	1.27125	1.27448	1.88739	0.0011648	0.0289485
ENSBTAG00000021526	reprimo, TP53 dependent G2 arrest mediator homolog [Source:VGNC Symbol;Acc:VGNC:34129]	RPRM	1.49063	1.49795	0.682791	0.00116343	0.0289485
ENSBTAG00000047330	fatty acid binding protein 5 [Source:NCBI gene (formerly Entrezgene);Acc:281760]	FABP5	1.14098	1.14137	5.82742	0.00116177	0.0289485
ENSBTAG00000010389	starch binding domain 1 [Source:VGNC Symbol;Acc:VGNC:35376]	STBD1	0.729387	0.729496	5.6554	0.00116833	0.0289815
ENSBTAG00000007895	solute carrier family 20 member 1 [Source:VGNC Symbol;Acc:VGNC:34717]	SLC20A1	0.5521	0.552117	7.457	0.00117373	0.0290062
ENSBTAG00000018404	protein kinase cGMP-dependent 1 [Source:VGNC Symbol;Acc:VGNC:33340]	PRKG1	5.19711	1.44269e+08	1.46545	0.00117307	0.0290062
ENSBTAG00000014575	collagen type IV alpha 5 chain [Source:VGNC Symbol;Acc:VGNC:50084]	COL4A5	1.73167	1.73191	8.47443	0.00117848	0.0290693
ENSBTAG00000008102	cartilage acidic protein 1 [Source:VGNC Symbol;Acc:VGNC:27725]	CRTAC1	1.41186	1.41318	4.43364	0.00118173	0.0290949
ENSBTAG00000004136	nuclear factor, erythroid 2 like 3 [Source:VGNC Symbol;Acc:VGNC:32037]	NFE2L3	0.784371	0.784881	3.57691	0.00118427	0.029103
ENSBTAG00000003544	sphingosine-1-phosphate receptor 5 [Source:VGNC Symbol;Acc:VGNC:34256]	S1PR5	0.912197	0.91339	3.08801	0.00118943	0.0291211
ENSBTAG00000015016	calcium binding and coiled-coil domain 1 [Source:VGNC Symbol;Acc:VGNC:26702]	CALCOCO1	-0.632724	-0.632816	6.41166	0.0011888	0.0291211
ENSBTAG00000001002	transcription factor 7 [Source:VGNC Symbol;Acc:VGNC:35695]	TCF7	1.1146	1.11568	3.23546	0.00121277	0.0292576
ENSBTAG00000001396	ADAM metallopeptidase with thrombospondin type 1 motif 7 [Source:VGNC Symbol;Acc:VGNC:57155]	ADAMTS7	1.1574	1.15771	6.02567	0.00120831	0.0292576
ENSBTAG00000005658	endothelin converting enzyme 2 [Source:VGNC Symbol;Acc:VGNC:28303]	ECE2	0.923531	0.923965	4.31473	0.00120481	0.0292576
ENSBTAG00000011892	SLIT-ROBO Rho GTPase activating protein 1 [Source:VGNC Symbol;Acc:VGNC:35278]	SRGAP1	-0.56932	-0.569413	6.02691	0.0012105	0.0292576
ENSBTAG00000014135	WD repeat domain 17 [Source:VGNC Symbol;Acc:VGNC:36884]	WDR17	0.82371	0.823852	6.08858	0.00121276	0.0292576
ENSBTAG00000017284	rhomboid like 1 [Source:VGNC Symbol;Acc:VGNC:33935]	RHBDL1	1.00447	1.00472	5.51009	0.0012078	0.0292576
ENSBTAG00000025029	mannosidase alpha class 2A member 1 [Source:VGNC Symbol;Acc:VGNC:31164]	MAN2A1	0.826096	0.826223	6.75008	0.0012078	0.0292576
ENSBTAG00000032534	ras homolog family member F, filopodia associated [Source:VGNC Symbol;Acc:VGNC:33948]	RHOF	0.718279	0.718645	3.53012	0.0011992	0.0292576
ENSBTAG00000020605	smoothelin like 2 [Source:VGNC Symbol;Acc:VGNC:35037]	SMTNL2	1.32763	1.32802	5.55101	0.00121903	0.0293548
ENSBTAG00000002309	chondroitin sulfate proteoglycan 5 [Source:VGNC Symbol;Acc:VGNC:27770]	CSPG5	1.06091	1.06228	2.84471	0.00122534	0.0294529
ENSBTAG00000003222	asparagine synthetase (glutamine-hydrolyzing) [Source:NCBI gene (formerly Entrezgene);Acc:514209]	ASNS	0.724131	0.724231	6.47018	0.00126649	0.0295949
ENSBTAG00000004037	Jun proto-oncogene, AP-1 transcription factor subunit [Source:VGNC Symbol;Acc:VGNC:30386]	JUN	0.820353	0.820392	7.85068	0.0012403	0.0295949
ENSBTAG00000005654	thymosin beta 10 [Source:NCBI gene (formerly Entrezgene);Acc:282385]	TMSB10	0.552525	0.552533	9.00968	0.00126945	0.0295949
ENSBTAG00000007734	mediator of cell motility 1 [Source:VGNC Symbol;Acc:VGNC:31384]	MEMO1	-0.564218	-0.564338	5.05222	0.00125355	0.0295949
ENSBTAG00000009451	Jun dimerization protein 2 [Source:VGNC Symbol;Acc:VGNC:30374]	JDP2	1.17642	1.17675	6.74374	0.00124583	0.0295949
ENSBTAG00000009998	polypeptide N-acetylgalactosaminyltransferase 16 [Source:VGNC Symbol;Acc:VGNC:29229]	GALNT16	0.76184	0.76197	5.46072	0.00123584	0.0295949
ENSBTAG00000010388	alpha-1,3-mannosyl-glycoprotein 4-beta-N-acetylglucosaminyltransferase A [Source:VGNC Symbol;Acc:VGNC:96699]	MGAT4A	-0.585598	-0.585742	4.85826	0.00126864	0.0295949
ENSBTAG00000010981	calcium and integrin binding family member 2 [Source:VGNC Symbol;Acc:VGNC:27360]	CIB2	1.37158	1.37276	4.01442	0.00124736	0.0295949
ENSBTAG00000011732	post-GPI attachment to proteins phospholipase 3 [Source:VGNC Symbol;Acc:VGNC:32783]	PGAP3	0.887052	0.887417	5.05566	0.00126245	0.0295949
ENSBTAG00000011913	cytoskeleton associated protein 4 [Source:VGNC Symbol;Acc:VGNC:27382]	CKAP4	0.629749	0.629779	7.3151	0.00126645	0.0295949
ENSBTAG00000012050	ORAI calcium release-activated calcium modulator 2 [Source:VGNC Symbol;Acc:VGNC:32444]	ORAI2	-1.07338	-1.07398	3.1136	0.00125609	0.0295949
ENSBTAG00000015713	tousled like kinase 2 [Source:VGNC Symbol;Acc:VGNC:35894]	TLK2	-0.733872	-0.733972	5.61727	0.00125412	0.0295949
ENSBTAG00000017564	cingulin [Source:VGNC Symbol;Acc:VGNC:27258]	CGN	0.786852	0.786885	8.16494	0.00125535	0.0295949
ENSBTAG00000018318	DnaJ heat shock protein family (Hsp40) member B5 [Source:VGNC Symbol;Acc:VGNC:56945]	DNAJB5	0.878265	0.878868	3.8557	0.0012447	0.0295949
ENSBTAG00000020243	sushi, von Willebrand factor type A, EGF and pentraxin domain containing 1 [Source:VGNC Symbol;Acc:VGNC:56985]	SVEP1	2.38611	2.4215	2.30637	0.00123441	0.0295949
ENSBTAG00000020590	frizzled class receptor 2 [Source:VGNC Symbol;Acc:VGNC:29167]	FZD2	1.45566	1.45641	5.02536	0.0012559	0.0295949
ENSBTAG00000026247	PKHD1 like 1 [Source:NCBI gene (formerly Entrezgene);Acc:100336824]	PKHD1L1	2.05079	2.0922	1.36988	0.00125912	0.0295949
ENSBTAG00000000807	transmembrane p24 trafficking protein 3 [Source:VGNC Symbol;Acc:VGNC:35936]	TMED3	0.873193	0.873455	4.81951	0.00127328	0.0296318
ENSBTAG00000016050	choline kinase beta [Source:VGNC Symbol;Acc:VGNC:101447]	CHKB	0.65598	0.656095	5.69411	0.00127651	0.0296546
ENSBTAG00000007596	GTP binding protein overexpressed in skeletal muscle [Source:VGNC Symbol;Acc:VGNC:29315]	GEM	0.972079	0.972198	6.40971	0.00128937	0.0297958
ENSBTAG00000010163	sodium channel epithelial 1 subunit gamma [Source:VGNC Symbol;Acc:VGNC:34358]	SCNN1G	2.01972	2.0223	4.59703	0.0012863	0.0297958
ENSBTAG00000013227	snail family transcriptional repressor 2 [Source:VGNC Symbol;Acc:VGNC:35048]	SNAI2	1.21416	1.2143	6.25778	0.00128718	0.0297958
ENSBTAG00000024492	tyrosine-protein phosphatase non-receptor type 11 [Source:NCBI gene (formerly Entrezgene);Acc:526769]	0	-1.63778	-1.63896	2.69988	0.0013045	0.0300925
ENSBTAG00000019665	interleukin 1 receptor antagonist [Source:VGNC Symbol;Acc:VGNC:30136]	IL1RN	2.26128	2.28609	0.363111	0.00130913	0.030094
ENSBTAG00000024715	protein tyrosine phosphatase receptor type J [Source:NCBI gene (formerly Entrezgene);Acc:508150]	PTPRJ	-0.697738	-0.697824	6.02162	0.00130785	0.030094
ENSBTAG00000020456	1-acylglycerol-3-phosphate O-acyltransferase 3 [Source:VGNC Symbol;Acc:VGNC:25736]	AGPAT3	-0.572726	-0.572847	5.17866	0.00131429	0.03016
ENSBTAG00000003512	myosin heavy chain 7B [Source:VGNC Symbol;Acc:VGNC:50024]	MYH7B	1.76799	1.77642	1.70978	0.00133004	0.0303103
ENSBTAG00000018598	heat shock protein family B (small) member 6 [Source:NCBI gene (formerly Entrezgene);Acc:534551]	HSPB6	1.54404	1.54445	5.83637	0.0013237	0.0303103
ENSBTAG00000030824	trans-L-3-hydroxyproline dehydratase [Source:VGNC Symbol;Acc:VGNC:30762]	L3HYPDH	0.849447	0.850724	2.71658	0.00132724	0.0303103
ENSBTAG00000049861	BoWC1.1 [Source:NCBI gene (formerly Entrezgene);Acc:783109]	WC1	-3.21815	-3.35653	-1.81659	0.00132992	0.0303103
ENSBTAG00000052979	transmembrane protein 69 [Source:NCBI gene (formerly Entrezgene);Acc:785268]	TMEM69	-0.940755	-0.941686	2.68236	0.00133248	0.0303135
ENSBTAG00000009665	utrophin [Source:VGNC Symbol;Acc:VGNC:36749]	UTRN	0.866843	0.86707	6.99513	0.00134211	0.0304797
ENSBTAG00000052736	0	0	-0.891537	-0.893548	2.50169	0.00134773	0.0305548
ENSBTAG00000001021	cytochrome P450, subfamily I (aromatic compound-inducible), polypeptide 1 [Source:NCBI gene (formerly Entrezgene);Acc:282870]	CYP1A1	1.56788	1.56818	6.01082	0.00135049	0.0305648
ENSBTAG00000001060	C-X-C motif chemokine receptor 4 [Source:VGNC Symbol;Acc:VGNC:27856]	CXCR4	1.63202	1.6431	0.196522	0.0013569	0.0306571
ENSBTAG00000006367	cellular communication network factor 2 [Source:VGNC Symbol;Acc:VGNC:27794]	CCN2	0.944898	0.944925	7.70612	0.00138512	0.0312412
ENSBTAG00000003217	cell adhesion molecule 3 [Source:VGNC Symbol;Acc:VGNC:26696]	CADM3	2.31178	2.31645	3.16976	0.00139475	0.0313509
ENSBTAG00000014401	sorbin and SH3 domain containing 3 [Source:VGNC Symbol;Acc:VGNC:35129]	SORBS3	1.07692	1.077	7.54552	0.00139354	0.0313509
ENSBTAG00000021976	NADH:ubiquinone oxidoreductase core subunit S1 [Source:VGNC Symbol;Acc:VGNC:56131]	NDUFS1	-0.783963	-0.784016	6.56457	0.0014017	0.0314534
ENSBTAG00000020541	phosphatidylinositol glycan anchor biosynthesis class Y [Source:NCBI gene (formerly Entrezgene);Acc:514374]	PYURF	-0.906592	-0.906694	5.7586	0.00140712	0.0314679
ENSBTAG00000046545	myocyte enhancer factor 2D [Source:VGNC Symbol;Acc:VGNC:31374]	MEF2D	-0.591517	-0.591559	6.4673	0.00140521	0.0314679
ENSBTAG00000014265	sterol regulatory element binding transcription factor 2 [Source:VGNC Symbol;Acc:VGNC:35275]	SREBF2	0.899479	0.899516	8.03405	0.00141244	0.0315333
ENSBTAG00000009190	solute carrier family 2 member 4 [Source:VGNC Symbol;Acc:VGNC:34801]	SLC2A4	-1.24563	-1.24864	0.925739	0.00141725	0.0315872
ENSBTAG00000023831	elongator acetyltransferase complex subunit 4 [Source:VGNC Symbol;Acc:VGNC:28457]	ELP4	-0.959932	-0.961142	2.92611	0.00142519	0.0317104
ENSBTAG00000000621	cation channel sperm associated auxiliary subunit gamma [Source:VGNC Symbol;Acc:VGNC:26798]	CATSPERG	1.12717	1.12758	5.57057	0.0014479	0.0318393
ENSBTAG00000001906	FA complementation group A [Source:VGNC Symbol;Acc:VGNC:28852]	FANCA	0.6403	0.640362	6.4083	0.00144127	0.0318393
ENSBTAG00000005716	cellular retinoic acid binding protein 2 [Source:VGNC Symbol;Acc:VGNC:27686]	CRABP2	1.47474	1.47847	1.02197	0.00143409	0.0318393
ENSBTAG00000015793	RAB38, member RAS oncogene family [Source:VGNC Symbol;Acc:VGNC:33646]	RAB38	1.0593	1.0618	3.56217	0.00143657	0.0318393
ENSBTAG00000020454	leucine zipper tumor suppressor family member 3 [Source:VGNC Symbol;Acc:VGNC:31123]	LZTS3	0.758015	0.758064	6.87438	0.0014414	0.0318393
ENSBTAG00000038178	zinc finger protein 25 [Source:VGNC Symbol;Acc:VGNC:59175]	ZNF25	1.17245	1.17375	3.85159	0.00144731	0.0318393
ENSBTAG00000054576	0	0	0.960567	0.962623	3.17089	0.00144323	0.0318393
ENSBTAG00000001640	erythrocyte membrane protein band 4.1 like 1 [Source:VGNC Symbol;Acc:VGNC:28520]	EPB41L1	1.13957	1.1399	6.20554	0.00145615	0.0319143
ENSBTAG00000004178	acyl-CoA oxidase 2 [Source:VGNC Symbol;Acc:VGNC:25553]	ACOX2	1.13212	1.13237	6.43038	0.00145409	0.0319143
ENSBTAG00000001847	centlein [Source:VGNC Symbol;Acc:VGNC:56940]	CNTLN	1.27149	1.27279	5.02957	0.00146117	0.0319709
ENSBTAG00000046257	GTPase, IMAP family member 4 [Source:NCBI gene (formerly Entrezgene);Acc:510751]	GIMAP4	1.26541	1.26571	5.49257	0.0014708	0.0321282
ENSBTAG00000008951	alkaline phosphatase, biomineralization associated [Source:VGNC Symbol;Acc:VGNC:25850]	ALPL	-1.34207	-1.34456	1.60839	0.00147465	0.0321591
ENSBTAG00000008341	arylsulfatase B [Source:VGNC Symbol;Acc:VGNC:26176]	ARSB	1.13895	1.13903	7.81919	0.00148047	0.0321609
ENSBTAG00000021766	heparin binding EGF like growth factor [Source:VGNC Symbol;Acc:VGNC:29765]	HBEGF	0.802989	0.803136	4.46818	0.0014773	0.0321609
ENSBTAG00000040490	coiled-coil domain containing 3 [Source:NCBI gene (formerly Entrezgene);Acc:509875]	CCDC3	1.30516	1.30532	8.01944	0.00148206	0.0321609
ENSBTAG00000015666	multidrug resistance protein 1 [Source:NCBI gene (formerly Entrezgene);Acc:100296627]	0	-0.976733	-0.977379	3.00678	0.0014852	0.032176
ENSBTAG00000002651	plakophilin 2 [Source:VGNC Symbol;Acc:VGNC:32950]	PKP2	-1.23394	-1.23399	6.98509	0.00150194	0.0323637
ENSBTAG00000015235	hemicentin 1 [Source:VGNC Symbol;Acc:VGNC:29872]	HMCN1	1.25971	1.2602	6.64878	0.00150319	0.0323637
ENSBTAG00000015739	mannose receptor C type 2 [Source:VGNC Symbol;Acc:VGNC:31599]	MRC2	1.42277	1.4229	7.5859	0.00151177	0.0323637
ENSBTAG00000017122	heparan sulfate proteoglycan 2 [Source:VGNC Symbol;Acc:VGNC:29988]	HSPG2	1.24095	1.24097	9.73537	0.00150571	0.0323637
ENSBTAG00000018948	hypoxia inducible factor 3 subunit alpha [Source:VGNC Symbol;Acc:VGNC:29850]	HIF3A	2.00837	2.01142	4.83449	0.00150351	0.0323637
ENSBTAG00000020107	deoxyribonuclease 1 [Source:VGNC Symbol;Acc:VGNC:28132]	DNASE1	1.07283	1.07379	3.5175	0.00151014	0.0323637
ENSBTAG00000040543	transmembrane protein 200A [Source:VGNC Symbol;Acc:VGNC:57364]	TMEM200A	1.47387	1.47444	6.12017	0.00150755	0.0323637
ENSBTAG00000046263	ADAMTS like 5 [Source:NCBI gene (formerly Entrezgene);Acc:107131164]	ADAMTSL5	0.733629	0.733727	6.03163	0.00151351	0.0323637
ENSBTAG00000001981	solute carrier family 6 member 17 [Source:VGNC Symbol;Acc:VGNC:50163]	SLC6A17	1.29052	1.29071	6.38445	0.00152239	0.0323803
ENSBTAG00000010944	leucine rich repeat containing 49 [Source:VGNC Symbol;Acc:VGNC:55120]	LRRC49	-0.904798	-0.907013	2.9113	0.00152659	0.0323803
ENSBTAG00000013050	zinc finger protein 277 [Source:VGNC Symbol;Acc:VGNC:37237]	ZNF277	-0.676238	-0.676581	4.22508	0.00151985	0.0323803
ENSBTAG00000017704	ATP binding cassette subfamily G member 2 [Source:VGNC Symbol;Acc:VGNC:53683]	ABCG2	0.93518	0.935436	5.40515	0.00151968	0.0323803
ENSBTAG00000022244	actinin alpha 3 [Source:VGNC Symbol;Acc:VGNC:53654]	ACTN3	1.01922	1.01957	5.01261	0.00152467	0.0323803
ENSBTAG00000044007	Kruppel like factor 12 [Source:VGNC Symbol;Acc:VGNC:30628]	KLF12	3.09704	3.22184	2.36849	0.00153969	0.0326058
ENSBTAG00000001279	membrane palmitoylated protein 2 [Source:VGNC Symbol;Acc:VGNC:31583]	MPP2	1.00103	1.00176	3.14262	0.00154223	0.0326072
ENSBTAG00000008595	periphilin 1 [Source:VGNC Symbol;Acc:VGNC:33194]	PPHLN1	-0.739464	-0.739728	4.46428	0.00154986	0.0326933
ENSBTAG00000012844	leucine rich repeat and sterile alpha motif containing 1 [Source:VGNC Symbol;Acc:VGNC:31045]	LRSAM1	-0.852361	-0.852885	3.8929	0.00155127	0.0326933
ENSBTAG00000009051	matrix metallopeptidase 19 [Source:VGNC Symbol;Acc:VGNC:31523]	MMP19	0.827065	0.827325	4.66314	0.00155558	0.0327319
ENSBTAG00000010047	TIAM Rac1 associated GEF 2 [Source:VGNC Symbol;Acc:VGNC:96546]	TIAM2	-0.654855	-0.655137	4.11102	0.00156352	0.0327941
ENSBTAG00000017741	3-hydroxyacyl-CoA dehydratase 4 [Source:VGNC Symbol;Acc:VGNC:58600]	HACD4	1.51809	1.52153	2.93833	0.00156117	0.0327941
ENSBTAG00000045909	family with sequence similarity 174 member A [Source:VGNC Symbol;Acc:VGNC:28761]	FAM174A	0.943617	0.944975	2.29998	0.00158758	0.0332458
ENSBTAG00000006776	KIAA0930 [Source:VGNC Symbol;Acc:VGNC:30560]	KIAA0930	0.963785	0.963968	5.40765	0.0015921	0.0332875
ENSBTAG00000034113	polypeptide N-acetylgalactosaminyltransferase 10 [Source:VGNC Symbol;Acc:VGNC:29223]	GALNT10	-0.849799	-0.85092	3.32756	0.00159919	0.0333827
ENSBTAG00000010293	par-3 family cell polarity regulator beta [Source:NCBI gene (formerly Entrezgene);Acc:535378]	PARD3B	1.93153	1.96755	3.67333	0.00160935	0.0335416
ENSBTAG00000006086	matrix metallopeptidase 28 [Source:VGNC Symbol;Acc:VGNC:31528]	MMP28	1.58409	1.58463	5.53639	0.00165444	0.0341662
ENSBTAG00000013825	branched chain amino acid transaminase 1 [Source:VGNC Symbol;Acc:VGNC:26439]	BCAT1	0.837211	0.837396	5.67808	0.00165488	0.0341662
ENSBTAG00000014955	anti-Mullerian hormone [Source:VGNC Symbol;Acc:VGNC:25864]	AMH	1.14843	1.15207	0.933992	0.00165227	0.0341662
ENSBTAG00000020584	intraflagellar transport 81 [Source:VGNC Symbol;Acc:VGNC:30073]	IFT81	-0.954445	-0.95471	4.76987	0.00165293	0.0341662
ENSBTAG00000030881	transmembrane protein 260 [Source:VGNC Symbol;Acc:VGNC:36069]	TMEM260	0.925738	0.92638	4.78533	0.00164228	0.0341662
ENSBTAG00000044073	CD248 molecule [Source:VGNC Symbol;Acc:VGNC:27017]	CD248	2.31924	2.32276	3.70484	0.00164578	0.0341662
ENSBTAG00000006235	integrator complex subunit 3 [Source:VGNC Symbol;Acc:VGNC:30229]	INTS3	-0.555961	-0.555999	6.93537	0.00166735	0.0343277
ENSBTAG00000021829	GM2 ganglioside activator [Source:VGNC Symbol;Acc:VGNC:29431]	GM2A	2.17599	2.19402	2.2439	0.00166791	0.0343277
ENSBTAG00000000120	ubiquitin specific peptidase 43 [Source:VGNC Symbol;Acc:VGNC:36730]	USP43	1.37953	1.38141	3.27539	0.00168935	0.0346607
ENSBTAG00000014825	nemo like kinase [Source:VGNC Symbol;Acc:VGNC:32111]	NLK	-0.812664	-0.812757	5.6095	0.00168703	0.0346607
ENSBTAG00000007331	procollagen-lysine,2-oxoglutarate 5-dioxygenase 2 [Source:VGNC Symbol;Acc:VGNC:33040]	PLOD2	0.736412	0.736452	7.22849	0.00170026	0.0347284
ENSBTAG00000020844	post-GPI attachment to proteins GalNAc transferase 4 [Source:VGNC Symbol;Acc:VGNC:36056]	PGAP4	0.736586	0.737024	4.10847	0.00170056	0.0347284
ENSBTAG00000034222	calcium binding protein 39 like [Source:VGNC Symbol;Acc:VGNC:26662]	CAB39L	-1.39572	-1.39597	5.19792	0.0016953	0.0347284
ENSBTAG00000000671	poly(ADP-ribose) polymerase family member 3 [Source:NCBI gene (formerly Entrezgene);Acc:507426]	PARP3	0.874322	0.874611	4.5743	0.00170713	0.0348008
ENSBTAG00000003212	neuronatin [Source:VGNC Symbol;Acc:VGNC:32142]	NNAT	1.62886	1.63023	4.31219	0.00171333	0.0348008
ENSBTAG00000017846	F11 receptor [Source:VGNC Symbol;Acc:VGNC:50010]	F11R	1.03339	1.03357	5.94267	0.00171732	0.0348008
ENSBTAG00000020843	proprotein convertase subtilisin/kexin type 1 [Source:VGNC Symbol;Acc:VGNC:32646]	PCSK1	2.10515	2.11363	3.06985	0.00171474	0.0348008
ENSBTAG00000048480	0	0	3.68165	4.04183	0.904766	0.00171307	0.0348008
ENSBTAG00000005571	PHD finger protein 20 [Source:VGNC Symbol;Acc:VGNC:32819]	PHF20	-0.597787	-0.597934	5.43023	0.00172148	0.0348315
ENSBTAG00000008810	GC-rich promoter binding protein 1 like 1 [Source:VGNC Symbol;Acc:VGNC:59184]	GPBP1L1	-0.875393	-0.875449	6.5472	0.00172722	0.0348941
ENSBTAG00000013663	cms1 ribosomal small subunit homolog [Source:VGNC Symbol;Acc:VGNC:96694]	CMSS1	-1.30335	-1.30505	3.30722	0.00173234	0.0349439
ENSBTAG00000033182	heparan-alpha-glucosaminide N-acetyltransferase [Source:VGNC Symbol;Acc:VGNC:29837]	HGSNAT	0.675801	0.675983	4.96351	0.00174464	0.0351383
ENSBTAG00000007807	heat shock protein family A (Hsp70) member 2 [Source:NCBI gene (formerly Entrezgene);Acc:281827]	HSPA2	0.6993	0.699399	6.0159	0.00175049	0.0352022
ENSBTAG00000018240	cytochrome P450, family 2, subfamily S, polypeptide 1 [Source:NCBI gene (formerly Entrezgene);Acc:514971]	CYP2S1	0.641922	0.641964	6.90654	0.00175368	0.0352126
ENSBTAG00000021430	uroplakin 3B [Source:NCBI gene (formerly Entrezgene);Acc:282115]	UPK3B	3.81922	3.82108	6.71673	0.00175927	0.0352352
ENSBTAG00000022293	citrate synthase lysine methyltransferase [Source:VGNC Symbol;Acc:VGNC:31402]	CSKMT	0.904837	0.905278	3.87219	0.00176015	0.0352352
ENSBTAG00000010785	Fas cell surface death receptor [Source:VGNC Symbol;Acc:VGNC:28869]	FAS	-0.6372	-0.637272	5.51225	0.0017661	0.0353005
ENSBTAG00000048041	actin related protein 1B [Source:VGNC Symbol;Acc:VGNC:54395]	ACTR1B	0.57001	0.570083	5.90884	0.00176934	0.0353116
ENSBTAG00000003876	mitochondrial calcium uniporter [Source:VGNC Symbol;Acc:VGNC:31325]	MCU	-1.01982	-1.01995	5.41536	0.00179086	0.0356871
ENSBTAG00000017851	retinoid X receptor alpha [Source:VGNC Symbol;Acc:VGNC:34230]	RXRA	-0.598266	-0.598365	6.00063	0.00180635	0.0359414
ENSBTAG00000000037	CWC27 spliceosome associated cyclophilin [Source:VGNC Symbol;Acc:VGNC:27843]	CWC27	-0.911505	-0.912166	3.98537	0.0018138	0.0359419
ENSBTAG00000011056	iduronate 2-sulfatase [Source:NCBI gene (formerly Entrezgene);Acc:541272]	IDS	0.736685	0.736998	4.61268	0.00181456	0.0359419
ENSBTAG00000047213	G protein-coupled receptor associated sorting protein 1 [Source:NCBI gene (formerly Entrezgene);Acc:112441497]	0	1.2732	1.27849	2.19804	0.00181391	0.0359419
ENSBTAG00000015032	CD14 molecule [Source:VGNC Symbol;Acc:VGNC:27003]	CD14	1.11424	1.11534	2.79847	0.00182582	0.0361107
ENSBTAG00000004277	EvC ciliary complex subunit 2 [Source:VGNC Symbol;Acc:VGNC:28635]	EVC2	0.994834	0.996044	4.49919	0.00183554	0.0362485
ENSBTAG00000004386	suppressor of cytokine signaling 1 [Source:VGNC Symbol;Acc:VGNC:35119]	SOCS1	1.81762	1.82305	1.47783	0.00185236	0.0365259
ENSBTAG00000045902	EPH receptor B2 [Source:VGNC Symbol;Acc:VGNC:54424]	EPHB2	1.14592	1.14635	6.11929	0.00186364	0.0366934
ENSBTAG00000012215	copine 7 [Source:VGNC Symbol;Acc:VGNC:27663]	CPNE7	1.28874	1.29129	2.59239	0.00187576	0.0368769
ENSBTAG00000012259	pyridoxamine 5'-phosphate oxidase [Source:VGNC Symbol;Acc:VGNC:33096]	PNPO	1.00391	1.0043	5.62277	0.00188076	0.0369201
ENSBTAG00000018918	NADH:ubiquinone oxidoreductase complex assembly factor 3 [Source:VGNC Symbol;Acc:VGNC:31955]	NDUFAF3	0.658152	0.658478	4.12088	0.00189074	0.0370607
ENSBTAG00000000795	nicotinamide nucleotide adenylyltransferase 2 [Source:VGNC Symbol;Acc:VGNC:32133]	NMNAT2	1.03041	1.0322	2.91186	0.00189587	0.0371061
ENSBTAG00000031252	CD82 molecule [Source:VGNC Symbol;Acc:VGNC:27049]	CD82	1.33967	1.33986	7.0535	0.00189966	0.0371252
ENSBTAG00000010431	leucine rich adaptor protein 1 like [Source:VGNC Symbol;Acc:VGNC:31083]	LURAP1L	-0.81409	-0.814684	2.65763	0.00191155	0.0373022
ENSBTAG00000050790	chromosome 3 C1orf226 homolog [Source:NCBI gene (formerly Entrezgene);Acc:783439]	C3H1orf226	1.28624	1.28792	5.06459	0.00191508	0.0373158
ENSBTAG00000015912	dermokine [Source:VGNC Symbol;Acc:VGNC:28107]	DMKN	2.73209	2.75876	0.990675	0.00193728	0.0376925
ENSBTAG00000008271	mesenteric estrogen dependent adipogenesis [Source:VGNC Symbol;Acc:VGNC:31371]	MEDAG	0.707973	0.708289	4.41183	0.00195183	0.0379197
ENSBTAG00000003728	NADH:ubiquinone oxidoreductase subunit S4 [Source:VGNC Symbol;Acc:VGNC:50229]	NDUFS4	-0.681964	-0.682099	5.19453	0.00195797	0.0379829
ENSBTAG00000002027	family with sequence similarity 167 member B [Source:VGNC Symbol;Acc:VGNC:28751]	FAM167B	-2.08764	-2.11247	-1.01982	0.00196632	0.0380492
ENSBTAG00000008550	GTPase, IMAP family member 7 [Source:NCBI gene (formerly Entrezgene);Acc:100125415]	GIMAP7	1.29313	1.2951	2.98637	0.00196717	0.0380492
ENSBTAG00000020089	ubiquitin specific peptidase 32 [Source:VGNC Symbol;Acc:VGNC:36722]	USP32	-0.625318	-0.625389	6.2482	0.00197572	0.0381028
ENSBTAG00000030671	hook microtubule tethering protein 1 [Source:VGNC Symbol;Acc:VGNC:29905]	HOOK1	0.938571	0.939882	3.47233	0.00197523	0.0381028
ENSBTAG00000002966	DnaJ heat shock protein family (Hsp40) member C13 [Source:VGNC Symbol;Acc:VGNC:53532]	DNAJC13	-0.664981	-0.665027	6.90909	0.00198308	0.0381185
ENSBTAG00000004862	TUB bipartite transcription factor [Source:VGNC Symbol;Acc:VGNC:36503]	TUB	0.938055	0.939158	3.27212	0.00198207	0.0381185
ENSBTAG00000021872	RAS guanyl releasing protein 1 [Source:VGNC Symbol;Acc:VGNC:33747]	RASGRP1	1.8206	1.82937	1.05516	0.00198522	0.0381185
ENSBTAG00000001539	salvador family WW domain containing protein 1 [Source:VGNC Symbol;Acc:VGNC:34300]	SAV1	-0.721131	-0.721167	6.66195	0.00200718	0.0382765
ENSBTAG00000010634	neuron derived neurotrophic factor [Source:VGNC Symbol;Acc:VGNC:31937]	NDNF	0.977592	0.977986	4.07259	0.00200144	0.0382765
ENSBTAG00000012178	nuclear receptor subfamily 1 group D member 1 [Source:VGNC Symbol;Acc:VGNC:32228]	NR1D1	-0.871262	-0.871727	3.16372	0.00201307	0.0382765
ENSBTAG00000014541	platelet derived growth factor subunit A [Source:VGNC Symbol;Acc:VGNC:32689]	PDGFA	1.2211	1.22164	4.25901	0.00200894	0.0382765
ENSBTAG00000014670	brain expressed X-linked 5 [Source:VGNC Symbol;Acc:VGNC:50553]	BEX5	1.91275	1.92626	1.80182	0.00200704	0.0382765
ENSBTAG00000027357	fibroblast growth factor 22 [Source:VGNC Symbol;Acc:VGNC:52233]	FGF22	1.35334	1.3555	1.924	0.00201379	0.0382765
ENSBTAG00000030820	5',3'-nucleotidase, mitochondrial [Source:VGNC Symbol;Acc:VGNC:32297]	NT5M	0.748488	0.749057	3.60168	0.00199669	0.0382765
ENSBTAG00000021140	required for meiotic nuclear division 5 homolog A [Source:VGNC Symbol;Acc:VGNC:33996]	RMND5A	-0.724614	-0.724677	6.34366	0.00201985	0.0383365
ENSBTAG00000003312	carbohydrate sulfotransferase 15 [Source:VGNC Symbol;Acc:VGNC:27343]	CHST15	-1.1851	-1.18726	1.99633	0.00202588	0.0383955
ENSBTAG00000020837	Rho guanine nucleotide exchange factor 16 [Source:VGNC Symbol;Acc:VGNC:26108]	ARHGEF16	0.969597	0.97037	3.30885	0.00202956	0.0384101
ENSBTAG00000013057	Cbl proto-oncogene B [Source:VGNC Symbol;Acc:VGNC:26809]	CBLB	-0.753744	-0.754182	4.45997	0.00203286	0.0384173
ENSBTAG00000006614	transmembrane and coiled-coil domain family 1 [Source:VGNC Symbol;Acc:VGNC:35925]	TMCC1	-0.576498	-0.576541	6.22493	0.00204371	0.0384716
ENSBTAG00000010175	collagen type VIII alpha 2 chain [Source:VGNC Symbol;Acc:VGNC:27575]	COL8A2	1.0695	1.0705	3.33093	0.00203994	0.0384716
ENSBTAG00000010351	sorting nexin 25 [Source:VGNC Symbol;Acc:VGNC:35104]	SNX25	-0.570374	-0.570441	6.0808	0.00204703	0.0384716
ENSBTAG00000015089	galectin 1 [Source:VGNC Symbol;Acc:VGNC:30850]	LGALS1	0.866216	0.866241	8.35992	0.00205034	0.0384716
ENSBTAG00000039601	Sin3A associated protein 25 [Source:VGNC Symbol;Acc:VGNC:54479]	SAP25	1.44693	1.44919	3.1431	0.00204975	0.0384716
ENSBTAG00000001815	Rho guanine nucleotide exchange factor 5 [Source:VGNC Symbol;Acc:VGNC:26119]	ARHGEF5	0.704577	0.704663	6.31135	0.00205342	0.0384746
ENSBTAG00000046092	histone deacetylase 8 [Source:VGNC Symbol;Acc:VGNC:56708]	HDAC8	-0.660065	-0.660341	4.62606	0.00205796	0.0385049
ENSBTAG00000011986	phospholipid scramblase 4 [Source:VGNC Symbol;Acc:VGNC:33053]	PLSCR4	0.961853	0.962766	4.09798	0.00206151	0.0385165
ENSBTAG00000002233	copine 2 [Source:VGNC Symbol;Acc:VGNC:27659]	CPNE2	0.703506	0.703553	7.21782	0.00207573	0.0387274
ENSBTAG00000010244	chloride intracellular channel 5 [Source:NCBI gene (formerly Entrezgene);Acc:281696]	CLIC5	2.15342	2.162	3.4559	0.00208312	0.0387356
ENSBTAG00000013909	BOC cell adhesion associated, oncogene regulated [Source:VGNC Symbol;Acc:VGNC:26536]	BOC	1.76926	1.77166	5.33945	0.00208499	0.0387356
ENSBTAG00000021183	mitogen-activated protein kinase kinase kinase 21 [Source:VGNC Symbol;Acc:VGNC:55989]	MAP3K21	0.757428	0.757549	6.91612	0.00208303	0.0387356
ENSBTAG00000008744	pyruvate dehydrogenase kinase 2 [Source:VGNC Symbol;Acc:VGNC:32704]	PDK2	-0.648326	-0.648556	4.55026	0.00210386	0.0390311
ENSBTAG00000005603	C-X-C motif chemokine ligand 11 [Source:VGNC Symbol;Acc:VGNC:27847]	CXCL11	2.19575	2.20559	4.47049	0.00211087	0.0390511
ENSBTAG00000036099	kynurenine--oxoglutarate transaminase 1 [Source:NCBI gene (formerly Entrezgene);Acc:104968656]	0	1.24798	1.25715	0.608928	0.00210811	0.0390511
ENSBTAG00000002783	prenylcysteine oxidase 1 [Source:VGNC Symbol;Acc:VGNC:32650]	PCYOX1	0.616922	0.617007	6.08278	0.00211957	0.0391497
ENSBTAG00000008880	protein O-glucosyltransferase 2 [Source:VGNC Symbol;Acc:VGNC:30517]	POGLUT2	0.548527	0.548596	5.94489	0.00212214	0.0391497
ENSBTAG00000006667	erythrocyte membrane protein band 4.1 [Source:VGNC Symbol;Acc:VGNC:28519]	EPB41	-0.614885	-0.61496	6.403	0.0021379	0.0393302
ENSBTAG00000021260	polypeptide N-acetylgalactosaminyltransferase 11 [Source:VGNC Symbol;Acc:VGNC:29224]	GALNT11	0.623661	0.62387	4.86831	0.00213718	0.0393302
ENSBTAG00000013538	peroxisomal biogenesis factor 14 [Source:VGNC Symbol;Acc:VGNC:32756]	PEX14	-0.637544	-0.63778	4.42048	0.00214133	0.0393384
ENSBTAG00000043961	multiple PDZ domain crumbs cell polarity complex component [Source:VGNC Symbol;Acc:VGNC:31572]	MPDZ	0.795387	0.795687	5.89914	0.00215054	0.0394525
ENSBTAG00000016751	myosin VI [Source:VGNC Symbol;Acc:VGNC:31829]	MYO6	-0.972061	-0.972105	6.92333	0.00216253	0.0396174
ENSBTAG00000002827	acetyl-CoA acetyltransferase 2 [Source:VGNC Symbol;Acc:VGNC:25530]	ACAT2	0.64343	0.643454	7.5174	0.00218982	0.0399506
ENSBTAG00000007602	integrin subunit alpha 8 [Source:VGNC Symbol;Acc:VGNC:30319]	ITGA8	-1.56101	-1.5698	0.730884	0.00218913	0.0399506
ENSBTAG00000013562	S-phase kinase associated protein 2 [Source:NCBI gene (formerly Entrezgene);Acc:519018]	SKP2	0.909773	0.910004	5.29812	0.00218667	0.0399506
ENSBTAG00000051176	0	0	1.01181	1.0147	1.77555	0.00219895	0.0400616
ENSBTAG00000001429	neuralized E3 ubiquitin protein ligase 1B [Source:VGNC Symbol;Acc:VGNC:32014]	NEURL1B	1.56971	1.57228	3.36804	0.00221122	0.0401187
ENSBTAG00000008654	hook microtubule tethering protein 2 [Source:VGNC Symbol;Acc:VGNC:29906]	HOOK2	0.710951	0.711473	3.74606	0.00220858	0.0401187
ENSBTAG00000008787	family with sequence similarity 171 member A1 [Source:VGNC Symbol;Acc:VGNC:28756]	FAM171A1	0.95994	0.96003	7.02858	0.00220962	0.0401187
ENSBTAG00000005163	S100 calcium binding protein A1 [Source:VGNC Symbol;Acc:VGNC:34236]	S100A1	1.67833	1.6844	1.99905	0.00222425	0.0402118
ENSBTAG00000015113	Cbp/p300 interacting transactivator with Glu/Asp rich carboxy-terminal domain 4 [Source:VGNC Symbol;Acc:VGNC:27378]	CITED4	1.25622	1.25684	3.28715	0.00222432	0.0402118
ENSBTAG00000017733	carbonic anhydrase II [Source:NCBI gene (formerly Entrezgene);Acc:280740]	CA2	0.636153	0.636367	4.20305	0.00222551	0.0402118
ENSBTAG00000007778	transient receptor potential cation channel subfamily M member 3 [Source:VGNC Symbol;Acc:VGNC:55085]	TRPM3	1.75802	1.78392	2.27195	0.00223011	0.0402199
ENSBTAG00000019784	protein phosphatase 2 regulatory subunit B'epsilon [Source:VGNC Symbol;Acc:VGNC:33264]	PPP2R5E	-0.56342	-0.563546	5.20338	0.00223207	0.0402199
ENSBTAG00000012565	pecanex 1 [Source:VGNC Symbol;Acc:VGNC:32638]	PCNX1	-0.581808	-0.581906	6.02963	0.00223649	0.0402446
ENSBTAG00000019365	beta-secretase 1 [Source:VGNC Symbol;Acc:VGNC:26400]	BACE1	0.863181	0.864209	3.91492	0.00224092	0.0402694
ENSBTAG00000040356	spire type actin nucleation factor 2 [Source:VGNC Symbol;Acc:VGNC:35223]	SPIRE2	0.819398	0.819831	3.94756	0.00225509	0.0404686
ENSBTAG00000001153	TLE family member 2, transcriptional corepressor [Source:VGNC Symbol;Acc:VGNC:49981]	TLE2	0.976859	0.977218	4.90907	0.0022705	0.0406899
ENSBTAG00000009315	cell adhesion associated, oncogene regulated [Source:VGNC Symbol;Acc:VGNC:27151]	CDON	0.798973	0.799142	6.41637	0.00227841	0.0407761
ENSBTAG00000017151	SH3 domain and tetratricopeptide repeats 2 [Source:VGNC Symbol;Acc:VGNC:34583]	SH3TC2	1.19161	1.19243	4.93646	0.00228245	0.040793
ENSBTAG00000032132	elongation factor for RNA polymerase II 3 [Source:VGNC Symbol;Acc:VGNC:28437]	ELL3	1.35529	1.36239	0.657724	0.00228585	0.0407983
ENSBTAG00000000207	pseudouridine 5'-phosphatase [Source:VGNC Symbol;Acc:VGNC:33568]	PUDP	0.696383	0.696636	4.69182	0.0023319	0.0412847
ENSBTAG00000005657	calcium/calmodulin dependent protein kinase II inhibitor 2 [Source:VGNC Symbol;Acc:VGNC:26724]	CAMK2N2	1.31289	1.31593	1.96452	0.00233142	0.0412847
ENSBTAG00000006064	break repair meiotic recombinase recruitment factor 1 [Source:VGNC Symbol;Acc:VGNC:52729]	BRME1	-1.93212	-1.96432	0.276018	0.00231749	0.0412847
ENSBTAG00000008353	cyclin dependent kinase inhibitor 1A [Source:VGNC Symbol;Acc:VGNC:27142]	CDKN1A	-0.732985	-0.732991	9.27222	0.00232354	0.0412847
ENSBTAG00000013755	integrin subunit beta 5 [Source:VGNC Symbol;Acc:VGNC:30330]	ITGB5	1.36905	1.3698	5.78274	0.00232375	0.0412847
ENSBTAG00000015296	protein tyrosine phosphatase receptor type B [Source:VGNC Symbol;Acc:VGNC:33545]	PTPRB	3.78579	4.1475	0.338543	0.00233029	0.0412847
ENSBTAG00000003196	3'-phosphoadenosine 5'-phosphosulfate synthase 2 [Source:VGNC Symbol;Acc:VGNC:32574]	PAPSS2	1.31053	1.31391	2.72491	0.0023388	0.0413512
ENSBTAG00000008140	fibroblast activation protein alpha [Source:VGNC Symbol;Acc:VGNC:28862]	FAP	3.60049	3.67959	1.89602	0.00234917	0.0414233
ENSBTAG00000010802	potassium two pore domain channel subfamily K member 7 [Source:VGNC Symbol;Acc:VGNC:30477]	KCNK7	2.29456	2.30628	1.79957	0.00234885	0.0414233
ENSBTAG00000002982	PITPNM family member 3 [Source:VGNC Symbol;Acc:VGNC:52807]	PITPNM3	3.49958	3.59734	3.07195	0.00235366	0.0414471
ENSBTAG00000005108	slit guidance ligand 2 [Source:VGNC Symbol;Acc:VGNC:34960]	SLIT2	1.30752	1.31043	4.88829	0.00236534	0.0415467
ENSBTAG00000049467	0	0	1.20025	1.20231	1.78746	0.00236563	0.0415467
ENSBTAG00000006708	ariadne RBR E3 ubiquitin protein ligase 1 [Source:VGNC Symbol;Acc:VGNC:26133]	ARIH1	-0.588385	-0.588445	6.06509	0.00237651	0.0415838
ENSBTAG00000006738	G protein-coupled receptor 68 [Source:VGNC Symbol;Acc:VGNC:29597]	GPR68	-0.593532	-0.593558	6.85061	0.00237105	0.0415838
ENSBTAG00000009698	ATP binding cassette subfamily D member 3 [Source:VGNC Symbol;Acc:VGNC:25478]	ABCD3	-0.535015	-0.535075	6.05541	0.00237721	0.0415838
ENSBTAG00000002178	periplakin [Source:VGNC Symbol;Acc:VGNC:33208]	PPL	1.28151	1.28173	6.60688	0.0024154	0.0421492
ENSBTAG00000014699	family with sequence similarity 81 member A [Source:VGNC Symbol;Acc:VGNC:28830]	FAM81A	1.31898	1.32594	1.91743	0.00241808	0.0421492
ENSBTAG00000019569	CD151 molecule [Source:VGNC Symbol;Acc:VGNC:53655]	CD151	0.900333	0.900344	9.62859	0.00241913	0.0421492
ENSBTAG00000025462	growth arrest and DNA damage inducible beta [Source:VGNC Symbol;Acc:VGNC:29207]	GADD45B	0.597302	0.597389	5.55526	0.00244896	0.0426125
ENSBTAG00000006434	synaptopodin 2 [Source:VGNC Symbol;Acc:VGNC:35531]	SYNPO2	1.26141	1.26214	6.01102	0.00245389	0.0426264
ENSBTAG00000015273	cullin associated and neddylation dissociated 2 (putative) [Source:NCBI gene (formerly Entrezgene);Acc:533826]	CAND2	0.958487	0.959002	4.48863	0.00245623	0.0426264
ENSBTAG00000018986	acyl-CoA synthetase long chain family member 4 [Source:VGNC Symbol;Acc:VGNC:25566]	ACSL4	-0.748422	-0.748457	6.88356	0.00247311	0.0428066
ENSBTAG00000031544	DNA damage inducible transcript 3 [Source:VGNC Symbol;Acc:VGNC:27947]	DDIT3	-0.693283	-0.69338	5.26099	0.00247067	0.0428066
ENSBTAG00000004555	LDL receptor related protein 2 [Source:VGNC Symbol;Acc:VGNC:30990]	LRP2	1.57092	1.57161	6.33214	0.00249339	0.0431009
ENSBTAG00000039954	COPI coat complex subunit zeta 2 [Source:VGNC Symbol;Acc:VGNC:27608]	COPZ2	0.925311	0.925575	5.49222	0.0025062	0.0432657
ENSBTAG00000019011	phosphoglucomutase 1 [Source:VGNC Symbol;Acc:VGNC:32793]	PGM1	0.606251	0.606345	6.29276	0.00252169	0.043385
ENSBTAG00000024928	TNF receptor superfamily member 1B [Source:VGNC Symbol;Acc:VGNC:36165]	TNFRSF1B	0.950364	0.950751	4.03783	0.00252174	0.043385
ENSBTAG00000037996	armadillo repeat containing X-linked 3 [Source:VGNC Symbol;Acc:VGNC:50548]	ARMCX3	0.780581	0.780681	6.75737	0.00252299	0.043385
ENSBTAG00000005997	multidrug resistance protein 1 [Source:NCBI gene (formerly Entrezgene);Acc:281585]	0	-0.779809	-0.779855	6.45844	0.00253073	0.0434612
ENSBTAG00000017748	ring finger protein 44 [Source:VGNC Symbol;Acc:VGNC:34069]	RNF44	0.598045	0.598136	5.93774	0.00253652	0.043504
ENSBTAG00000010812	purinergic receptor P2X 4 [Source:VGNC Symbol;Acc:VGNC:32520]	P2RX4	1.03045	1.03075	5.17866	0.00254435	0.0435249
ENSBTAG00000013941	transport and golgi organization 6 homolog [Source:VGNC Symbol;Acc:VGNC:35593]	TANGO6	-0.602485	-0.602685	4.66915	0.00254364	0.0435249
ENSBTAG00000006688	ribosomal protein S6 kinase like 1 [Source:VGNC Symbol;Acc:VGNC:34149]	RPS6KL1	0.988007	0.988399	4.5993	0.00257111	0.0439257
ENSBTAG00000005583	hydroxypyruvate isomerase (putative) [Source:VGNC Symbol;Acc:VGNC:55238]	HYI	0.936572	0.93715	3.7329	0.00257575	0.043948
ENSBTAG00000002764	IGF like family receptor 1 [Source:VGNC Symbol;Acc:VGNC:30091]	IGFLR1	1.01029	1.01117	3.74702	0.00259509	0.0441634
ENSBTAG00000021764	glycine receptor beta [Source:VGNC Symbol;Acc:VGNC:29415]	GLRB	1.22163	1.23312	1.26203	0.00259444	0.0441634
ENSBTAG00000016823	casein kinase 1 gamma 1 [Source:VGNC Symbol;Acc:VGNC:50095]	CSNK1G1	-0.582343	-0.582441	5.4554	0.00259923	0.0441769
ENSBTAG00000012629	zinc finger protein 362 [Source:VGNC Symbol;Acc:VGNC:37258]	ZNF362	1.58373	1.58744	4.07144	0.0026063	0.0441975
ENSBTAG00000014433	ubiquitin conjugating enzyme E2 G1 [Source:VGNC Symbol;Acc:VGNC:36581]	UBE2G1	-0.520078	-0.520145	5.87778	0.00260715	0.0441975
ENSBTAG00000017326	OMA1 zinc metallopeptidase [Source:VGNC Symbol;Acc:VGNC:32428]	OMA1	-0.971811	-0.972736	2.92359	0.00261879	0.0443377
ENSBTAG00000003925	chromosome 9 C6orf120 homolog [Source:VGNC Symbol;Acc:VGNC:53783]	C9H6orf120	0.636372	0.636492	5.54842	0.00262322	0.0443556
ENSBTAG00000004014	fibulin 2 [Source:VGNC Symbol;Acc:VGNC:28882]	FBLN2	1.22933	1.22934	10.6886	0.00263105	0.0443741
ENSBTAG00000013761	stathmin 1 [Source:NCBI gene (formerly Entrezgene);Acc:616317]	STMN1	0.688645	0.688676	7.65573	0.00262949	0.0443741
ENSBTAG00000007163	solute carrier family 44 member 1 [Source:VGNC Symbol;Acc:VGNC:56984]	SLC44A1	0.727516	0.727646	6.36569	0.00263686	0.0444152
ENSBTAG00000021902	aldehyde dehydrogenase 5 family member A1 [Source:VGNC Symbol;Acc:VGNC:25816]	ALDH5A1	0.71868	0.719264	3.55483	0.00264562	0.0445059
ENSBTAG00000004199	diablo IAP-binding mitochondrial protein [Source:VGNC Symbol;Acc:VGNC:28061]	DIABLO	-0.60666	-0.606698	6.48056	0.00265484	0.0445569
ENSBTAG00000030710	integrin subunit beta 3 binding protein [Source:VGNC Symbol;Acc:VGNC:30328]	ITGB3BP	-0.735398	-0.736365	2.87273	0.00265542	0.0445569
ENSBTAG00000001068	zinc finger CW-type and PWWP domain containing 1 [Source:VGNC Symbol;Acc:VGNC:37125]	ZCWPW1	1.31326	1.31967	2.62466	0.0026773	0.0447875
ENSBTAG00000002107	frizzled class receptor 1 [Source:VGNC Symbol;Acc:VGNC:29165]	FZD1	0.917175	0.917343	5.64735	0.00267504	0.0447875
ENSBTAG00000007129	inositol 1,4,5-triphosphate receptor associated 1 [Source:NCBI gene (formerly Entrezgene);Acc:281918]	IRAG1	-0.668174	-0.668346	4.91315	0.00267936	0.0447875
ENSBTAG00000014087	lysine methyltransferase 5C [Source:VGNC Symbol;Acc:VGNC:30695]	KMT5C	0.713482	0.71374	4.7634	0.00269958	0.0448409
ENSBTAG00000018451	parathymosin [Source:NCBI gene (formerly Entrezgene);Acc:613777]	PTMS	0.856282	0.856319	7.73603	0.00269532	0.0448409
ENSBTAG00000027337	cathepsin A [Source:VGNC Symbol;Acc:VGNC:27812]	CTSA	0.822258	0.822323	7.18175	0.00268628	0.0448409
ENSBTAG00000052909	complement C8 gamma chain [Source:NCBI gene (formerly Entrezgene);Acc:517356]	C8G	1.31717	1.31848	3.62416	0.00269386	0.0448409
ENSBTAG00000053371	0	0	3.34307	3.69577	-0.911246	0.00269742	0.0448409
ENSBTAG00000013861	solute carrier family 8 member A1 [Source:VGNC Symbol;Acc:VGNC:34935]	SLC8A1	1.33028	1.33455	3.64715	0.00271605	0.0450577
ENSBTAG00000009788	acyl-CoA thioesterase 2 [Source:NCBI gene (formerly Entrezgene);Acc:785383]	0	2.02422	2.04494	0.272357	0.00273669	0.045343
ENSBTAG00000003018	follistatin like 3 [Source:VGNC Symbol;Acc:VGNC:29136]	FSTL3	1.10762	1.10765	8.19405	0.00275767	0.045483
ENSBTAG00000005439	family with sequence similarity 102 member B [Source:VGNC Symbol;Acc:VGNC:54425]	FAM102B	-0.82988	-0.830292	3.70447	0.00275856	0.045483
ENSBTAG00000015720	WW domain containing E3 ubiquitin protein ligase 1 [Source:VGNC Symbol;Acc:VGNC:36978]	WWP1	0.699296	0.699557	5.2257	0.00275895	0.045483
ENSBTAG00000048062	lysine demethylase 6B [Source:VGNC Symbol;Acc:VGNC:30532]	KDM6B	0.55867	0.558706	6.4761	0.00275667	0.045483
ENSBTAG00000006044	kelch like family member 5 [Source:VGNC Symbol;Acc:VGNC:30668]	KLHL5	1.60482	1.60984	3.62257	0.00276613	0.0455096
ENSBTAG00000020223	calsequestrin 1 [Source:VGNC Symbol;Acc:VGNC:26786]	CASQ1	1.0108	1.01204	2.66525	0.00276748	0.0455096
ENSBTAG00000018013	epithelial membrane protein 3 [Source:VGNC Symbol;Acc:VGNC:28483]	EMP3	0.890926	0.890981	6.73255	0.00278209	0.0456928
ENSBTAG00000002188	chromosome 25 C16orf89 homolog [Source:VGNC Symbol;Acc:VGNC:58591]	C25H16orf89	-1.88757	-1.88915	2.4386	0.00279365	0.0458241
ENSBTAG00000032031	zinc finger and BTB domain containing 12 [Source:VGNC Symbol;Acc:VGNC:37060]	ZBTB12	-1.06367	-1.06416	3.84165	0.00279704	0.0458241
ENSBTAG00000012926	transmembrane 6 superfamily member 1 [Source:VGNC Symbol;Acc:VGNC:35908]	TM6SF1	0.690723	0.691156	3.59021	0.00281544	0.0460111
ENSBTAG00000021310	collagen type IV alpha 4 chain [Source:VGNC Symbol;Acc:VGNC:50083]	COL4A4	0.936387	0.936831	5.23468	0.00281302	0.0460111
ENSBTAG00000001463	tankyrase [Source:VGNC Symbol;Acc:VGNC:36184]	TNKS	-0.711458	-0.71153	6.16211	0.00282055	0.0460376
ENSBTAG00000008023	rhomboid like 2 [Source:VGNC Symbol;Acc:VGNC:33936]	RHBDL2	0.652578	0.652788	4.50246	0.0028272	0.0460889
ENSBTAG00000016352	syntaxin 10 [Source:VGNC Symbol;Acc:VGNC:35430]	STX10	0.710168	0.710678	3.98092	0.00283442	0.0461496
ENSBTAG00000018373	dihydropyrimidinase like 2 [Source:VGNC Symbol;Acc:VGNC:28195]	DPYSL2	1.04849	1.04854	8.68978	0.00284785	0.0462839
ENSBTAG00000050000	0	0	2.4458	2.45708	4.48727	0.0028497	0.0462839
ENSBTAG00000013065	homeostatic iron regulator [Source:VGNC Symbol;Acc:VGNC:29831]	HFE	1.16282	1.16543	3.38966	0.00286041	0.0464007
ENSBTAG00000005412	NEDD4 like E3 ubiquitin protein ligase [Source:VGNC Symbol;Acc:VGNC:31983]	NEDD4L	-0.672923	-0.673113	5.10173	0.00287949	0.0464811
ENSBTAG00000006579	prolyl 4-hydroxylase subunit alpha 3 [Source:VGNC Symbol;Acc:VGNC:32537]	P4HA3	1.8181	1.81931	5.44163	0.00287733	0.0464811
ENSBTAG00000014872	calpain small subunit 1 [Source:VGNC Symbol;Acc:VGNC:52184]	CAPNS1	0.635522	0.635528	9.67076	0.00287774	0.0464811
ENSBTAG00000019754	caveolae associated protein 3 [Source:VGNC Symbol;Acc:VGNC:26804]	CAVIN3	0.871035	0.87108	7.22155	0.00286982	0.0464811
ENSBTAG00000018332	protein phosphatase targeting COQ7 [Source:VGNC Symbol;Acc:VGNC:33278]	PPTC7	-0.658029	-0.658091	5.83894	0.0028944	0.046497
ENSBTAG00000026111	LBH regulator of WNT signaling pathway [Source:VGNC Symbol;Acc:VGNC:102824]	LBH	0.780754	0.780896	5.46142	0.0028916	0.046497
ENSBTAG00000031194	pleckstrin homology like domain family A member 2 [Source:VGNC Symbol;Acc:VGNC:32836]	PHLDA2	0.98887	0.989556	2.55691	0.00288418	0.046497
ENSBTAG00000044155	B-box and SPRY domain containing [Source:VGNC Symbol;Acc:VGNC:26580]	BSPRY	2.03778	2.06532	0.768275	0.00289459	0.046497
ENSBTAG00000014482	Fas associated factor 1 [Source:VGNC Symbol;Acc:VGNC:28705]	FAF1	-0.766231	-0.767349	3.50268	0.00290132	0.0465484
ENSBTAG00000020126	myosin X [Source:VGNC Symbol;Acc:VGNC:31811]	MYO10	-0.548596	-0.548618	7.94652	0.0029317	0.0469785
ENSBTAG00000009139	low density lipoprotein receptor class A domain containing 4 [Source:VGNC Symbol;Acc:VGNC:30829]	LDLRAD4	1.76437	1.76869	3.93359	0.00295115	0.0472327
ENSBTAG00000000836	keratin 8 [Source:VGNC Symbol;Acc:VGNC:50407]	KRT8	0.99194	0.991947	10.0838	0.0029741	0.0473698
ENSBTAG00000007840	3-hydroxy-3-methylglutaryl-CoA reductase [Source:VGNC Symbol;Acc:VGNC:29879]	HMGCR	0.780944	0.780984	7.25522	0.0029716	0.0473698
ENSBTAG00000013611	sodium channel and clathrin linker 1 [Source:VGNC Symbol;Acc:VGNC:59362]	SCLT1	-0.827092	-0.827505	3.87431	0.00296386	0.0473698
ENSBTAG00000013744	synaptopodin [Source:VGNC Symbol;Acc:VGNC:35530]	SYNPO	-0.531978	-0.531985	8.68293	0.00297051	0.0473698
ENSBTAG00000008336	hippocalcin [Source:VGNC Symbol;Acc:VGNC:29936]	HPCA	0.915714	0.916518	3.38213	0.00298632	0.0474861
ENSBTAG00000021035	cathepsin K [Source:VGNC Symbol;Acc:VGNC:27817]	CTSK	0.578204	0.578233	7.18526	0.00298861	0.0474861
ENSBTAG00000006126	general transcription factor IIIC subunit 1 [Source:VGNC Symbol;Acc:VGNC:29702]	GTF3C1	-0.575107	-0.575137	7.12805	0.00299581	0.0475431
ENSBTAG00000003832	microfibril associated protein 2 [Source:VGNC Symbol;Acc:VGNC:31422]	MFAP2	0.971708	0.97203	5.11911	0.00302087	0.0477063
ENSBTAG00000006129	katanin interacting protein [Source:VGNC Symbol;Acc:VGNC:59340]	KATNIP	-0.694168	-0.694743	4.55901	0.0030242	0.0477063
ENSBTAG00000006234	natriuretic peptide receptor 1 [Source:VGNC Symbol;Acc:VGNC:32213]	NPR1	0.971781	0.972486	4.28826	0.003013	0.0477063
ENSBTAG00000033313	solute carrier family 38 member 9 [Source:VGNC Symbol;Acc:VGNC:34856]	SLC38A9	-0.647727	-0.647863	4.84338	0.00302233	0.0477063
ENSBTAG00000052669	cystin 1 [Source:NCBI gene (formerly Entrezgene);Acc:100848673]	CYS1	2.36465	2.40849	1.12371	0.00301874	0.0477063
ENSBTAG00000012088	fibulin 1 [Source:VGNC Symbol;Acc:VGNC:28881]	FBLN1	0.82839	0.828443	7.39223	0.00304549	0.0478702
ENSBTAG00000048519	DDB1 and CUL4 associated factor 5 [Source:NCBI gene (formerly Entrezgene);Acc:785849]	DCAF5	-0.487048	-0.48708	6.86544	0.0030446	0.0478702
ENSBTAG00000051340	0	0	-1.20494	-1.20671	1.72937	0.00304029	0.0478702
ENSBTAG00000002226	F-box protein 31 [Source:VGNC Symbol;Acc:VGNC:28904]	FBXO31	0.774546	0.775189	3.26695	0.00305286	0.0478718
ENSBTAG00000014503	IQ motif containing E [Source:VGNC Symbol;Acc:VGNC:30253]	IQCE	0.705903	0.706026	6.21867	0.00305222	0.0478718
ENSBTAG00000012544	interferon gamma receptor 1 [Source:VGNC Symbol;Acc:VGNC:30058]	IFNGR1	0.558026	0.558114	5.42632	0.00306312	0.0479185
ENSBTAG00000019347	plexin domain containing 1 [Source:VGNC Symbol;Acc:VGNC:33057]	PLXDC1	-1.42479	-1.43359	0.408868	0.00306265	0.0479185
ENSBTAG00000018417	proteasome inhibitor subunit 1 [Source:VGNC Symbol;Acc:VGNC:33477]	PSMF1	-0.575082	-0.575256	4.62226	0.00307057	0.0479644
ENSBTAG00000048029	matrix metallopeptidase 1 (interstitial collagenase) [Source:NCBI gene (formerly Entrezgene);Acc:281308]	MMP1	-1.55365	-1.55403	4.15902	0.00307333	0.0479644
ENSBTAG00000015350	perilipin 1 [Source:VGNC Symbol;Acc:VGNC:33029]	PLIN1	0.847424	0.848212	2.56703	0.00308521	0.048072
ENSBTAG00000039161	aldehyde dehydrogenase 3 family member A2 [Source:VGNC Symbol;Acc:VGNC:25814]	ALDH3A2	0.615357	0.615385	7.73807	0.00308753	0.048072
ENSBTAG00000007375	macrophage migration inhibitory factor [Source:VGNC Symbol;Acc:VGNC:49557]	MIF	0.900517	0.900562	7.25252	0.00309541	0.0480797
ENSBTAG00000008446	tRNA-yW synthesizing protein 1 homolog (S. cerevisiae) [Source:NCBI gene (formerly Entrezgene);Acc:533109]	TYW1	-0.877742	-0.877929	4.86066	0.00309897	0.0480797
ENSBTAG00000021177	ADAM metallopeptidase with thrombospondin type 1 motif 14 [Source:VGNC Symbol;Acc:VGNC:25618]	ADAMTS14	2.54741	2.58353	0.143708	0.00309443	0.0480797
ENSBTAG00000004760	pancreatic polypeptide receptor 1 [Source:NCBI gene (formerly Entrezgene);Acc:505889]	PPYR1	2.71868	2.74525	2.54251	0.00312356	0.0481485
ENSBTAG00000014814	BRD4 interacting chromatin remodeling complex associated protein like [Source:VGNC Symbol;Acc:VGNC:26495]	BICRAL	-0.61525	-0.615449	4.96904	0.00312413	0.0481485
ENSBTAG00000016109	dehydrogenase/reductase 12 [Source:VGNC Symbol;Acc:VGNC:28041]	DHRS12	1.7115	1.72758	2.26063	0.00312534	0.0481485
ENSBTAG00000020378	discs large MAGUK scaffold protein 1 [Source:VGNC Symbol;Acc:VGNC:53531]	DLG1	-0.634001	-0.634063	6.61795	0.00311222	0.0481485
ENSBTAG00000031824	RNA binding motif protein 19 [Source:VGNC Symbol;Acc:VGNC:33790]	RBM19	-0.523589	-0.52368	5.57754	0.00312423	0.0481485
ENSBTAG00000033672	jumonji domain containing 8 [Source:VGNC Symbol;Acc:VGNC:58602]	JMJD8	0.849522	0.849963	4.29122	0.00310883	0.0481485
ENSBTAG00000001632	NBR1 autophagy cargo receptor [Source:VGNC Symbol;Acc:VGNC:31896]	NBR1	-0.555452	-0.555475	7.60793	0.00313391	0.0481872
ENSBTAG00000001662	EH domain containing 3 [Source:VGNC Symbol;Acc:VGNC:28373]	EHD3	1.48564	1.4861	5.81524	0.00313517	0.0481872
ENSBTAG00000000830	G protein-coupled receptor 137B [Source:VGNC Symbol;Acc:VGNC:29551]	GPR137B	0.894465	0.896467	2.56347	0.00314409	0.0482581
ENSBTAG00000011509	serine active site containing 1 [Source:VGNC Symbol;Acc:VGNC:34460]	SERAC1	-0.665865	-0.666305	3.39559	0.00314711	0.0482581
ENSBTAG00000002626	Rho GTPase activating protein 6 [Source:VGNC Symbol;Acc:VGNC:26099]	ARHGAP6	-2.35338	-2.40867	1.04154	0.00317267	0.0485254
ENSBTAG00000011613	plastin 3 [Source:VGNC Symbol;Acc:VGNC:33052]	PLS3	-0.536207	-0.536231	7.22014	0.00317559	0.0485254
ENSBTAG00000015810	chromosome 15 open reading frame, human C11orf34 [Source:NCBI gene (formerly Entrezgene);Acc:505518]	C15H11orf34	2.23227	2.23337	5.44283	0.00317486	0.0485254
ENSBTAG00000006160	sulfite oxidase [Source:VGNC Symbol;Acc:VGNC:35477]	SUOX	0.641196	0.641484	4.86909	0.00318942	0.0486239
ENSBTAG00000013107	SH3 and multiple ankyrin repeat domains 1 [Source:VGNC Symbol;Acc:VGNC:34585]	SHANK1	0.863148	0.864622	2.98161	0.00318659	0.0486239
ENSBTAG00000009661	ribonuclease H2 subunit A [Source:VGNC Symbol;Acc:VGNC:34000]	RNASEH2A	0.579572	0.57962	6.69117	0.003195	0.0486527
ENSBTAG00000009084	autophagy related 3 [Source:VGNC Symbol;Acc:VGNC:26256]	ATG3	-0.688281	-0.68831	7.08184	0.00321775	0.048829
ENSBTAG00000010505	integrator complex subunit 4 [Source:VGNC Symbol;Acc:VGNC:30230]	INTS4	-0.794508	-0.79463	5.37494	0.00321158	0.048829
ENSBTAG00000014100	BAI1 associated protein 3 [Source:VGNC Symbol;Acc:VGNC:26415]	BAIAP3	1.25603	1.26335	1.12953	0.00322511	0.048829
ENSBTAG00000023989	Myb/SANT DNA binding domain containing 4 with coiled-coils [Source:VGNC Symbol;Acc:VGNC:54887]	MSANTD4	0.575327	0.575542	4.53928	0.0032149	0.048829
ENSBTAG00000054773	ubiquitin conjugating enzyme E2 R2 [Source:NCBI gene (formerly Entrezgene);Acc:537885]	UBE2R2	-0.538677	-0.538709	6.78508	0.00322373	0.048829
ENSBTAG00000039684	caveolae associated protein 1 [Source:VGNC Symbol;Acc:VGNC:26802]	CAVIN1	0.815827	0.815833	10.2071	0.00323542	0.0489288
[truncated: 12,301 more rows]
