# Supplementary material for: Discovering the Protective Effects of Resveratrol on Aflatoxin B1-Induced Toxicity: A Whole Transcriptomic Study in a Bovine Hepatocyte Cell Line
Source: Antioxidants (Basel). 2021 Jul 29;10(8):1225. doi: 10.3390/antiox10081225 (PMC8388899; doi:10.3390/antiox10081225)
Supplement: Supplementary file 1 [file antioxidants-10-01225-s001.zip › antioxidants-1308402-supplementary/Supplementary_rev/TableS3.xlsx]

## Sheet: Enrichment Analysis
ID	Enrichement analysis	Description	Gene Ratio	Bg Ratio	p-value	adjusted p-value (BH)	q-value (FDR-adjusted p-value)	gene ID
GO:0003008	GO_BP	system process	35/236	185/3530	6.78039e-09	1.17233e-05	9.86368e-06	PRKG1/ACTA2/ATP6V1B1/SCNN1B/EDN2/SCN1B/CLIC5/USH1C/SCNN1G/AQP1/INHBB/COL1A2/GJB6/PTN/CHRNA3/SLC8A1/GLRB/SNAI2/COL1A1/FABP5/NPR3/TGFB2/P2RX4/SPART/ACTN3/LDLR/EDN1/ABCG2/GATM/HMGCR/CLN5/EPB41/CAMK2D/MYO6/PLS1
GO:0008610	GO_BP	lipid biosynthetic process	27/236	132/3530	7.92999e-08	6.85547e-05	5.76802e-05	RNASE4/EDN2/APOA1/LPL/PTGIS/INSIG1/HACD4/LSS/FADS2/DHCR7/PDGFA/SNAI2/FDFT1/FDPS/FABP5/IDI1/NSDHL/SCD/LDLR/EDN1/CYP51A1/HMGCR/SERAC1/NR1D1/PIGY/TM7SF2/PLA2G4A
GO:0048878	GO_BP	chemical homeostasis	28/236	156/3530	8.04812e-07	0.00034788	0.000292698	CXCL10/TF/ATP6V1B1/CXCL9/SCNN1B/EDN2/SCN1B/CXCL11/HCRTR1/APOA1/AQP1/LPL/INSIG1/SLC8A1/CKB/FABP5/P2RX4/LDLR/EDN1/SLC22A17/TMEM97/CA2/CLN5/DDIT3/NR1D1/MICU1/SLC2A4/CYP26B1
GO:0048513	GO_BP	animal organ development	50/236	422/3530	2.04408e-05	0.00272201	0.00229023	KRT17/PRKG1/THEMIS/GPM6A/ACTA2/ATP6V1B1/CPE/POU2AF1/NPPC/RNASE4/EDN2/APOA1/AQP1/BGN/COL1A2/OMD/GJB6/INSIG1/PTN/COL3A1/ACTC1/ELL3/HEYL/CKB/DHCR7/PDGFA/SNAI2/COL1A1/KRT19/AMH/NSDHL/FOS/DPYSL2/TGFB2/SPART/ACTN3/IGF2/PHLDA2/EDN1/ECE2/HPCA/LGALS1/SRSF6/CLN5/NDUFS4/RABL3/ARID5B/SEMA3C/ALPL/CYP26B1
GO:0009605	GO_BP	response to external stimulus	43/236	344/3530	2.36149e-05	0.00272201	0.00229023	PRKG1/NR1H4/CXCL10/GPM6A/ACTA2/CXCL9/POU2AF1/EDN2/SCN1B/CXCL11/APOA1/AQP1/INHBB/LPL/SERPING1/ADCY7/PTGIS/CXCR4/PTN/CA3/FNDC4/GLRB/PDGFA/SNAI2/COL1A1/CD14/DNASE1/FOS/DPYSL2/P2RX4/LDLR/MIF/ASNS/TMEM106A/CXCL16/ALCAM/HK1/DDIT3/NR1D1/OMA1/PLA2G4A/SEMA3C/ALPL
GO:0030198	GO_BP	extracellular matrix organization	9/236	34/3530	0.000273984	0.0148516	0.0124958	FAP/COL1A2/FBLN5/OLFML2B/COL1A1/TGFB2/COLGALT1/FMOD/SERAC1
GO:0019932	GO_BP	second-messenger-mediated signaling	11/236	49/3530	0.000283486	0.0148529	0.0124969	PRKG1/CXCL10/CXCL9/EDN2/ADGRD1/CXCL11/AQP1/P2RX4/ACTN3/EDN1/NDUFS4
GO:0051147	GO_BP	regulation of muscle cell differentiation	6/236	16/3530	0.000379794	0.0161237	0.0135661	CXCL10/CXCL9/ACTN3/IGF2/EDN1/CYP26B1
GO:0051153	GO_BP	regulation of striated muscle cell differentiation	5/236	595651	0.000423883	0.0161237	0.0135661	CXCL10/CXCL9/ACTN3/EDN1/CYP26B1
GO:0032879	GO_BP	regulation of localization	42/236	377/3530	0.000433152	0.0161237	0.0135661	PRKG1/CXCL10/CXCL9/SYT1/RNASE4/C15H11orf34/EDN2/SCN1B/CXCL11/APOA1/CLIC5/AQP1/INHBB/LPL/ARRB1/INSIG1/PTN/SYNGR3/COL3A1/SLC8A1/PDGFA/SNAI2/COL1A1/FABP5/TGFB2/P2RX4/PHLDA2/EDN1/HPCA/CYP51A1/BACE1/HMGCR/ERP29/CA2/EPB41/CAMK2D/HDAC8/ATG3/DDIT3/NR1D1/SEMA3C/PLS1
GO:0030001	GO_BP	metal ion transport	17/236	105/3530	0.000478983	0.0169875	0.0142929	CXCL10/TF/ATP6V1B1/CXCL9/SCNN1B/SCN1B/CXCL11/SCNN1G/AQP1/SLC4A4/SLC8A1/P2RX4/SLC22A17/HPCA/EPB41/DDIT3/MICU1
GO:1903034	GO_BP	regulation of response to wounding	7/236	24/3530	0.000706542	0.0210623	0.0177213	PRKG1/SERPING1/PTN/PDGFA/SRSF6/ARFGEF1/PLA2G4A
GO:0007267	GO_BP	cell-cell signaling	22/236	160/3530	0.000780726	0.0224979	0.0189292	SFRP5/WNT16/CPE/SYT1/SCN1B/AQP1/INHBB/PTN/CHRNA3/GLRB/SNAI2/COL1A1/FABP5/P2RX4/TMEM88/EDN1/BACE1/TMEM106A/CALCOCO1/DDIT3/NLK/NR1D1
GO:0002790	GO_BP	peptide secretion	11/236	56/3530	0.000953829	0.0257683	0.0216808	CPE/RNASE4/AQP1/INHBB/TGFB2/EDN1/CYP51A1/HMGCR/TMEM106A/ERP29/NR1D1
GO:0042127	GO_BP	regulation of cell population proliferation	25/236	202/3530	0.00165354	0.0381197	0.032073	PRKG1/FAP/CXCL10/SFRP5/CXCL9/RNASE4/EDN2/CXCL11/AQP1/PTN/IGFBP2/KRT5/DHCR7/PDGFA/SNAI2/NPR3/TGFB2/IGF2/CNN1/PHLDA2/EDN1/SRSF6/NDUFS4/NR1D1/PLA2G4A
GO:0008217	GO_BP	regulation of blood pressure	6/236	21/3530	0.00193726	0.0418689	0.0352275	ACTA2/EDN2/COL1A2/NPR3/P2RX4/EDN1
GO:0007610	GO_BP	behavior	11/236	61/3530	0.00198837	0.0424432	0.0357106	ATP6V1B1/HCRTR1/ABAT/PTN/CHRNA3/GLRB/SEPTIN5/LDLR/GATM/HMGCR/NR1D1
bta00100	KEGG	Steroid biosynthesis	9/379	17/5118	8.69793e-07	0.000266157	0.00023988	615906/504481/514745/100125267/281767/616694/533726/505060/282384
bta04974	KEGG	Protein digestion and absorption	13/379	44/5118	1.02608e-05	0.00156991	0.00141492	523526/100139730/282188/508076/100848491/511602/510833/781493/337925/282187/282194/616864/539415
bta04512	KEGG	ECM-receptor interaction	14/379	58/5118	5.85057e-05	0.00556013	0.00501119	523526/536286/282188/282654/511602/282564/444872/282187/282194/100336873/282642/529939/535951/511976
bta03320	KEGG	PPAR signaling pathway	13/379	52/5118	7.26814e-05	0.00556013	0.00501119	281631/280843/407767/521822/281760/514969/280924/514159/520598/536628/506812/280981/281308
bta04976	KEGG	Bile secretion	10/379	37/5118	0.000249827	0.0152894	0.0137799	540528/282653/282360/281603/281276/536203/407159/280740/281585/100296627
bta05412	KEGG	Arrhythmogenic right ventricular cardiomyopathy	12/379	54/5118	0.00045164	0.0230336	0.0207596	536286/537655/282564/337925/782690/539375/282642/514360/535951/537784/509779/511976
bta04080	KEGG	Neuroactive ligand-receptor interaction	14/379	73/5118	0.000765886	0.0334802	0.0301748	505889/532829/280805/319094/282248/104968467/282702/524115/281198/338036/281137/517533/513785/527964
