# Supplementary material for: Discovering the Protective Effects of Resveratrol on Aflatoxin B1-Induced Toxicity: A Whole Transcriptomic Study in a Bovine Hepatocyte Cell Line
Source: Antioxidants (Basel). 2021 Jul 29;10(8):1225. doi: 10.3390/antiox10081225 (PMC8388899; doi:10.3390/antiox10081225)
Supplement: Supplementary file 1 [file antioxidants-10-01225-s001.zip › antioxidants-1308402-supplementary/Supplementary_rev/TableS4.xlsx]

## Sheet: Gene Set Enrichment Analysis
ID	Description	Set Size	Enrichment score	NES	p-value	adjusted p-value (BH)	q-value (FDR-adjusted p-value)	Rank	Leading edge	Core enrichment
bta00514	Other types of O-glycan biosynthesis	29	0.615116	2.45351	3.46543e-06	0.000190021	0.000141049	2680	tags=62%, list=22%, signal=49%	508488/513167/526331/534904/444859/516209/508782/531644/616218/533703/282241/524529/532242/514996/617609/281781/100125390/507299
bta04974	Protein digestion and absorption	44	0.548156	2.42194	3.09192e-06	0.000190021	0.000141049	2866	tags=64%, list=23%, signal=49%	616864/523526/100848491/282194/100139730/508076/282188/781493/282187/510833/511602/539415/337925/511422/508632/317711/515435/287013/538564/535881/282191/513804/282355/280781/507107/504220/282144/534591
bta04142	Lysosome	114	0.407337	2.19333	6.71849e-07	5.52595e-05	4.10181e-05	3673	tags=52%, list=30%, signal=37%	511345/100299651/100125267/511050/281849/618571/538401/504524/511607/541272/518169/513038/529186/786974/281281/533428/281698/515200/616804/509820/529923/509610/281105/509522/505514/281291/532742/504960/404155/100126076/515575/513067/327711/280815/513684/282883/768040/511591/510620/282218/616331/504468/281897/508713/515809/404187/280798/789125/517031/281433/282271/515766/517002/768053/281108/51572…
bta04512	ECM-receptor interaction	58	0.463625	2.15386	2.1194e-05	0.000907927	0.000673937	1626	tags=47%, list=13%, signal=41%	511043/529939/523526/536286/282194/282642/282188/100336873/282654/282187/511602/444872/282564/511422/508632/317711/107131184/504323/281873/281069/506953/281439/280936/282191/513362/281530/280794
bta00100	Steroid biosynthesis	17	0.603238	2.05961	0.000735082	0.0131427	0.00975557	1020	tags=59%, list=8%, signal=54%	514745/100125267/281767/616694/505060/615906/504481/533726/525154/526535
bta04080	Neuroactive ligand-receptor interaction	73	0.420539	2.05739	3.87356e-05	0.0012744	0.000945963	2205	tags=47%, list=18%, signal=38%	524115/532829/104968467/282248/282702/280805/281137/513785/319094/517533/338036/281198/505889/514876/510344/282088/317707/540305/509748/530472/280799/518283/526525/282331/280677/281513/407140/281688/781956/515331/281604/526585/338035/790124
bta04970	Salivary secretion	40	0.458666	1.98128	0.000759	0.0131427	0.00975557	3629	tags=62%, list=30%, signal=44%	281603/281102/282004/505049/281878/281879/407140/282001/282322/282002/617095/520277/281604/539277/282573/317697/282144/534591/282433/326597/281985/509936/282562/282116/281605
bta01040	Biosynthesis of unsaturated fatty acids	26	0.500235	1.92314	0.0037733	0.0376186	0.0279236	3730	tags=65%, list=30%, signal=46%	533107/280924/512541/521822/533333/618814/785383/614096/614105/617419/511033/532015/510065/617293/789567/493643/508324
bta05150	Staphylococcus aureus infection	26	0.499659	1.92093	0.0037733	0.0376186	0.0279236	2969	tags=58%, list=24%, signal=44%	101905591/281889/514812/507464/511581/404111/518283/767827/506480/280677/280816/505647/100296555/107131209/280678
bta00330	Arginine and proline metabolism	36	0.453962	1.90598	0.00139384	0.0208442	0.0154722	2176	tags=50%, list=18%, signal=41%	516210/414732/505094/510525/414348/513967/506001/527211/539606/518288/100126042/281692/783525/512626/281293/515270/280997/507327
bta00531	Glycosaminoglycan degradation	17	0.548824	1.87382	0.00435519	0.0409388	0.0303881	3541	tags=65%, list=29%, signal=46%	511050/618571/538401/511607/541272/786974/281230/504468/515809/789125/515687
bta00980	Metabolism of xenobiotics by cytochrome P450	31	0.460636	1.85937	0.00367921	0.0376186	0.0279236	4029	tags=68%, list=33%, signal=46%	493719/511470/282870/514971/281805/327709/506093/783879/511469/785216/535293/511996/788425/515946/507346/517724/615507/404546/617564/286792/533917
bta04216	Ferroptosis	35	0.438659	1.81256	0.00421415	0.0407781	0.0302688	2085	tags=43%, list=17%, signal=36%	280705/514159/504235/281542/506059/514547/515361/281173/527023/281112/524078/281427/286861/507107/100138312
bta04310	Wnt signaling pathway	130	0.328002	1.80333	0.000323508	0.0070956	0.00526693	2808	tags=38%, list=23%, signal=30%	282069/510821/537330/783965/538627/530147/511675/539163/782690/280831/538507/533595/445417/505423/613288/618586/534450/784035/286794/281542/530005/524255/100336662/619066/540179/524530/281386/789390/282068/508008/282001/537192/785152/282322/445419/282002/539337/515303/445416/540373/525682/614312/513742/513056/615414/783665/539203/505664/534125/785423
bta04270	Vascular smooth muscle contraction	83	0.339549	1.7214	0.00161561	0.0224739	0.016682	3514	tags=46%, list=29%, signal=33%	515610/508734/505964/281603/281137/281356/319094/282004/533048/514876/281357/281595/520448/281878/514212/512431/281879/407140/282001/282322/533378/282002/617095/520277/539277/282573/535381/531391/317697/100337204/615348/505485/282433/326597/281985/505708/509936/281660
bta04020	Calcium signaling pathway	129	0.313406	1.71719	0.00163943	0.0224739	0.016682	3433	tags=46%, list=28%, signal=33%	540682/404193/281603/540106/282412/281736/505908/519657/338036/337925/508394/525931/282088/526873/540771/281160/518283/281878/282411/533929/509486/281879/286771/527165/510830/535881/407140/282001/282322/533378/512670/516679/282002/519037/617095/520277/281604/526585/338035/539277/282480/317697/281768/618605/100337204/540877/613787/282121/100124520/515971/530468/281769/326597/281985/353113/511783/2…
bta05418	Fluid shear stress and atherosclerosis	113	0.319824	1.7152	0.00219831	0.0263924	0.0195906	3499	tags=43%, list=29%, signal=31%	282642/493719/286865/540106/281137/281356/280795/280831/505908/281805/281542/540259/327709/506093/615785/515200/619066/282872/783879/537380/519632/282308/282131/518114/785216/617095/493642/286883/520277/537703/529759/539277/281111/618906/282527/534125/404122/507346/100137872/281020/281040/517724/280979/281043/326597/615507/281108/281572/280991
bta04060	Cytokine-cytokine receptor interaction	123	0.302717	1.65201	0.00224616	0.0263924	0.0195906	2757	tags=38%, list=22%, signal=30%	615107/530430/513990/539548/783335/280805/508044/534069/281860/281736/280718/516104/338033/508619/511671/783432/789154/514803/281249/537922/407175/768081/523822/508292/616826/513478/282131/507054/509585/281254/782719/517354/615030/517587/539504/615986/514239/508932/521748/282527/509038/281094/526285/282258/768037/504855/514963
bta04360	Axon guidance	151	0.287235	1.60922	0.00320091	0.0363138	0.0269551	2447	tags=34%, list=20%, signal=28%	100337359/506636/407770/505964/407104/100139818/539308/286865/615883/281736/535137/512018/534164/533746/514643/538797/614055/540907/539224/535644/530005/534842/619066/614453/533729/539996/785942/513539/534526/516017/504294/535225/508008/282308/537777/282001/530018/524002/533256/445419/531141/531240/534413/525946/615879/515756/527349/531391/524464/507319/616742/614707
bta05205	Proteoglycans in cancer	169	0.274236	1.55733	0.00362935	0.0376186	0.0279236	3916	tags=44%, list=32%, signal=31%	281240/282642/282094/537330/538627/282188/539308/286865/536517/282187/534069/538507/522921/444872/282564/445417/613288/521961/281542/615785/530005/524255/515200/281878/281873/533729/282872/540803/281230/524530/512431/281879/518085/508008/282308/282001/281408/281530/280794/518114/282322/445419/282002/519037/493642/539337/529759/445416/408016/531391/317697/618906/281768/280847/280760/404122/281165/…
bta05022	Pathways of neurodegeneration - multiple diseases	389	-0.209466	-1.47098	0.000719221	0.0131427	0.00975557	3920	tags=42%, list=32%, signal=30%	505919/614700/282119/513461/338057/282016/768234/512500/514472/282705/282015/541140/513315/286852/533782/282152/613541/511273/337887/404188/282710/281090/615954/327701/539858/100297344/539784/338081/287020/506309/539003/327670/282716/616871/327665/338084/529053/282690/615013/510219/327668/514327/282394/282010/444878/506441/282120/100141266/536654/327697/768036/512943/338079/282420/616109/519729/5…
bta05020	Prion disease	225	-0.234994	-1.53213	0.00105329	0.0165016	0.0122488	3917	tags=46%, list=32%, signal=32%	509827/614700/282119/513461/338057/282016/512500/282015/513315/286852/613541/511273/337887/404188/282710/281090/327701/539784/338081/287020/327670/282716/616871/327665/338084/282690/615013/327668/282394/444878/282120/100141266/529566/327697/768036/512943/338079/282420/616109/519729/281742/506203/282393/282517/327704/287327/539141/535327/510767/281570/327675/505050/504244/513525/512891/514261/2808…
bta03040	Spliceosome	124	-0.278584	-1.63095	0.00202617	0.0256388	0.0190312	4556	tags=46%, list=37%, signal=29%	615704/528135/523250/510177/533977/615240/520046/508660/508788/505417/522372/513868/614553/100124428/790677/534645/512680/533951/508876/613304/512584/782132/531931/574400/534228/514932/537706/510529/767873/528991/515290/510872/512694/100301114/537395/540276/507639/617823/512318/520500/540258/536093/512330/507738/507371/507240/614759/787681/531493/510852/326578/767817/537445/615136/514003/540190/2…
bta05012	Parkinson disease	220	-0.262664	-1.70121	6.80643e-05	0.00159951	0.00118729	3916	tags=47%, list=32%, signal=33%	614700/282119/513461/338057/282016/512500/514472/282015/281790/513315/282152/613541/511273/337887/404188/282710/281090/327701/100297344/539784/338081/287020/327670/282716/616871/327665/338084/282690/327668/282394/444878/281557/282120/100141266/327697/768036/338079/616109/519729/539754/281742/506203/282393/282517/327704/287327/539141/510767/281570/327675/506103/505050/504244/513525/512891/280950/2…
bta05017	Spinocerebellar ataxia	111	-0.300873	-1.73631	0.000833609	0.0137129	0.0101788	2685	tags=38%, list=22%, signal=30%	282120/536654/519729/506203/513049/539141/510767/505050/513525/512891/510069/100139219/505619/538467/613818/511803/517263/515503/510155/540741/538204/511207/512685/535683/528410/507213/534815/538625/535450/540170/112442685/516919/518637/519961/532649/282306/538831/524142/540568/790880/506223/536656
bta03018	RNA degradation	73	-0.330297	-1.74088	0.00175026	0.0230334	0.0170973	3425	tags=53%, list=28%, signal=39%	524155/508005/767880/509583/517417/506667/618292/513906/533245/100847343/282640/506018/518225/100138962/540938/533968/100139548/511913/534095/508877/519743/512508/783258/281032/526006/540891/282296/614759/517535/517979/615136/535447/533945/532080/789894/520256/511821/540303/540834
bta03013	RNA transport	150	-0.302397	-1.83081	5.67366e-05	0.00159951	0.00118729	4186	tags=49%, list=34%, signal=33%	510250/512203/534165/617906/505417/513793/510004/504823/513958/100124428/510259/540004/783760/286807/535264/787259/504307/100139154/510246/520094/520174/504958/616114/532850/537706/521747/506738/534618/506836/509871/533444/506564/510872/509764/618024/511189/540111/784219/533001/616181/532933/515594/504786/534882/614967/513270/512350/515588/100138517/100533104/515226/506509/618127/511248/515968/10…
bta00190	Oxidative phosphorylation	120	-0.315116	-1.83146	6.77258e-05	0.00159951	0.00118729	4095	tags=55%, list=33%, signal=37%	615820/287014/280701/327696/326346/614700/338057/286768/512500/613541/337887/404188/282657/282710/281090/327701/338081/287020/540113/327670/616871/327665/338084/282690/327668/282394/505684/444878/327697/338079/287017/616109/281742/282393/282517/327704/287327/281570/327675/338073/282701/514368/282578/517811/327706/338053/515696/338038/327710/327690/338061/327702/100295800/511440/282147/327660/2816…
bta05014	Amyotrophic lateral sclerosis	310	-0.271553	-1.84636	3.01517e-07	3.30664e-05	2.45445e-05	3916	tags=47%, list=32%, signal=33%	614700/510004/282119/513461/504823/338057/100124428/282016/540004/512500/282015/513315/286852/282152/613541/511273/337887/404188/504307/282710/281090/615954/327701/539858/539784/338081/287020/506309/520174/327670/616114/616871/327665/282392/338084/529053/282690/615013/510219/327668/514327/282394/537706/506738/444878/506441/100141266/505129/506836/327697/768036/512943/338079/616109/519729/281742/5…
bta04120	Ubiquitin mediated proteolysis	133	-0.317263	-1.87705	2.20773e-05	0.000907927	0.000673937	4174	tags=53%, list=34%, signal=35%	505512/281370/527418/780968/517544/540859/534722/511826/532791/515376/513868/540537/519896/535072/533136/505133/507005/540826/539314/534072/783986/789422/508513/512750/540932/509231/617083/513902/539754/539124/518880/535219/506103/512207/326583/282107/614347/535565/518834/514387/407228/444874/541005/617935/512651/538029/281647/534325/520833/534211/518857/353120/281225/539313/613423/508431/540660/…
bta05016	Huntington disease	259	-0.288792	-1.92647	2.76562e-07	3.30664e-05	2.45445e-05	3920	tags=48%, list=32%, signal=33%	505919/614700/282119/513461/338057/282016/512500/282015/513315/506525/613541/511273/337887/404188/282710/281090/518030/327701/281078/539858/539784/338081/287020/327670/282716/616871/327665/282183/338084/529053/282690/327668/514327/282394/444878/506441/282120/100141266/536654/529566/327697/768036/338079/540428/616109/519729/281742/534479/506203/282393/282517/327704/513049/287327/782359/100847355/5…
bta00970	Aminoacyl-tRNA biosynthesis	43	-0.430086	-1.98954	0.000418227	0.0085998	0.00638347	3514	tags=63%, list=29%, signal=45%	510075/514586/788792/616033/281476/505556/514726/512531/506305/504609/100300732/504824/510162/533057/525894/505390/536956/509429/511740/509885/615845/509624/508907/533058/538772/532822/532903
bta03022	Basal transcription factors	40	-0.478586	-2.1845	6.66736e-05	0.00159951	0.00118729	3967	tags=62%, list=32%, signal=42%	112449302/510921/615512/518030/511896/507792/513231/507984/516001/539938/785085/506674/613818/613479/518046/540525/614227/532936/515462/789854/785612/511829/513510/509259/534176
bta03050	Proteasome	43	-0.474859	-2.19666	3.78234e-05	0.0012744	0.000945963	4473	tags=67%, list=36%, signal=43%	534640/528142/514237/510314/513461/282016/282015/513315/510593/539784/100336105/519729/506203/539141/505050/513525/512891/510069/511803/515503/510155/538204/511207/535683/507213/538625/516919/518637/617807
bta03010	Ribosome	128	-0.475848	-2.81379	2.29609e-13	7.55415e-11	5.6073e-11	4628	tags=67%, list=38%, signal=42%	286839/508143/404140/282053/404137/533892/404190/282052/510615/508221/510957/614241/768042/508216/509426/513128/768327/615178/505507/504413/614872/510058/530464/509816/788861/519302/533310/112442347/337890/614711/282877/513031/286868/506768/783948/614102/768317/534970/515238/509163/615431/445421/505681/505603/516063/614343/512469/514966/282688/786454/507154/540129/615300/326588/535668/614151/6142…
